# Supplementary material for: Exploring experimental cerebral malaria pathogenesis through the characterisation of host-derived plasma microparticle protein content
Source: Sci Rep. 2016 Dec 5;6:37871. doi: 10.1038/srep37871 (PMC5137300; doi:10.1038/srep37871)
Supplement: Supplementary Dataset 1 [file srep37871-s2.xls]

## Sheet: TMT0-NI
Databases	uniprot_sprot (2014_10)
Taxonomy	Mus musculus (10090)
Experiment	TMT0 NI sample
Rank	AC	ID	Description	Protein Score	% Coverage	#PSMs	#Peptides	#Ambiguous Prots	Ambiguous Prots	#Sub-Prots	Sub-Prots	Protein PI	Protein Mass (Da)	Database	Sequence	Sequence + PTMs	#PTMs	Position (to mature prot.)	Proteotypic	z-score	Delta Mass (ppm)	Experimental Mass (m/z)	Charge	Retention Time (min)	Theoretical Mass (Da)	Missed Cleavages	#Ref Proteins	Ref Proteins
1	P01027_CHAIN_0	CO3_MOUSE	Complement C3c alpha' chain fragment 2 [CHAIN 0]	2320.99	50.95	128	77	0		12	P01027,P01027_CHAIN_3,P01027_CHAIN_6,P01027_ISOFORM_Short,P01027_CHAIN_11,P01027_CHAIN_7,P01027_CHAIN_8,P01027_CHAIN_10,P01027_CHAIN_4,P01027_CHAIN_9,P01027_CHAIN_5,P01027_PEPT_0	6.34	184180	uniprot_sprot	K|AAVFNHFISDGVK|K	[TMTzero_Nterm]AAVFNHFISDGVK[TMTzero_K]	2	890-902	TRUE	7.723	-1.879	618.35	3	96.57	1852.03	0	5	P01027,P01027_CHAIN_0,P01027_CHAIN_3,P01027_CHAIN_6,P01027_CHAIN_7
1	P01027_CHAIN_0	CO3_MOUSE	Complement C3c alpha' chain fragment 2 [CHAIN 0]	2320.99	50.95	128	77	0		12	P01027,P01027_CHAIN_3,P01027_CHAIN_6,P01027_ISOFORM_Short,P01027_CHAIN_11,P01027_CHAIN_7,P01027_CHAIN_8,P01027_CHAIN_10,P01027_CHAIN_4,P01027_CHAIN_9,P01027_CHAIN_5,P01027_PEPT_0	6.34	184180	uniprot_sprot	K|AAVFNHFISDGVKK|T	[TMTzero_Nterm]AAVFNHFISDGVK[TMTzero_K]K[TMTzero_K]	3	890-903	TRUE	9.768	-3.538	735.767	3	93.95	2204.27	1	5	P01027,P01027_CHAIN_0,P01027_CHAIN_3,P01027_CHAIN_6,P01027_CHAIN_7
1	P01027_CHAIN_0	CO3_MOUSE	Complement C3c alpha' chain fragment 2 [CHAIN 0]	2320.99	50.95	128	77	0		12	P01027,P01027_CHAIN_3,P01027_CHAIN_6,P01027_ISOFORM_Short,P01027_CHAIN_11,P01027_CHAIN_7,P01027_CHAIN_8,P01027_CHAIN_10,P01027_CHAIN_4,P01027_CHAIN_9,P01027_CHAIN_5,P01027_PEPT_0	6.34	184180	uniprot_sprot	K|ACEPGVDYVYK|T	[TMTzero_Nterm]AC[Cys_CAM]EPGVDYVYK[TMTzero_K]	3	1512-1522	TRUE	12.834	-0.276	874.95	2	77.62	1747.88	0	6	P01027,P01027_CHAIN_0,P01027_CHAIN_3,P01027_CHAIN_6,P01027_CHAIN_11,P01027_ISOFORM_Short
1	P01027_CHAIN_0	CO3_MOUSE	Complement C3c alpha' chain fragment 2 [CHAIN 0]	2320.99	50.95	128	77	0		12	P01027,P01027_CHAIN_3,P01027_CHAIN_6,P01027_ISOFORM_Short,P01027_CHAIN_11,P01027_CHAIN_7,P01027_CHAIN_8,P01027_CHAIN_10,P01027_CHAIN_4,P01027_CHAIN_9,P01027_CHAIN_5,P01027_PEPT_0	6.34	184180	uniprot_sprot	K|ADIGCTPGSGK|N	[TMTzero_Nterm]ADIGC[Cys_CAM]TPGSGK[TMTzero_K]	3	598-608	TRUE	12.277	1.558	504.269	3	58.8	1509.79	0	4	P01027,P01027_CHAIN_0,P01027_CHAIN_1,P01027_CHAIN_2
1	P01027_CHAIN_0	CO3_MOUSE	Complement C3c alpha' chain fragment 2 [CHAIN 0]	2320.99	50.95	128	77	0		12	P01027,P01027_CHAIN_3,P01027_CHAIN_6,P01027_ISOFORM_Short,P01027_CHAIN_11,P01027_CHAIN_7,P01027_CHAIN_8,P01027_CHAIN_10,P01027_CHAIN_4,P01027_CHAIN_9,P01027_CHAIN_5,P01027_PEPT_0	6.34	184180	uniprot_sprot	K|ADIGCTPGSGK|N	[TMTzero_Nterm]ADIGC[Cys_CAM]TPGSGK[TMTzero_K]	3	598-608	TRUE	15.333	-1.644	755.902	2	59.33	1509.79	0	4	P01027,P01027_CHAIN_0,P01027_CHAIN_1,P01027_CHAIN_2
1	P01027_CHAIN_0	CO3_MOUSE	Complement C3c alpha' chain fragment 2 [CHAIN 0]	2320.99	50.95	128	77	0		12	P01027,P01027_CHAIN_3,P01027_CHAIN_6,P01027_ISOFORM_Short,P01027_CHAIN_11,P01027_CHAIN_7,P01027_CHAIN_8,P01027_CHAIN_10,P01027_CHAIN_4,P01027_CHAIN_9,P01027_CHAIN_5,P01027_PEPT_0	6.34	184180	uniprot_sprot	R|AFYEHAPK|Q	[TMTzero_Nterm]AFYEHAPK[TMTzero_K]	2	185-192	TRUE	11.122	3.739	705.89	2	62.93	1409.77	0	3	P01027,P01027_CHAIN_0,P01027_CHAIN_1
1	P01027_CHAIN_0	CO3_MOUSE	Complement C3c alpha' chain fragment 2 [CHAIN 0]	2320.99	50.95	128	77	0		12	P01027,P01027_CHAIN_3,P01027_CHAIN_6,P01027_ISOFORM_Short,P01027_CHAIN_11,P01027_CHAIN_7,P01027_CHAIN_8,P01027_CHAIN_10,P01027_CHAIN_4,P01027_CHAIN_9,P01027_CHAIN_5,P01027_PEPT_0	6.34	184180	uniprot_sprot	K|AGQYTDK|G	[TMTzero_Nterm]AGQYTDK[TMTzero_K]	2	658-664	TRUE	7.798	0.557	615.84	2	50.05	1229.67	0	5	P01027,P01027_CHAIN_0,P01027_CHAIN_3,P01027_CHAIN_4,P01027_CHAIN_5
1	P01027_CHAIN_0	CO3_MOUSE	Complement C3c alpha' chain fragment 2 [CHAIN 0]	2320.99	50.95	128	77	0		12	P01027,P01027_CHAIN_3,P01027_CHAIN_6,P01027_ISOFORM_Short,P01027_CHAIN_11,P01027_CHAIN_7,P01027_CHAIN_8,P01027_CHAIN_10,P01027_CHAIN_4,P01027_CHAIN_9,P01027_CHAIN_5,P01027_PEPT_0	6.34	184180	uniprot_sprot	K|ALTQDDGVAK|L	[TMTzero_Nterm]ALTQDDGVAK[TMTzero_K]	2	375-384	TRUE	9.113	9.107	733.41	2	62.13	1464.82	0	3	P01027,P01027_CHAIN_0,P01027_CHAIN_1
1	P01027_CHAIN_0	CO3_MOUSE	Complement C3c alpha' chain fragment 2 [CHAIN 0]	2320.99	50.95	128	77	0		12	P01027,P01027_CHAIN_3,P01027_CHAIN_6,P01027_ISOFORM_Short,P01027_CHAIN_11,P01027_CHAIN_7,P01027_CHAIN_8,P01027_CHAIN_10,P01027_CHAIN_4,P01027_CHAIN_9,P01027_CHAIN_5,P01027_PEPT_0	6.34	184180	uniprot_sprot	K|ALTQDDGVAK|L	[TMTzero_Nterm]ALTQDDGVAK[TMTzero_K]	2	375-384	TRUE	12.487	2.425	733.415	2	62.83	1464.82	0	3	P01027,P01027_CHAIN_0,P01027_CHAIN_1
1	P01027_CHAIN_0	CO3_MOUSE	Complement C3c alpha' chain fragment 2 [CHAIN 0]	2320.99	50.95	128	77	0		12	P01027,P01027_CHAIN_3,P01027_CHAIN_6,P01027_ISOFORM_Short,P01027_CHAIN_11,P01027_CHAIN_7,P01027_CHAIN_8,P01027_CHAIN_10,P01027_CHAIN_4,P01027_CHAIN_9,P01027_CHAIN_5,P01027_PEPT_0	6.34	184180	uniprot_sprot	K|ALTQDDGVAK|L	[TMTzero_Nterm]ALTQDDGVAK[TMTzero_K]	2	375-384	TRUE	10.948	-1.147	489.281	3	62.9	1464.82	0	3	P01027,P01027_CHAIN_0,P01027_CHAIN_1
1	P01027_CHAIN_0	CO3_MOUSE	Complement C3c alpha' chain fragment 2 [CHAIN 0]	2320.99	50.95	128	77	0		12	P01027,P01027_CHAIN_3,P01027_CHAIN_6,P01027_ISOFORM_Short,P01027_CHAIN_11,P01027_CHAIN_7,P01027_CHAIN_8,P01027_CHAIN_10,P01027_CHAIN_4,P01027_CHAIN_9,P01027_CHAIN_5,P01027_PEPT_0	6.34	184180	uniprot_sprot	R|AVLFNYR|E	[TMTzero_Nterm]AVLFNYR	1	825-831	TRUE	7.436	-2.502	553.823	2	82.93	1105.63	0	5	P01027,P01027_CHAIN_0,P01027_CHAIN_3,P01027_CHAIN_6,P01027_CHAIN_7
1	P01027_CHAIN_0	CO3_MOUSE	Complement C3c alpha' chain fragment 2 [CHAIN 0]	2320.99	50.95	128	77	0		12	P01027,P01027_CHAIN_3,P01027_CHAIN_6,P01027_ISOFORM_Short,P01027_CHAIN_11,P01027_CHAIN_7,P01027_CHAIN_8,P01027_CHAIN_10,P01027_CHAIN_4,P01027_CHAIN_9,P01027_CHAIN_5,P01027_PEPT_0	6.34	184180	uniprot_sprot	R|AVLFNYREQEELK|V	[TMTzero_Nterm]AVLFNYREQEELK[TMTzero_K]	2	825-837	TRUE	9.456	-0.91	696.39	3	89.62	2086.15	1	5	P01027,P01027_CHAIN_0,P01027_CHAIN_3,P01027_CHAIN_6,P01027_CHAIN_7
1	P01027_CHAIN_0	CO3_MOUSE	Complement C3c alpha' chain fragment 2 [CHAIN 0]	2320.99	50.95	128	77	0		12	P01027,P01027_CHAIN_3,P01027_CHAIN_6,P01027_ISOFORM_Short,P01027_CHAIN_11,P01027_CHAIN_7,P01027_CHAIN_8,P01027_CHAIN_10,P01027_CHAIN_4,P01027_CHAIN_9,P01027_CHAIN_5,P01027_PEPT_0	6.34	184180	uniprot_sprot	K|CCEDGMR|D	[TMTzero_Nterm]C[Cys_CAM]C[Cys_CAM]EDGMR	3	669-675	TRUE	10.277	0.577	576.235	2	34.25	1150.46	0	5	P01027,P01027_CHAIN_0,P01027_CHAIN_3,P01027_CHAIN_4,P01027_CHAIN_5
1	P01027_CHAIN_0	CO3_MOUSE	Complement C3c alpha' chain fragment 2 [CHAIN 0]	2320.99	50.95	128	77	0		12	P01027,P01027_CHAIN_3,P01027_CHAIN_6,P01027_ISOFORM_Short,P01027_CHAIN_11,P01027_CHAIN_7,P01027_CHAIN_8,P01027_CHAIN_10,P01027_CHAIN_4,P01027_CHAIN_9,P01027_CHAIN_5,P01027_PEPT_0	6.34	184180	uniprot_sprot	K|DFDSVPPVVR|W	[TMTzero_Nterm]DFDSVPPVVR	1	1221-1230	TRUE	9.708	1.353	677.871	2	80.83	1353.73	0	7	P01027,P01027_CHAIN_0,P01027_CHAIN_3,P01027_CHAIN_6,P01027_CHAIN_8,P01027_CHAIN_10,P01027_ISOFORM_Short
1	P01027_CHAIN_0	CO3_MOUSE	Complement C3c alpha' chain fragment 2 [CHAIN 0]	2320.99	50.95	128	77	0		12	P01027,P01027_CHAIN_3,P01027_CHAIN_6,P01027_ISOFORM_Short,P01027_CHAIN_11,P01027_CHAIN_7,P01027_CHAIN_8,P01027_CHAIN_10,P01027_CHAIN_4,P01027_CHAIN_9,P01027_CHAIN_5,P01027_PEPT_0	6.34	184180	uniprot_sprot	K|DFDSVPPVVR|W	[TMTzero_Nterm]DFDSVPPVVR	1	1221-1230	TRUE	8.101	1.257	677.871	2	81.62	1353.73	0	7	P01027,P01027_CHAIN_0,P01027_CHAIN_3,P01027_CHAIN_6,P01027_CHAIN_8,P01027_CHAIN_10,P01027_ISOFORM_Short
1	P01027_CHAIN_0	CO3_MOUSE	Complement C3c alpha' chain fragment 2 [CHAIN 0]	2320.99	50.95	128	77	0		12	P01027,P01027_CHAIN_3,P01027_CHAIN_6,P01027_ISOFORM_Short,P01027_CHAIN_11,P01027_CHAIN_7,P01027_CHAIN_8,P01027_CHAIN_10,P01027_CHAIN_4,P01027_CHAIN_9,P01027_CHAIN_5,P01027_PEPT_0	6.34	184180	uniprot_sprot	R|DHVLGLAR|S	[TMTzero_Nterm]DHVLGLAR	1	717-724	TRUE	7.497	-0.297	552.83	2	57.83	1103.64	0	4	P01027,P01027_CHAIN_0,P01027_CHAIN_3,P01027_CHAIN_4
1	P01027_CHAIN_0	CO3_MOUSE	Complement C3c alpha' chain fragment 2 [CHAIN 0]	2320.99	50.95	128	77	0		12	P01027,P01027_CHAIN_3,P01027_CHAIN_6,P01027_ISOFORM_Short,P01027_CHAIN_11,P01027_CHAIN_7,P01027_CHAIN_8,P01027_CHAIN_10,P01027_CHAIN_4,P01027_CHAIN_9,P01027_CHAIN_5,P01027_PEPT_0	6.34	184180	uniprot_sprot	K|DLELLASGVDR|Y	[TMTzero_Nterm]DLELLASGVDR	1	1393-1403	TRUE	12.628	-0.711	706.394	2	94.83	1410.77	0	6	P01027,P01027_CHAIN_0,P01027_CHAIN_3,P01027_CHAIN_6,P01027_CHAIN_11,P01027_ISOFORM_Short
1	P01027_CHAIN_0	CO3_MOUSE	Complement C3c alpha' chain fragment 2 [CHAIN 0]	2320.99	50.95	128	77	0		12	P01027,P01027_CHAIN_3,P01027_CHAIN_6,P01027_ISOFORM_Short,P01027_CHAIN_11,P01027_CHAIN_7,P01027_CHAIN_8,P01027_CHAIN_10,P01027_CHAIN_4,P01027_CHAIN_9,P01027_CHAIN_5,P01027_PEPT_0	6.34	184180	uniprot_sprot	K|DLELLASGVDR|Y	[TMTzero_Nterm]DLELLASGVDR	1	1393-1403	TRUE	7.828	9.685	471.26	3	94.87	1410.77	0	6	P01027,P01027_CHAIN_0,P01027_CHAIN_3,P01027_CHAIN_6,P01027_CHAIN_11,P01027_ISOFORM_Short
1	P01027_CHAIN_0	CO3_MOUSE	Complement C3c alpha' chain fragment 2 [CHAIN 0]	2320.99	50.95	128	77	0		12	P01027,P01027_CHAIN_3,P01027_CHAIN_6,P01027_ISOFORM_Short,P01027_CHAIN_11,P01027_CHAIN_7,P01027_CHAIN_8,P01027_CHAIN_10,P01027_CHAIN_4,P01027_CHAIN_9,P01027_CHAIN_5,P01027_PEPT_0	6.34	184180	uniprot_sprot	K|DSCIGTLVVK|G	[TMTzero_Nterm]DSC[Cys_CAM]IGTLVVK[TMTzero_K]	3	533-542	TRUE	10.259	0.704	513.965	3	86.92	1538.87	0	3	P01027,P01027_CHAIN_0,P01027_CHAIN_1
1	P01027_CHAIN_0	CO3_MOUSE	Complement C3c alpha' chain fragment 2 [CHAIN 0]	2320.99	50.95	128	77	0		12	P01027,P01027_CHAIN_3,P01027_CHAIN_6,P01027_ISOFORM_Short,P01027_CHAIN_11,P01027_CHAIN_7,P01027_CHAIN_8,P01027_CHAIN_10,P01027_CHAIN_4,P01027_CHAIN_9,P01027_CHAIN_5,P01027_PEPT_0	6.34	184180	uniprot_sprot	K|DSCIGTLVVK|G	[TMTzero_Nterm]DSC[Cys_CAM]IGTLVVK[TMTzero_K]	3	533-542	TRUE	12.107	0.46	770.444	2	86.95	1538.87	0	3	P01027,P01027_CHAIN_0,P01027_CHAIN_1
1	P01027_CHAIN_0	CO3_MOUSE	Complement C3c alpha' chain fragment 2 [CHAIN 0]	2320.99	50.95	128	77	0		12	P01027,P01027_CHAIN_3,P01027_CHAIN_6,P01027_ISOFORM_Short,P01027_CHAIN_11,P01027_CHAIN_7,P01027_CHAIN_8,P01027_CHAIN_10,P01027_CHAIN_4,P01027_CHAIN_9,P01027_CHAIN_5,P01027_PEPT_0	6.34	184180	uniprot_sprot	K|DSITTWEILAVSLSDKK|G	[TMTzero_Nterm]DSITTWEILAVSLSDK[TMTzero_K]K[TMTzero_K]	3	773-789	TRUE	14.268	6.223	645.37	4	136.12	2577.47	1	5	P01027,P01027_CHAIN_0,P01027_CHAIN_3,P01027_CHAIN_6,P01027_CHAIN_7
1	P01027_CHAIN_0	CO3_MOUSE	Complement C3c alpha' chain fragment 2 [CHAIN 0]	2320.99	50.95	128	77	0		12	P01027,P01027_CHAIN_3,P01027_CHAIN_6,P01027_ISOFORM_Short,P01027_CHAIN_11,P01027_CHAIN_7,P01027_CHAIN_8,P01027_CHAIN_10,P01027_CHAIN_4,P01027_CHAIN_9,P01027_CHAIN_5,P01027_PEPT_0	6.34	184180	uniprot_sprot	K|DTWVEHWPEAEECQDQK|Y	[TMTzero_Nterm]DTWVEHWPEAEEC[Cys_CAM]QDQK[TMTzero_K]	3	1601-1617	TRUE	14.115	-4.605	879.08	3	87.97	2634.21	0	6	P01027,P01027_CHAIN_0,P01027_CHAIN_3,P01027_CHAIN_6,P01027_CHAIN_11,P01027_ISOFORM_Short
1	P01027_CHAIN_0	CO3_MOUSE	Complement C3c alpha' chain fragment 2 [CHAIN 0]	2320.99	50.95	128	77	0		12	P01027,P01027_CHAIN_3,P01027_CHAIN_6,P01027_ISOFORM_Short,P01027_CHAIN_11,P01027_CHAIN_7,P01027_CHAIN_8,P01027_CHAIN_10,P01027_CHAIN_4,P01027_CHAIN_9,P01027_CHAIN_5,P01027_PEPT_0	6.34	184180	uniprot_sprot	K|DTWVEHWPEAEECQDQK|Y	[TMTzero_Nterm]DTWVEHWPEAEEC[Cys_CAM]QDQK[TMTzero_K]	3	1601-1617	TRUE	11.789	-4.605	879.08	3	89.33	2634.21	0	6	P01027,P01027_CHAIN_0,P01027_CHAIN_3,P01027_CHAIN_6,P01027_CHAIN_11,P01027_ISOFORM_Short
1	P01027_CHAIN_0	CO3_MOUSE	Complement C3c alpha' chain fragment 2 [CHAIN 0]	2320.99	50.95	128	77	0		12	P01027,P01027_CHAIN_3,P01027_CHAIN_6,P01027_ISOFORM_Short,P01027_CHAIN_11,P01027_CHAIN_7,P01027_CHAIN_8,P01027_CHAIN_10,P01027_CHAIN_4,P01027_CHAIN_9,P01027_CHAIN_5,P01027_PEPT_0	6.34	184180	uniprot_sprot	K|EFNSDKEGHK|Y	[TMTzero_Nterm]EFNSDK[TMTzero_K]EGHK[TMTzero_K]	3	72-81	TRUE	9.628	0.21	466.506	4	52.38	1861.99	1	3	P01027,P01027_CHAIN_0,P01027_CHAIN_1
1	P01027_CHAIN_0	CO3_MOUSE	Complement C3c alpha' chain fragment 2 [CHAIN 0]	2320.99	50.95	128	77	0		12	P01027,P01027_CHAIN_3,P01027_CHAIN_6,P01027_ISOFORM_Short,P01027_CHAIN_11,P01027_CHAIN_7,P01027_CHAIN_8,P01027_CHAIN_10,P01027_CHAIN_4,P01027_CHAIN_9,P01027_CHAIN_5,P01027_PEPT_0	6.34	184180	uniprot_sprot	R|EPGQDLVVLSLPITPEFIPSFR|L	[TMTzero_Nterm]EPGQDLVVLSLPITPEFIPSFR	1	485-506	TRUE	7.55	2.965	893.496	3	138.83	2677.47	0	3	P01027,P01027_CHAIN_0,P01027_CHAIN_1
1	P01027_CHAIN_0	CO3_MOUSE	Complement C3c alpha' chain fragment 2 [CHAIN 0]	2320.99	50.95	128	77	0		12	P01027,P01027_CHAIN_3,P01027_CHAIN_6,P01027_ISOFORM_Short,P01027_CHAIN_11,P01027_CHAIN_7,P01027_CHAIN_8,P01027_CHAIN_10,P01027_CHAIN_4,P01027_CHAIN_9,P01027_CHAIN_5,P01027_PEPT_0	6.34	184180	uniprot_sprot	R|EVVADSVWVDVK|D	[TMTzero_Nterm]EVVADSVWVDVK[TMTzero_K]	2	521-532	TRUE	7.457	0.48	598.673	3	101.38	1793	0	3	P01027,P01027_CHAIN_0,P01027_CHAIN_1
1	P01027_CHAIN_0	CO3_MOUSE	Complement C3c alpha' chain fragment 2 [CHAIN 0]	2320.99	50.95	128	77	0		12	P01027,P01027_CHAIN_3,P01027_CHAIN_6,P01027_ISOFORM_Short,P01027_CHAIN_11,P01027_CHAIN_7,P01027_CHAIN_8,P01027_CHAIN_10,P01027_CHAIN_4,P01027_CHAIN_9,P01027_CHAIN_5,P01027_PEPT_0	6.34	184180	uniprot_sprot	R|EVVADSVWVDVK|D	[TMTzero_Nterm]EVVADSVWVDVK[TMTzero_K]	2	521-532	TRUE	7.218	-0.627	598.673	3	102.05	1793	0	3	P01027,P01027_CHAIN_0,P01027_CHAIN_1
1	P01027_CHAIN_0	CO3_MOUSE	Complement C3c alpha' chain fragment 2 [CHAIN 0]	2320.99	50.95	128	77	0		12	P01027,P01027_CHAIN_3,P01027_CHAIN_6,P01027_ISOFORM_Short,P01027_CHAIN_11,P01027_CHAIN_7,P01027_CHAIN_8,P01027_CHAIN_10,P01027_CHAIN_4,P01027_CHAIN_9,P01027_CHAIN_5,P01027_PEPT_0	6.34	184180	uniprot_sprot	R|EVVADSVWVDVK|D	[TMTzero_Nterm]EVVADSVWVDVK[TMTzero_K]	2	521-532	TRUE	11.547	-4.45	897.51	2	101.5	1793	0	3	P01027,P01027_CHAIN_0,P01027_CHAIN_1
1	P01027_CHAIN_0	CO3_MOUSE	Complement C3c alpha' chain fragment 2 [CHAIN 0]	2320.99	50.95	128	77	0		12	P01027,P01027_CHAIN_3,P01027_CHAIN_6,P01027_ISOFORM_Short,P01027_CHAIN_11,P01027_CHAIN_7,P01027_CHAIN_8,P01027_CHAIN_10,P01027_CHAIN_4,P01027_CHAIN_9,P01027_CHAIN_5,P01027_PEPT_0	6.34	184180	uniprot_sprot	R|EVVADSVWVDVK|D	[TMTzero_Nterm]EVVADSVWVDVK[TMTzero_K]	2	521-532	TRUE	8.766	-4.45	897.51	2	102.22	1793	0	3	P01027,P01027_CHAIN_0,P01027_CHAIN_1
1	P01027_CHAIN_0	CO3_MOUSE	Complement C3c alpha' chain fragment 2 [CHAIN 0]	2320.99	50.95	128	77	0		12	P01027,P01027_CHAIN_3,P01027_CHAIN_6,P01027_ISOFORM_Short,P01027_CHAIN_11,P01027_CHAIN_7,P01027_CHAIN_8,P01027_CHAIN_10,P01027_CHAIN_4,P01027_CHAIN_9,P01027_CHAIN_5,P01027_PEPT_0	6.34	184180	uniprot_sprot	K|EYVLPSFEVR|V	[TMTzero_Nterm]EYVLPSFEVR	1	203-212	TRUE	7.727	-0.81	731.901	2	98.28	1461.79	0	3	P01027,P01027_CHAIN_0,P01027_CHAIN_1
1	P01027_CHAIN_0	CO3_MOUSE	Complement C3c alpha' chain fragment 2 [CHAIN 0]	2320.99	50.95	128	77	0		12	P01027,P01027_CHAIN_3,P01027_CHAIN_6,P01027_ISOFORM_Short,P01027_CHAIN_11,P01027_CHAIN_7,P01027_CHAIN_8,P01027_CHAIN_10,P01027_CHAIN_4,P01027_CHAIN_9,P01027_CHAIN_5,P01027_PEPT_0	6.34	184180	uniprot_sprot	K|EYVLPSFEVR|V	[TMTzero_Nterm]EYVLPSFEVR	1	203-212	TRUE	8.654	-0.572	488.27	3	98.65	1461.79	0	3	P01027,P01027_CHAIN_0,P01027_CHAIN_1
1	P01027_CHAIN_0	CO3_MOUSE	Complement C3c alpha' chain fragment 2 [CHAIN 0]	2320.99	50.95	128	77	0		12	P01027,P01027_CHAIN_3,P01027_CHAIN_6,P01027_ISOFORM_Short,P01027_CHAIN_11,P01027_CHAIN_7,P01027_CHAIN_8,P01027_CHAIN_10,P01027_CHAIN_4,P01027_CHAIN_9,P01027_CHAIN_5,P01027_PEPT_0	6.34	184180	uniprot_sprot	K|FLNTAK|D	[TMTzero_Nterm]FLNTAK[TMTzero_K]	2	1186-1191	TRUE	7.287	0.148	571.353	2	75.3	1140.69	0	7	P01027,P01027_CHAIN_0,P01027_CHAIN_3,P01027_CHAIN_6,P01027_CHAIN_8,P01027_CHAIN_10,P01027_ISOFORM_Short
1	P01027_CHAIN_0	CO3_MOUSE	Complement C3c alpha' chain fragment 2 [CHAIN 0]	2320.99	50.95	128	77	0		12	P01027,P01027_CHAIN_3,P01027_CHAIN_6,P01027_ISOFORM_Short,P01027_CHAIN_11,P01027_CHAIN_7,P01027_CHAIN_8,P01027_CHAIN_10,P01027_CHAIN_4,P01027_CHAIN_9,P01027_CHAIN_5,P01027_PEPT_0	6.34	184180	uniprot_sprot	R|FYHPEKDDGMLSK|L	[TMTzero_Nterm]FYHPEK[TMTzero_K]DDGMLSK[TMTzero_K]	3	1468-1480	TRUE	8.267	-5.501	747.07	3	79.5	2238.18	1	6	P01027,P01027_CHAIN_0,P01027_CHAIN_3,P01027_CHAIN_6,P01027_CHAIN_11,P01027_ISOFORM_Short
1	P01027_CHAIN_0	CO3_MOUSE	Complement C3c alpha' chain fragment 2 [CHAIN 0]	2320.99	50.95	128	77	0		12	P01027,P01027_CHAIN_3,P01027_CHAIN_6,P01027_ISOFORM_Short,P01027_CHAIN_11,P01027_CHAIN_7,P01027_CHAIN_8,P01027_CHAIN_10,P01027_CHAIN_4,P01027_CHAIN_9,P01027_CHAIN_5,P01027_PEPT_0	6.34	184180	uniprot_sprot	R|FYHPEKDDGMLSK|L	[TMTzero_Nterm]FYHPEK[TMTzero_K]DDGMLSK[TMTzero_K]	3	1468-1480	TRUE	8.068	-1.001	560.552	4	79.53	2238.18	1	6	P01027,P01027_CHAIN_0,P01027_CHAIN_3,P01027_CHAIN_6,P01027_CHAIN_11,P01027_ISOFORM_Short
1	P01027_CHAIN_0	CO3_MOUSE	Complement C3c alpha' chain fragment 2 [CHAIN 0]	2320.99	50.95	128	77	0		12	P01027,P01027_CHAIN_3,P01027_CHAIN_6,P01027_ISOFORM_Short,P01027_CHAIN_11,P01027_CHAIN_7,P01027_CHAIN_8,P01027_CHAIN_10,P01027_CHAIN_4,P01027_CHAIN_9,P01027_CHAIN_5,P01027_PEPT_0	6.34	184180	uniprot_sprot	K|GICVADPYEIR|V	[TMTzero_Nterm]GIC[Cys_CAM]VADPYEIR	2	790-800	TRUE	8.408	-0.527	758.895	2	84.05	1515.78	0	5	P01027,P01027_CHAIN_0,P01027_CHAIN_3,P01027_CHAIN_6,P01027_CHAIN_7
1	P01027_CHAIN_0	CO3_MOUSE	Complement C3c alpha' chain fragment 2 [CHAIN 0]	2320.99	50.95	128	77	0		12	P01027,P01027_CHAIN_3,P01027_CHAIN_6,P01027_ISOFORM_Short,P01027_CHAIN_11,P01027_CHAIN_7,P01027_CHAIN_8,P01027_CHAIN_10,P01027_CHAIN_4,P01027_CHAIN_9,P01027_CHAIN_5,P01027_PEPT_0	6.34	184180	uniprot_sprot	K|GICVADPYEIR|V	[TMTzero_Nterm]GIC[Cys_CAM]VADPYEIR	2	790-800	TRUE	9.846	-8.331	506.27	3	84.25	1515.78	0	5	P01027,P01027_CHAIN_0,P01027_CHAIN_3,P01027_CHAIN_6,P01027_CHAIN_7
1	P01027_CHAIN_0	CO3_MOUSE	Complement C3c alpha' chain fragment 2 [CHAIN 0]	2320.99	50.95	128	77	0		12	P01027,P01027_CHAIN_3,P01027_CHAIN_6,P01027_ISOFORM_Short,P01027_CHAIN_11,P01027_CHAIN_7,P01027_CHAIN_8,P01027_CHAIN_10,P01027_CHAIN_4,P01027_CHAIN_9,P01027_CHAIN_5,P01027_PEPT_0	6.34	184180	uniprot_sprot	R|GTLSVVAVYHAK|L	[TMTzero_Nterm]GTLSVVAVYHAK[TMTzero_K]	2	1316-1327	TRUE	11.319	0.169	565.006	3	83.98	1692	0	6	P01027,P01027_CHAIN_0,P01027_CHAIN_3,P01027_CHAIN_6,P01027_CHAIN_11,P01027_ISOFORM_Short
1	P01027_CHAIN_0	CO3_MOUSE	Complement C3c alpha' chain fragment 2 [CHAIN 0]	2320.99	50.95	128	77	0		12	P01027,P01027_CHAIN_3,P01027_CHAIN_6,P01027_ISOFORM_Short,P01027_CHAIN_11,P01027_CHAIN_7,P01027_CHAIN_8,P01027_CHAIN_10,P01027_CHAIN_4,P01027_CHAIN_9,P01027_CHAIN_5,P01027_PEPT_0	6.34	184180	uniprot_sprot	R|GTLSVVAVYHAK|L	[TMTzero_Nterm]GTLSVVAVYHAK[TMTzero_K]	2	1316-1327	TRUE	10.819	-4.745	847.01	2	84.27	1692	0	6	P01027,P01027_CHAIN_0,P01027_CHAIN_3,P01027_CHAIN_6,P01027_CHAIN_11,P01027_ISOFORM_Short
1	P01027_CHAIN_0	CO3_MOUSE	Complement C3c alpha' chain fragment 2 [CHAIN 0]	2320.99	50.95	128	77	0		12	P01027,P01027_CHAIN_3,P01027_CHAIN_6,P01027_ISOFORM_Short,P01027_CHAIN_11,P01027_CHAIN_7,P01027_CHAIN_8,P01027_CHAIN_10,P01027_CHAIN_4,P01027_CHAIN_9,P01027_CHAIN_5,P01027_PEPT_0	6.34	184180	uniprot_sprot	K|GVFVLNKK|N	[TMTzero_Nterm]GVFVLNK[TMTzero_K]K[TMTzero_K]	3	576-583	TRUE	14.074	-0.912	526.345	3	87.13	1576.01	1	4	P01027,P01027_CHAIN_0,P01027_CHAIN_1,P01027_CHAIN_2
1	P01027_CHAIN_0	CO3_MOUSE	Complement C3c alpha' chain fragment 2 [CHAIN 0]	2320.99	50.95	128	77	0		12	P01027,P01027_CHAIN_3,P01027_CHAIN_6,P01027_ISOFORM_Short,P01027_CHAIN_11,P01027_CHAIN_7,P01027_CHAIN_8,P01027_CHAIN_10,P01027_CHAIN_4,P01027_CHAIN_9,P01027_CHAIN_5,P01027_PEPT_0	6.34	184180	uniprot_sprot	K|GVFVLNKK|N	[TMTzero_Nterm]GVFVLNK[TMTzero_K]K[TMTzero_K]	3	576-583	TRUE	7.617	1.11	789.012	2	87.23	1576.01	1	4	P01027,P01027_CHAIN_0,P01027_CHAIN_1,P01027_CHAIN_2
1	P01027_CHAIN_0	CO3_MOUSE	Complement C3c alpha' chain fragment 2 [CHAIN 0]	2320.99	50.95	128	77	0		12	P01027,P01027_CHAIN_3,P01027_CHAIN_6,P01027_ISOFORM_Short,P01027_CHAIN_11,P01027_CHAIN_7,P01027_CHAIN_8,P01027_CHAIN_10,P01027_CHAIN_4,P01027_CHAIN_9,P01027_CHAIN_5,P01027_PEPT_0	6.34	184180	uniprot_sprot	K|GYTQQLAFK|Q	[TMTzero_Nterm]GYTQQLAFK[TMTzero_K]	2	1028-1036	TRUE	7.919	2.835	752.43	2	82.43	1502.85	0	6	P01027,P01027_CHAIN_0,P01027_CHAIN_3,P01027_CHAIN_6,P01027_CHAIN_8,P01027_CHAIN_10
1	P01027_CHAIN_0	CO3_MOUSE	Complement C3c alpha' chain fragment 2 [CHAIN 0]	2320.99	50.95	128	77	0		12	P01027,P01027_CHAIN_3,P01027_CHAIN_6,P01027_ISOFORM_Short,P01027_CHAIN_11,P01027_CHAIN_7,P01027_CHAIN_8,P01027_CHAIN_10,P01027_CHAIN_4,P01027_CHAIN_9,P01027_CHAIN_5,P01027_PEPT_0	6.34	184180	uniprot_sprot	R|IEGNQGAR|V	[TMTzero_Nterm]IEGNQGAR	1	560-567	TRUE	7.915	0.128	534.793	2	35.62	1067.57	0	4	P01027,P01027_CHAIN_0,P01027_CHAIN_1,P01027_CHAIN_2
1	P01027_CHAIN_0	CO3_MOUSE	Complement C3c alpha' chain fragment 2 [CHAIN 0]	2320.99	50.95	128	77	0		12	P01027,P01027_CHAIN_3,P01027_CHAIN_6,P01027_ISOFORM_Short,P01027_CHAIN_11,P01027_CHAIN_7,P01027_CHAIN_8,P01027_CHAIN_10,P01027_CHAIN_4,P01027_CHAIN_9,P01027_CHAIN_5,P01027_PEPT_0	6.34	184180	uniprot_sprot	R|IFTVDNNLLPVGK|T	[TMTzero_Nterm]IFTVDNNLLPVGK[TMTzero_K]	2	126-138	TRUE	12.764	-0.539	939.559	2	115.62	1877.1	0	3	P01027,P01027_CHAIN_0,P01027_CHAIN_1
1	P01027_CHAIN_0	CO3_MOUSE	Complement C3c alpha' chain fragment 2 [CHAIN 0]	2320.99	50.95	128	77	0		12	P01027,P01027_CHAIN_3,P01027_CHAIN_6,P01027_ISOFORM_Short,P01027_CHAIN_11,P01027_CHAIN_7,P01027_CHAIN_8,P01027_CHAIN_10,P01027_CHAIN_4,P01027_CHAIN_9,P01027_CHAIN_5,P01027_PEPT_0	6.34	184180	uniprot_sprot	R|IFTVDNNLLPVGK|T	[TMTzero_Nterm]IFTVDNNLLPVGK[TMTzero_K]	2	126-138	TRUE	13.393	-0.048	626.708	3	116.03	1877.1	0	3	P01027,P01027_CHAIN_0,P01027_CHAIN_1
1	P01027_CHAIN_0	CO3_MOUSE	Complement C3c alpha' chain fragment 2 [CHAIN 0]	2320.99	50.95	128	77	0		12	P01027,P01027_CHAIN_3,P01027_CHAIN_6,P01027_ISOFORM_Short,P01027_CHAIN_11,P01027_CHAIN_7,P01027_CHAIN_8,P01027_CHAIN_10,P01027_CHAIN_4,P01027_CHAIN_9,P01027_CHAIN_5,P01027_PEPT_0	6.34	184180	uniprot_sprot	K|IGQQEVEVK|A	[TMTzero_Nterm]IGQQEVEVK[TMTzero_K]	2	881-889	TRUE	7.91	-1.017	739.436	2	69.38	1476.86	0	5	P01027,P01027_CHAIN_0,P01027_CHAIN_3,P01027_CHAIN_6,P01027_CHAIN_7
1	P01027_CHAIN_0	CO3_MOUSE	Complement C3c alpha' chain fragment 2 [CHAIN 0]	2320.99	50.95	128	77	0		12	P01027,P01027_CHAIN_3,P01027_CHAIN_6,P01027_ISOFORM_Short,P01027_CHAIN_11,P01027_CHAIN_7,P01027_CHAIN_8,P01027_CHAIN_10,P01027_CHAIN_4,P01027_CHAIN_9,P01027_CHAIN_5,P01027_PEPT_0	6.34	184180	uniprot_sprot	R|IILQGSPVVQMAEDAVDGER|L	[TMTzero_Nterm]IILQGSPVVQMAEDAVDGER	1	956-975	TRUE	16.782	-2.224	1176.12	2	128.38	2350.22	0	6	P01027,P01027_CHAIN_0,P01027_CHAIN_3,P01027_CHAIN_6,P01027_CHAIN_8,P01027_CHAIN_9
1	P01027_CHAIN_0	CO3_MOUSE	Complement C3c alpha' chain fragment 2 [CHAIN 0]	2320.99	50.95	128	77	0		12	P01027,P01027_CHAIN_3,P01027_CHAIN_6,P01027_ISOFORM_Short,P01027_CHAIN_11,P01027_CHAIN_7,P01027_CHAIN_8,P01027_CHAIN_10,P01027_CHAIN_4,P01027_CHAIN_9,P01027_CHAIN_5,P01027_PEPT_0	6.34	184180	uniprot_sprot	R|IILQGSPVVQMAEDAVDGER|L	[TMTzero_Nterm]IILQGSPVVQMAEDAVDGER	1	956-975	TRUE	21.206	-0.577	784.414	3	128.65	2350.22	0	6	P01027,P01027_CHAIN_0,P01027_CHAIN_3,P01027_CHAIN_6,P01027_CHAIN_8,P01027_CHAIN_9
1	P01027_CHAIN_0	CO3_MOUSE	Complement C3c alpha' chain fragment 2 [CHAIN 0]	2320.99	50.95	128	77	0		12	P01027,P01027_CHAIN_3,P01027_CHAIN_6,P01027_ISOFORM_Short,P01027_CHAIN_11,P01027_CHAIN_7,P01027_CHAIN_8,P01027_CHAIN_10,P01027_CHAIN_4,P01027_CHAIN_9,P01027_CHAIN_5,P01027_PEPT_0	6.34	184180	uniprot_sprot	R|IILQGSPVVQMAEDAVDGER|L	[TMTzero_Nterm]IILQGSPVVQM[Oxidation_M]AEDAVDGER	2	956-975	TRUE	12.262	-5.514	789.75	3	98.25	2366.22	0	6	P01027,P01027_CHAIN_0,P01027_CHAIN_3,P01027_CHAIN_6,P01027_CHAIN_8,P01027_CHAIN_9
1	P01027_CHAIN_0	CO3_MOUSE	Complement C3c alpha' chain fragment 2 [CHAIN 0]	2320.99	50.95	128	77	0		12	P01027,P01027_CHAIN_3,P01027_CHAIN_6,P01027_ISOFORM_Short,P01027_CHAIN_11,P01027_CHAIN_7,P01027_CHAIN_8,P01027_CHAIN_10,P01027_CHAIN_4,P01027_CHAIN_9,P01027_CHAIN_5,P01027_PEPT_0	6.34	184180	uniprot_sprot	R|IILQGSPVVQMAEDAVDGER|L	[TMTzero_Nterm]IILQGSPVVQM[Oxidation_M]AEDAVDGER	2	956-975	TRUE	7.49	7.164	789.74	3	120.8	2366.22	0	6	P01027,P01027_CHAIN_0,P01027_CHAIN_3,P01027_CHAIN_6,P01027_CHAIN_8,P01027_CHAIN_9
1	P01027_CHAIN_0	CO3_MOUSE	Complement C3c alpha' chain fragment 2 [CHAIN 0]	2320.99	50.95	128	77	0		12	P01027,P01027_CHAIN_3,P01027_CHAIN_6,P01027_ISOFORM_Short,P01027_CHAIN_11,P01027_CHAIN_7,P01027_CHAIN_8,P01027_CHAIN_10,P01027_CHAIN_4,P01027_CHAIN_9,P01027_CHAIN_5,P01027_PEPT_0	6.34	184180	uniprot_sprot	R|IILQGSPVVQMAEDAVDGER|L	[TMTzero_Nterm]IILQGSPVVQM[Oxidation_M]AEDAVDGER	2	956-975	TRUE	8.242	7.164	789.74	3	121.92	2366.22	0	6	P01027,P01027_CHAIN_0,P01027_CHAIN_3,P01027_CHAIN_6,P01027_CHAIN_8,P01027_CHAIN_9
1	P01027_CHAIN_0	CO3_MOUSE	Complement C3c alpha' chain fragment 2 [CHAIN 0]	2320.99	50.95	128	77	0		12	P01027,P01027_CHAIN_3,P01027_CHAIN_6,P01027_ISOFORM_Short,P01027_CHAIN_11,P01027_CHAIN_7,P01027_CHAIN_8,P01027_CHAIN_10,P01027_CHAIN_4,P01027_CHAIN_9,P01027_CHAIN_5,P01027_PEPT_0	6.34	184180	uniprot_sprot	-|IPMYSIITPNVLR|L	[TMTzero_Nterm]IPMYSIITPNVLR	1	1-13	TRUE	8.205	-4.234	581.01	3	119.3	1740	0	2	P01027_CHAIN_0,P01027_CHAIN_1
1	P01027_CHAIN_0	CO3_MOUSE	Complement C3c alpha' chain fragment 2 [CHAIN 0]	2320.99	50.95	128	77	0		12	P01027,P01027_CHAIN_3,P01027_CHAIN_6,P01027_ISOFORM_Short,P01027_CHAIN_11,P01027_CHAIN_7,P01027_CHAIN_8,P01027_CHAIN_10,P01027_CHAIN_4,P01027_CHAIN_9,P01027_CHAIN_5,P01027_PEPT_0	6.34	184180	uniprot_sprot	K|ISHTEEDCLTFK|V	[TMTzero_Nterm]ISHTEEDC[Cys_CAM]LTFK[TMTzero_K]	3	1427-1438	TRUE	15.535	4.116	643.33	3	77.83	1926.98	0	6	P01027,P01027_CHAIN_0,P01027_CHAIN_3,P01027_CHAIN_6,P01027_CHAIN_11,P01027_ISOFORM_Short
1	P01027_CHAIN_0	CO3_MOUSE	Complement C3c alpha' chain fragment 2 [CHAIN 0]	2320.99	50.95	128	77	0		12	P01027,P01027_CHAIN_3,P01027_CHAIN_6,P01027_ISOFORM_Short,P01027_CHAIN_11,P01027_CHAIN_7,P01027_CHAIN_8,P01027_CHAIN_10,P01027_CHAIN_4,P01027_CHAIN_9,P01027_CHAIN_5,P01027_PEPT_0	6.34	184180	uniprot_sprot	K|ISLAHSLTR|V	[TMTzero_Nterm]ISLAHSLTR	1	259-267	TRUE	9.75	0.554	407.915	3	69.82	1220.72	0	3	P01027,P01027_CHAIN_0,P01027_CHAIN_1
1	P01027_CHAIN_0	CO3_MOUSE	Complement C3c alpha' chain fragment 2 [CHAIN 0]	2320.99	50.95	128	77	0		12	P01027,P01027_CHAIN_3,P01027_CHAIN_6,P01027_ISOFORM_Short,P01027_CHAIN_11,P01027_CHAIN_7,P01027_CHAIN_8,P01027_CHAIN_10,P01027_CHAIN_4,P01027_CHAIN_9,P01027_CHAIN_5,P01027_PEPT_0	6.34	184180	uniprot_sprot	K|KGYTQQLAFK|Q	[TMTzero_Nterm]K[TMTzero_K]GYTQQLAFK[TMTzero_K]	3	1027-1036	TRUE	12.572	-0.483	619.373	3	79.65	1855.1	1	6	P01027,P01027_CHAIN_0,P01027_CHAIN_3,P01027_CHAIN_6,P01027_CHAIN_8,P01027_CHAIN_10
1	P01027_CHAIN_0	CO3_MOUSE	Complement C3c alpha' chain fragment 2 [CHAIN 0]	2320.99	50.95	128	77	0		12	P01027,P01027_CHAIN_3,P01027_CHAIN_6,P01027_ISOFORM_Short,P01027_CHAIN_11,P01027_CHAIN_7,P01027_CHAIN_8,P01027_CHAIN_10,P01027_CHAIN_4,P01027_CHAIN_9,P01027_CHAIN_5,P01027_PEPT_0	6.34	184180	uniprot_sprot	K|KGYTQQLAFK|Q	[TMTzero_Nterm]K[TMTzero_K]GYTQQLAFK[TMTzero_K]	3	1027-1036	TRUE	11.551	1.085	619.372	3	79.68	1855.1	1	6	P01027,P01027_CHAIN_0,P01027_CHAIN_3,P01027_CHAIN_6,P01027_CHAIN_8,P01027_CHAIN_10
1	P01027_CHAIN_0	CO3_MOUSE	Complement C3c alpha' chain fragment 2 [CHAIN 0]	2320.99	50.95	128	77	0		12	P01027,P01027_CHAIN_3,P01027_CHAIN_6,P01027_ISOFORM_Short,P01027_CHAIN_11,P01027_CHAIN_7,P01027_CHAIN_8,P01027_CHAIN_10,P01027_CHAIN_4,P01027_CHAIN_9,P01027_CHAIN_5,P01027_PEPT_0	6.34	184180	uniprot_sprot	K|LCHSEMCR|C	[TMTzero_Nterm]LC[Cys_CAM]HSEMC[Cys_CAM]R	3	1481-1488	TRUE	12.823	-1.442	658.8	2	42.52	1315.58	0	6	P01027,P01027_CHAIN_0,P01027_CHAIN_3,P01027_CHAIN_6,P01027_CHAIN_11,P01027_ISOFORM_Short
1	P01027_CHAIN_0	CO3_MOUSE	Complement C3c alpha' chain fragment 2 [CHAIN 0]	2320.99	50.95	128	77	0		12	P01027,P01027_CHAIN_3,P01027_CHAIN_6,P01027_ISOFORM_Short,P01027_CHAIN_11,P01027_CHAIN_7,P01027_CHAIN_8,P01027_CHAIN_10,P01027_CHAIN_4,P01027_CHAIN_9,P01027_CHAIN_5,P01027_PEPT_0	6.34	184180	uniprot_sprot	R|LDKACEPGVDYVYK|T	[TMTzero_Nterm]LDK[TMTzero_K]AC[Cys_CAM]EPGVDYVYK[TMTzero_K]	4	1509-1522	TRUE	9.911	-1.822	777.09	3	85.82	2328.24	1	6	P01027,P01027_CHAIN_0,P01027_CHAIN_3,P01027_CHAIN_6,P01027_CHAIN_11,P01027_ISOFORM_Short
1	P01027_CHAIN_0	CO3_MOUSE	Complement C3c alpha' chain fragment 2 [CHAIN 0]	2320.99	50.95	128	77	0		12	P01027,P01027_CHAIN_3,P01027_CHAIN_6,P01027_ISOFORM_Short,P01027_CHAIN_11,P01027_CHAIN_7,P01027_CHAIN_8,P01027_CHAIN_10,P01027_CHAIN_4,P01027_CHAIN_9,P01027_CHAIN_5,P01027_PEPT_0	6.34	184180	uniprot_sprot	R|LITQGENCIK|A	[TMTzero_Nterm]LITQGENC[Cys_CAM]IK[TMTzero_K]	3	689-698	TRUE	10.437	-0.026	812.461	2	78	1622.91	0	5	P01027,P01027_CHAIN_0,P01027_CHAIN_3,P01027_CHAIN_4,P01027_CHAIN_5
1	P01027_CHAIN_0	CO3_MOUSE	Complement C3c alpha' chain fragment 2 [CHAIN 0]	2320.99	50.95	128	77	0		12	P01027,P01027_CHAIN_3,P01027_CHAIN_6,P01027_ISOFORM_Short,P01027_CHAIN_11,P01027_CHAIN_7,P01027_CHAIN_8,P01027_CHAIN_10,P01027_CHAIN_4,P01027_CHAIN_9,P01027_CHAIN_5,P01027_PEPT_0	6.34	184180	uniprot_sprot	R|LITQGENCIK|A	[TMTzero_Nterm]LITQGENC[Cys_CAM]IK[TMTzero_K]	3	689-698	TRUE	9.602	-7.147	541.98	3	78.02	1622.91	0	5	P01027,P01027_CHAIN_0,P01027_CHAIN_3,P01027_CHAIN_4,P01027_CHAIN_5
1	P01027_CHAIN_0	CO3_MOUSE	Complement C3c alpha' chain fragment 2 [CHAIN 0]	2320.99	50.95	128	77	0		12	P01027,P01027_CHAIN_3,P01027_CHAIN_6,P01027_ISOFORM_Short,P01027_CHAIN_11,P01027_CHAIN_7,P01027_CHAIN_8,P01027_CHAIN_10,P01027_CHAIN_4,P01027_CHAIN_9,P01027_CHAIN_5,P01027_PEPT_0	6.34	184180	uniprot_sprot	R|LLWENGNLLR|S	[TMTzero_Nterm]LLWENGNLLR	1	1287-1296	TRUE	9.556	2.883	726.42	2	106.7	1450.83	0	6	P01027,P01027_CHAIN_0,P01027_CHAIN_3,P01027_CHAIN_6,P01027_ISOFORM_Short,P01027_PEPT_0
1	P01027_CHAIN_0	CO3_MOUSE	Complement C3c alpha' chain fragment 2 [CHAIN 0]	2320.99	50.95	128	77	0		12	P01027,P01027_CHAIN_3,P01027_CHAIN_6,P01027_ISOFORM_Short,P01027_CHAIN_11,P01027_CHAIN_7,P01027_CHAIN_8,P01027_CHAIN_10,P01027_CHAIN_4,P01027_CHAIN_9,P01027_CHAIN_5,P01027_PEPT_0	6.34	184180	uniprot_sprot	R|LPYSVVR|N	[TMTzero_Nterm]LPYSVVR	1	811-817	TRUE	7.614	1.187	529.323	2	77.97	1056.63	0	5	P01027,P01027_CHAIN_0,P01027_CHAIN_3,P01027_CHAIN_6,P01027_CHAIN_7
1	P01027_CHAIN_0	CO3_MOUSE	Complement C3c alpha' chain fragment 2 [CHAIN 0]	2320.99	50.95	128	77	0		12	P01027,P01027_CHAIN_3,P01027_CHAIN_6,P01027_ISOFORM_Short,P01027_CHAIN_11,P01027_CHAIN_7,P01027_CHAIN_8,P01027_CHAIN_10,P01027_CHAIN_4,P01027_CHAIN_9,P01027_CHAIN_5,P01027_PEPT_0	6.34	184180	uniprot_sprot	K|LREQHR|R	[TMTzero_Nterm]LREQHR	1	710-715	TRUE	7.475	0.665	354.877	3	26.93	1061.61	1	5	P01027,P01027_CHAIN_0,P01027_CHAIN_3,P01027_CHAIN_4,P01027_CHAIN_5
1	P01027_CHAIN_0	CO3_MOUSE	Complement C3c alpha' chain fragment 2 [CHAIN 0]	2320.99	50.95	128	77	0		12	P01027,P01027_CHAIN_3,P01027_CHAIN_6,P01027_ISOFORM_Short,P01027_CHAIN_11,P01027_CHAIN_7,P01027_CHAIN_8,P01027_CHAIN_10,P01027_CHAIN_4,P01027_CHAIN_9,P01027_CHAIN_5,P01027_PEPT_0	6.34	184180	uniprot_sprot	K|LSINTPNSR|Q	[TMTzero_Nterm]LSINTPNSR	1	385-393	TRUE	8.88	-2.284	613.35	2	63.17	1224.68	0	3	P01027,P01027_CHAIN_0,P01027_CHAIN_1
1	P01027_CHAIN_0	CO3_MOUSE	Complement C3c alpha' chain fragment 2 [CHAIN 0]	2320.99	50.95	128	77	0		12	P01027,P01027_CHAIN_3,P01027_CHAIN_6,P01027_ISOFORM_Short,P01027_CHAIN_11,P01027_CHAIN_7,P01027_CHAIN_8,P01027_CHAIN_10,P01027_CHAIN_4,P01027_CHAIN_9,P01027_CHAIN_5,P01027_PEPT_0	6.34	184180	uniprot_sprot	R|LVAYYTLIGASGQR|E	[TMTzero_Nterm]LVAYYTLIGASGQR	1	507-520	TRUE	11.218	-0.759	579.33	3	107.75	1734.97	0	3	P01027,P01027_CHAIN_0,P01027_CHAIN_1
1	P01027_CHAIN_0	CO3_MOUSE	Complement C3c alpha' chain fragment 2 [CHAIN 0]	2320.99	50.95	128	77	0		12	P01027,P01027_CHAIN_3,P01027_CHAIN_6,P01027_ISOFORM_Short,P01027_CHAIN_11,P01027_CHAIN_7,P01027_CHAIN_8,P01027_CHAIN_10,P01027_CHAIN_4,P01027_CHAIN_9,P01027_CHAIN_5,P01027_PEPT_0	6.34	184180	uniprot_sprot	R|LVAYYTLIGASGQR|E	[TMTzero_Nterm]LVAYYTLIGASGQR	1	507-520	TRUE	12.398	0.808	868.49	2	107.82	1734.97	0	3	P01027,P01027_CHAIN_0,P01027_CHAIN_1
1	P01027_CHAIN_0	CO3_MOUSE	Complement C3c alpha' chain fragment 2 [CHAIN 0]	2320.99	50.95	128	77	0		12	P01027,P01027_CHAIN_3,P01027_CHAIN_6,P01027_ISOFORM_Short,P01027_CHAIN_11,P01027_CHAIN_7,P01027_CHAIN_8,P01027_CHAIN_10,P01027_CHAIN_4,P01027_CHAIN_9,P01027_CHAIN_5,P01027_PEPT_0	6.34	184180	uniprot_sprot	R|MELKPGDNLNVNFHLR|T	[TMTzero_Nterm]MELK[TMTzero_K]PGDNLNVNFHLR	2	439-454	TRUE	10.551	1.869	782.43	3	95.7	2344.27	1	3	P01027,P01027_CHAIN_0,P01027_CHAIN_1
1	P01027_CHAIN_0	CO3_MOUSE	Complement C3c alpha' chain fragment 2 [CHAIN 0]	2320.99	50.95	128	77	0		12	P01027,P01027_CHAIN_3,P01027_CHAIN_6,P01027_ISOFORM_Short,P01027_CHAIN_11,P01027_CHAIN_7,P01027_CHAIN_8,P01027_CHAIN_10,P01027_CHAIN_4,P01027_CHAIN_9,P01027_CHAIN_5,P01027_PEPT_0	6.34	184180	uniprot_sprot	R|MELKPGDNLNVNFHLR|T	[TMTzero_Nterm]MELK[TMTzero_K]PGDNLNVNFHLR	2	439-454	TRUE	7.471	-7.823	587.08	4	95.9	2344.27	1	3	P01027,P01027_CHAIN_0,P01027_CHAIN_1
1	P01027_CHAIN_0	CO3_MOUSE	Complement C3c alpha' chain fragment 2 [CHAIN 0]	2320.99	50.95	128	77	0		12	P01027,P01027_CHAIN_3,P01027_CHAIN_6,P01027_ISOFORM_Short,P01027_CHAIN_11,P01027_CHAIN_7,P01027_CHAIN_8,P01027_CHAIN_10,P01027_CHAIN_4,P01027_CHAIN_9,P01027_CHAIN_5,P01027_PEPT_0	6.34	184180	uniprot_sprot	K|NKLTQSK|I	[TMTzero_Nterm]NK[TMTzero_K]LTQSK[TMTzero_K]	3	584-590	TRUE	7.139	-3.323	497.65	3	54.58	1489.92	1	4	P01027,P01027_CHAIN_0,P01027_CHAIN_1,P01027_CHAIN_2
1	P01027_CHAIN_0	CO3_MOUSE	Complement C3c alpha' chain fragment 2 [CHAIN 0]	2320.99	50.95	128	77	0		12	P01027,P01027_CHAIN_3,P01027_CHAIN_6,P01027_ISOFORM_Short,P01027_CHAIN_11,P01027_CHAIN_7,P01027_CHAIN_8,P01027_CHAIN_10,P01027_CHAIN_4,P01027_CHAIN_9,P01027_CHAIN_5,P01027_PEPT_0	6.34	184180	uniprot_sprot	K|NKLTQSK|I	[TMTzero_Nterm]NK[TMTzero_K]LTQSK[TMTzero_K]	3	584-590	TRUE	7.663	-1.498	745.97	2	54.65	1489.92	1	4	P01027,P01027_CHAIN_0,P01027_CHAIN_1,P01027_CHAIN_2
1	P01027_CHAIN_0	CO3_MOUSE	Complement C3c alpha' chain fragment 2 [CHAIN 0]	2320.99	50.95	128	77	0		12	P01027,P01027_CHAIN_3,P01027_CHAIN_6,P01027_ISOFORM_Short,P01027_CHAIN_11,P01027_CHAIN_7,P01027_CHAIN_8,P01027_CHAIN_10,P01027_CHAIN_4,P01027_CHAIN_9,P01027_CHAIN_5,P01027_PEPT_0	6.34	184180	uniprot_sprot	K|NTLIIYLEK|I	[TMTzero_Nterm]NTLIIYLEK[TMTzero_K]	2	1418-1426	TRUE	7.639	-1.402	777.98	2	110.93	1553.94	0	6	P01027,P01027_CHAIN_0,P01027_CHAIN_3,P01027_CHAIN_6,P01027_CHAIN_11,P01027_ISOFORM_Short
1	P01027_CHAIN_0	CO3_MOUSE	Complement C3c alpha' chain fragment 2 [CHAIN 0]	2320.99	50.95	128	77	0		12	P01027,P01027_CHAIN_3,P01027_CHAIN_6,P01027_ISOFORM_Short,P01027_CHAIN_11,P01027_CHAIN_7,P01027_CHAIN_8,P01027_CHAIN_10,P01027_CHAIN_4,P01027_CHAIN_9,P01027_CHAIN_5,P01027_PEPT_0	6.34	184180	uniprot_sprot	K|NTLIIYLEK|I	[TMTzero_Nterm]NTLIIYLEK[TMTzero_K]	2	1418-1426	TRUE	8.4	1.363	518.988	3	111.02	1553.94	0	6	P01027,P01027_CHAIN_0,P01027_CHAIN_3,P01027_CHAIN_6,P01027_CHAIN_11,P01027_ISOFORM_Short
1	P01027_CHAIN_0	CO3_MOUSE	Complement C3c alpha' chain fragment 2 [CHAIN 0]	2320.99	50.95	128	77	0		12	P01027,P01027_CHAIN_3,P01027_CHAIN_6,P01027_ISOFORM_Short,P01027_CHAIN_11,P01027_CHAIN_7,P01027_CHAIN_8,P01027_CHAIN_10,P01027_CHAIN_4,P01027_CHAIN_9,P01027_CHAIN_5,P01027_PEPT_0	6.34	184180	uniprot_sprot	K|NTMFLEICTK|Y	[TMTzero_Nterm]NTMFLEIC[Cys_CAM]TK[TMTzero_K]	3	1358-1367	TRUE	9.624	7.982	852.95	2	100.95	1703.9	0	6	P01027,P01027_CHAIN_0,P01027_CHAIN_3,P01027_CHAIN_6,P01027_CHAIN_11,P01027_ISOFORM_Short
1	P01027_CHAIN_0	CO3_MOUSE	Complement C3c alpha' chain fragment 2 [CHAIN 0]	2320.99	50.95	128	77	0		12	P01027,P01027_CHAIN_3,P01027_CHAIN_6,P01027_ISOFORM_Short,P01027_CHAIN_11,P01027_CHAIN_7,P01027_CHAIN_8,P01027_CHAIN_10,P01027_CHAIN_4,P01027_CHAIN_9,P01027_CHAIN_5,P01027_PEPT_0	6.34	184180	uniprot_sprot	K|NVDGTAFVIFGVQDGDKK|I	[TMTzero_Nterm]NVDGTAFVIFGVQDGDK[TMTzero_K]K[TMTzero_K]	3	241-258	TRUE	18.28	-1.015	861.48	3	110.28	2581.42	1	3	P01027,P01027_CHAIN_0,P01027_CHAIN_1
1	P01027_CHAIN_0	CO3_MOUSE	Complement C3c alpha' chain fragment 2 [CHAIN 0]	2320.99	50.95	128	77	0		12	P01027,P01027_CHAIN_3,P01027_CHAIN_6,P01027_ISOFORM_Short,P01027_CHAIN_11,P01027_CHAIN_7,P01027_CHAIN_8,P01027_CHAIN_10,P01027_CHAIN_4,P01027_CHAIN_9,P01027_CHAIN_5,P01027_PEPT_0	6.34	184180	uniprot_sprot	K|NVDGTAFVIFGVQDGDKK|I	[TMTzero_Nterm]NVDGTAFVIFGVQDGDK[TMTzero_K]K[TMTzero_K]	3	241-258	TRUE	15.995	-1.015	861.48	3	110.95	2581.42	1	3	P01027,P01027_CHAIN_0,P01027_CHAIN_1
1	P01027_CHAIN_0	CO3_MOUSE	Complement C3c alpha' chain fragment 2 [CHAIN 0]	2320.99	50.95	128	77	0		12	P01027,P01027_CHAIN_3,P01027_CHAIN_6,P01027_ISOFORM_Short,P01027_CHAIN_11,P01027_CHAIN_7,P01027_CHAIN_8,P01027_CHAIN_10,P01027_CHAIN_4,P01027_CHAIN_9,P01027_CHAIN_5,P01027_PEPT_0	6.34	184180	uniprot_sprot	K|NYAGVFMDAGLAFK|T	[TMTzero_Nterm]NYAGVFMDAGLAFK[TMTzero_K]	2	609-622	TRUE	11.349	1.169	976.52	2	120.72	1951.03	0	4	P01027,P01027_CHAIN_0,P01027_CHAIN_1,P01027_CHAIN_2
1	P01027_CHAIN_0	CO3_MOUSE	Complement C3c alpha' chain fragment 2 [CHAIN 0]	2320.99	50.95	128	77	0		12	P01027,P01027_CHAIN_3,P01027_CHAIN_6,P01027_ISOFORM_Short,P01027_CHAIN_11,P01027_CHAIN_7,P01027_CHAIN_8,P01027_CHAIN_10,P01027_CHAIN_4,P01027_CHAIN_9,P01027_CHAIN_5,P01027_PEPT_0	6.34	184180	uniprot_sprot	K|NYAGVFMDAGLAFK|T	[TMTzero_Nterm]NYAGVFM[Oxidation_M]DAGLAFK[TMTzero_K]	3	609-622	TRUE	7.465	2.268	656.68	3	112.13	1967.02	0	4	P01027,P01027_CHAIN_0,P01027_CHAIN_1,P01027_CHAIN_2
1	P01027_CHAIN_0	CO3_MOUSE	Complement C3c alpha' chain fragment 2 [CHAIN 0]	2320.99	50.95	128	77	0		12	P01027,P01027_CHAIN_3,P01027_CHAIN_6,P01027_ISOFORM_Short,P01027_CHAIN_11,P01027_CHAIN_7,P01027_CHAIN_8,P01027_CHAIN_10,P01027_CHAIN_4,P01027_CHAIN_9,P01027_CHAIN_5,P01027_PEPT_0	6.34	184180	uniprot_sprot	R|QEALELIKK|G	[TMTzero_Nterm]QEALELIK[TMTzero_K]K[TMTzero_K]	3	1019-1027	TRUE	8.256	0.048	582.038	3	91.88	1743.09	1	6	P01027,P01027_CHAIN_0,P01027_CHAIN_3,P01027_CHAIN_6,P01027_CHAIN_8,P01027_CHAIN_10
1	P01027_CHAIN_0	CO3_MOUSE	Complement C3c alpha' chain fragment 2 [CHAIN 0]	2320.99	50.95	128	77	0		12	P01027,P01027_CHAIN_3,P01027_CHAIN_6,P01027_ISOFORM_Short,P01027_CHAIN_11,P01027_CHAIN_7,P01027_CHAIN_8,P01027_CHAIN_10,P01027_CHAIN_4,P01027_CHAIN_9,P01027_CHAIN_5,P01027_PEPT_0	6.34	184180	uniprot_sprot	K|QIFSAEFEVK|E	[TMTzero_Nterm]QIFSAEFEVK[TMTzero_K]	2	193-202	TRUE	10.89	-1.064	823.464	2	101.65	1644.91	0	3	P01027,P01027_CHAIN_0,P01027_CHAIN_1
1	P01027_CHAIN_0	CO3_MOUSE	Complement C3c alpha' chain fragment 2 [CHAIN 0]	2320.99	50.95	128	77	0		12	P01027,P01027_CHAIN_3,P01027_CHAIN_6,P01027_ISOFORM_Short,P01027_CHAIN_11,P01027_CHAIN_7,P01027_CHAIN_8,P01027_CHAIN_10,P01027_CHAIN_4,P01027_CHAIN_9,P01027_CHAIN_5,P01027_PEPT_0	6.34	184180	uniprot_sprot	K|QKPDGVFQEDGPVIHQEMIGGFR|N	[TMTzero_Nterm]QK[TMTzero_K]PDGVFQEDGPVIHQEMIGGFR	2	1088-1110	TRUE	9.679	-2.367	758.899	4	94.67	3031.56	1	6	P01027,P01027_CHAIN_0,P01027_CHAIN_3,P01027_CHAIN_6,P01027_CHAIN_8,P01027_CHAIN_10
1	P01027_CHAIN_0	CO3_MOUSE	Complement C3c alpha' chain fragment 2 [CHAIN 0]	2320.99	50.95	128	77	0		12	P01027,P01027_CHAIN_3,P01027_CHAIN_6,P01027_ISOFORM_Short,P01027_CHAIN_11,P01027_CHAIN_7,P01027_CHAIN_8,P01027_CHAIN_10,P01027_CHAIN_4,P01027_CHAIN_9,P01027_CHAIN_5,P01027_PEPT_0	6.34	184180	uniprot_sprot	K|QNEAFSLTAK|G	[TMTzero_Nterm]QNEAFSLTAK[TMTzero_K]	2	1302-1311	TRUE	10.436	-2.86	778.94	2	79.93	1555.86	0	6	P01027,P01027_CHAIN_0,P01027_CHAIN_3,P01027_CHAIN_6,P01027_CHAIN_11,P01027_ISOFORM_Short
1	P01027_CHAIN_0	CO3_MOUSE	Complement C3c alpha' chain fragment 2 [CHAIN 0]	2320.99	50.95	128	77	0		12	P01027,P01027_CHAIN_3,P01027_CHAIN_6,P01027_ISOFORM_Short,P01027_CHAIN_11,P01027_CHAIN_7,P01027_CHAIN_8,P01027_CHAIN_10,P01027_CHAIN_4,P01027_CHAIN_9,P01027_CHAIN_5,P01027_PEPT_0	6.34	184180	uniprot_sprot	R|QPLTITVR|T	[TMTzero_Nterm]QPLTITVR	1	394-401	TRUE	10.475	-1.013	576.362	2	73.77	1150.71	0	3	P01027,P01027_CHAIN_0,P01027_CHAIN_1
1	P01027_CHAIN_0	CO3_MOUSE	Complement C3c alpha' chain fragment 2 [CHAIN 0]	2320.99	50.95	128	77	0		12	P01027,P01027_CHAIN_3,P01027_CHAIN_6,P01027_ISOFORM_Short,P01027_CHAIN_11,P01027_CHAIN_7,P01027_CHAIN_8,P01027_CHAIN_10,P01027_CHAIN_4,P01027_CHAIN_9,P01027_CHAIN_5,P01027_PEPT_0	6.34	184180	uniprot_sprot	K|RQVLTSEK|T	[TMTzero_Nterm]RQVLTSEK[TMTzero_K]	2	43-50	TRUE	8.959	-0.914	470.289	3	51.13	1407.85	1	3	P01027,P01027_CHAIN_0,P01027_CHAIN_1
1	P01027_CHAIN_0	CO3_MOUSE	Complement C3c alpha' chain fragment 2 [CHAIN 0]	2320.99	50.95	128	77	0		12	P01027,P01027_CHAIN_3,P01027_CHAIN_6,P01027_ISOFORM_Short,P01027_CHAIN_11,P01027_CHAIN_7,P01027_CHAIN_8,P01027_CHAIN_10,P01027_CHAIN_4,P01027_CHAIN_9,P01027_CHAIN_5,P01027_PEPT_0	6.34	184180	uniprot_sprot	K|RQVLTSEK|T	[TMTzero_Nterm]RQVLTSEK[TMTzero_K]	2	43-50	TRUE	7.378	-0.348	704.93	2	51.17	1407.85	1	3	P01027,P01027_CHAIN_0,P01027_CHAIN_1
1	P01027_CHAIN_0	CO3_MOUSE	Complement C3c alpha' chain fragment 2 [CHAIN 0]	2320.99	50.95	128	77	0		12	P01027,P01027_CHAIN_3,P01027_CHAIN_6,P01027_ISOFORM_Short,P01027_CHAIN_11,P01027_CHAIN_7,P01027_CHAIN_8,P01027_CHAIN_10,P01027_CHAIN_4,P01027_CHAIN_9,P01027_CHAIN_5,P01027_PEPT_0	6.34	184180	uniprot_sprot	R|SEETKQNEAFSLTAK|G	[TMTzero_Nterm]SEETK[TMTzero_K]QNEAFSLTAK[TMTzero_K]	3	1297-1311	TRUE	11.113	0.762	785.764	3	79.7	2354.27	1	6	P01027,P01027_CHAIN_0,P01027_CHAIN_3,P01027_CHAIN_6,P01027_CHAIN_11,P01027_ISOFORM_Short
1	P01027_CHAIN_0	CO3_MOUSE	Complement C3c alpha' chain fragment 2 [CHAIN 0]	2320.99	50.95	128	77	0		12	P01027,P01027_CHAIN_3,P01027_CHAIN_6,P01027_ISOFORM_Short,P01027_CHAIN_11,P01027_CHAIN_7,P01027_CHAIN_8,P01027_CHAIN_10,P01027_CHAIN_4,P01027_CHAIN_9,P01027_CHAIN_5,P01027_PEPT_0	6.34	184180	uniprot_sprot	R|SELEEDIIPEEDIISR|S	[TMTzero_Nterm]SELEEDIIPEEDIISR	1	725-740	TRUE	13.444	-0.133	1056.04	2	104.65	2110.07	0	5	P01027,P01027_CHAIN_0,P01027_CHAIN_3,P01027_CHAIN_6,P01027_CHAIN_7
1	P01027_CHAIN_0	CO3_MOUSE	Complement C3c alpha' chain fragment 2 [CHAIN 0]	2320.99	50.95	128	77	0		12	P01027,P01027_CHAIN_3,P01027_CHAIN_6,P01027_ISOFORM_Short,P01027_CHAIN_11,P01027_CHAIN_7,P01027_CHAIN_8,P01027_CHAIN_10,P01027_CHAIN_4,P01027_CHAIN_9,P01027_CHAIN_5,P01027_PEPT_0	6.34	184180	uniprot_sprot	R|SELEEDIIPEEDIISR|S	[TMTzero_Nterm]SELEEDIIPEEDIISR	1	725-740	TRUE	11.037	-2.199	704.365	3	104.92	2110.07	0	5	P01027,P01027_CHAIN_0,P01027_CHAIN_3,P01027_CHAIN_6,P01027_CHAIN_7
1	P01027_CHAIN_0	CO3_MOUSE	Complement C3c alpha' chain fragment 2 [CHAIN 0]	2320.99	50.95	128	77	0		12	P01027,P01027_CHAIN_3,P01027_CHAIN_6,P01027_ISOFORM_Short,P01027_CHAIN_11,P01027_CHAIN_7,P01027_CHAIN_8,P01027_CHAIN_10,P01027_CHAIN_4,P01027_CHAIN_9,P01027_CHAIN_5,P01027_PEPT_0	6.34	184180	uniprot_sprot	R|SELEEDIIPEEDIISR|S	[TMTzero_Nterm]SELEEDIIPEEDIISR	1	725-740	TRUE	14.933	1.267	1056.04	2	105.4	2110.07	0	5	P01027,P01027_CHAIN_0,P01027_CHAIN_3,P01027_CHAIN_6,P01027_CHAIN_7
1	P01027_CHAIN_0	CO3_MOUSE	Complement C3c alpha' chain fragment 2 [CHAIN 0]	2320.99	50.95	128	77	0		12	P01027,P01027_CHAIN_3,P01027_CHAIN_6,P01027_ISOFORM_Short,P01027_CHAIN_11,P01027_CHAIN_7,P01027_CHAIN_8,P01027_CHAIN_10,P01027_CHAIN_4,P01027_CHAIN_9,P01027_CHAIN_5,P01027_PEPT_0	6.34	184180	uniprot_sprot	R|SELEEDIIPEEDIISR|S	[TMTzero_Nterm]SELEEDIIPEEDIISR	1	725-740	TRUE	10.993	4.717	704.36	3	105.62	2110.07	0	5	P01027,P01027_CHAIN_0,P01027_CHAIN_3,P01027_CHAIN_6,P01027_CHAIN_7
1	P01027_CHAIN_0	CO3_MOUSE	Complement C3c alpha' chain fragment 2 [CHAIN 0]	2320.99	50.95	128	77	0		12	P01027,P01027_CHAIN_3,P01027_CHAIN_6,P01027_ISOFORM_Short,P01027_CHAIN_11,P01027_CHAIN_7,P01027_CHAIN_8,P01027_CHAIN_10,P01027_CHAIN_4,P01027_CHAIN_9,P01027_CHAIN_5,P01027_PEPT_0	6.34	184180	uniprot_sprot	R|SELEEDIIPEEDIISR|S	[TMTzero_Nterm]SELEEDIIPEEDIISR	1	725-740	TRUE	13.241	1.267	1056.04	2	106.83	2110.07	0	5	P01027,P01027_CHAIN_0,P01027_CHAIN_3,P01027_CHAIN_6,P01027_CHAIN_7
1	P01027_CHAIN_0	CO3_MOUSE	Complement C3c alpha' chain fragment 2 [CHAIN 0]	2320.99	50.95	128	77	0		12	P01027,P01027_CHAIN_3,P01027_CHAIN_6,P01027_ISOFORM_Short,P01027_CHAIN_11,P01027_CHAIN_7,P01027_CHAIN_8,P01027_CHAIN_10,P01027_CHAIN_4,P01027_CHAIN_9,P01027_CHAIN_5,P01027_PEPT_0	6.34	184180	uniprot_sprot	R|SELEEDIIPEEDIISR|S	[TMTzero_Nterm]SELEEDIIPEEDIISR	1	725-740	TRUE	11.235	-0.411	704.364	3	108.62	2110.07	0	5	P01027,P01027_CHAIN_0,P01027_CHAIN_3,P01027_CHAIN_6,P01027_CHAIN_7
1	P01027_CHAIN_0	CO3_MOUSE	Complement C3c alpha' chain fragment 2 [CHAIN 0]	2320.99	50.95	128	77	0		12	P01027,P01027_CHAIN_3,P01027_CHAIN_6,P01027_ISOFORM_Short,P01027_CHAIN_11,P01027_CHAIN_7,P01027_CHAIN_8,P01027_CHAIN_10,P01027_CHAIN_4,P01027_CHAIN_9,P01027_CHAIN_5,P01027_PEPT_0	6.34	184180	uniprot_sprot	R|SGIPIVTSPYQIHFTK|T	[TMTzero_Nterm]SGIPIVTSPYQIHFTK[TMTzero_K]	2	321-336	TRUE	13.261	0.334	746.096	3	105.43	2235.27	0	3	P01027,P01027_CHAIN_0,P01027_CHAIN_1
1	P01027_CHAIN_0	CO3_MOUSE	Complement C3c alpha' chain fragment 2 [CHAIN 0]	2320.99	50.95	128	77	0		12	P01027,P01027_CHAIN_3,P01027_CHAIN_6,P01027_ISOFORM_Short,P01027_CHAIN_11,P01027_CHAIN_7,P01027_CHAIN_8,P01027_CHAIN_10,P01027_CHAIN_4,P01027_CHAIN_9,P01027_CHAIN_5,P01027_PEPT_0	6.34	184180	uniprot_sprot	R|SGIPIVTSPYQIHFTK|T	[TMTzero_Nterm]SGIPIVTSPYQIHFTK[TMTzero_K]	2	321-336	TRUE	7.758	-1.435	559.825	4	105.48	2235.27	0	3	P01027,P01027_CHAIN_0,P01027_CHAIN_1
1	P01027_CHAIN_0	CO3_MOUSE	Complement C3c alpha' chain fragment 2 [CHAIN 0]	2320.99	50.95	128	77	0		12	P01027,P01027_CHAIN_3,P01027_CHAIN_6,P01027_ISOFORM_Short,P01027_CHAIN_11,P01027_CHAIN_7,P01027_CHAIN_8,P01027_CHAIN_10,P01027_CHAIN_4,P01027_CHAIN_9,P01027_CHAIN_5,P01027_PEPT_0	6.34	184180	uniprot_sprot	K|SGSDEVQAGQQR|K	[TMTzero_Nterm]SGSDEVQAGQQR	1	1547-1558	TRUE	16.309	-2.362	743.37	2	33.67	1484.72	0	6	P01027,P01027_CHAIN_0,P01027_CHAIN_3,P01027_CHAIN_6,P01027_CHAIN_11,P01027_ISOFORM_Short
1	P01027_CHAIN_0	CO3_MOUSE	Complement C3c alpha' chain fragment 2 [CHAIN 0]	2320.99	50.95	128	77	0		12	P01027,P01027_CHAIN_3,P01027_CHAIN_6,P01027_ISOFORM_Short,P01027_CHAIN_11,P01027_CHAIN_7,P01027_CHAIN_8,P01027_CHAIN_10,P01027_CHAIN_4,P01027_CHAIN_9,P01027_CHAIN_5,P01027_PEPT_0	6.34	184180	uniprot_sprot	K|SGSDEVQAGQQR|K	[TMTzero_Nterm]SGSDEVQAGQQR	1	1547-1558	TRUE	9.519	-0.089	495.915	3	33.75	1484.72	0	6	P01027,P01027_CHAIN_0,P01027_CHAIN_3,P01027_CHAIN_6,P01027_CHAIN_11,P01027_ISOFORM_Short
1	P01027_CHAIN_0	CO3_MOUSE	Complement C3c alpha' chain fragment 2 [CHAIN 0]	2320.99	50.95	128	77	0		12	P01027,P01027_CHAIN_3,P01027_CHAIN_6,P01027_ISOFORM_Short,P01027_CHAIN_11,P01027_CHAIN_7,P01027_CHAIN_8,P01027_CHAIN_10,P01027_CHAIN_4,P01027_CHAIN_9,P01027_CHAIN_5,P01027_PEPT_0	6.34	184180	uniprot_sprot	R|SSATTFR|L	[TMTzero_Nterm]SSATTFR	1	1280-1286	TRUE	7.825	-0.659	497.272	2	41.85	992.529	0	6	P01027,P01027_CHAIN_0,P01027_CHAIN_3,P01027_CHAIN_6,P01027_ISOFORM_Short,P01027_PEPT_0
1	P01027_CHAIN_0	CO3_MOUSE	Complement C3c alpha' chain fragment 2 [CHAIN 0]	2320.99	50.95	128	77	0		12	P01027,P01027_CHAIN_3,P01027_CHAIN_6,P01027_ISOFORM_Short,P01027_CHAIN_11,P01027_CHAIN_7,P01027_CHAIN_8,P01027_CHAIN_10,P01027_CHAIN_4,P01027_CHAIN_9,P01027_CHAIN_5,P01027_PEPT_0	6.34	184180	uniprot_sprot	K|SSVAVPYVIVPLK|I	[TMTzero_Nterm]SSVAVPYVIVPLK[TMTzero_K]	2	868-880	TRUE	11.425	-3.303	607.383	3	114.33	1819.12	0	5	P01027,P01027_CHAIN_0,P01027_CHAIN_3,P01027_CHAIN_6,P01027_CHAIN_7
1	P01027_CHAIN_0	CO3_MOUSE	Complement C3c alpha' chain fragment 2 [CHAIN 0]	2320.99	50.95	128	77	0		12	P01027,P01027_CHAIN_3,P01027_CHAIN_6,P01027_ISOFORM_Short,P01027_CHAIN_11,P01027_CHAIN_7,P01027_CHAIN_8,P01027_CHAIN_10,P01027_CHAIN_4,P01027_CHAIN_9,P01027_CHAIN_5,P01027_PEPT_0	6.34	184180	uniprot_sprot	K|SSVAVPYVIVPLK|I	[TMTzero_Nterm]SSVAVPYVIVPLK[TMTzero_K]	2	868-880	TRUE	12.333	-1.784	910.57	2	114.5	1819.12	0	5	P01027,P01027_CHAIN_0,P01027_CHAIN_3,P01027_CHAIN_6,P01027_CHAIN_7
1	P01027_CHAIN_0	CO3_MOUSE	Complement C3c alpha' chain fragment 2 [CHAIN 0]	2320.99	50.95	128	77	0		12	P01027,P01027_CHAIN_3,P01027_CHAIN_6,P01027_ISOFORM_Short,P01027_CHAIN_11,P01027_CHAIN_7,P01027_CHAIN_8,P01027_CHAIN_10,P01027_CHAIN_4,P01027_CHAIN_9,P01027_CHAIN_5,P01027_PEPT_0	6.34	184180	uniprot_sprot	K|SSVAVPYVIVPLK|I	[TMTzero_Nterm]SSVAVPYVIVPLK[TMTzero_K]	2	868-880	TRUE	7.866	-4.733	455.79	4	114.63	1819.12	0	5	P01027,P01027_CHAIN_0,P01027_CHAIN_3,P01027_CHAIN_6,P01027_CHAIN_7
1	P01027_CHAIN_0	CO3_MOUSE	Complement C3c alpha' chain fragment 2 [CHAIN 0]	2320.99	50.95	128	77	0		12	P01027,P01027_CHAIN_3,P01027_CHAIN_6,P01027_ISOFORM_Short,P01027_CHAIN_11,P01027_CHAIN_7,P01027_CHAIN_8,P01027_CHAIN_10,P01027_CHAIN_4,P01027_CHAIN_9,P01027_CHAIN_5,P01027_PEPT_0	6.34	184180	uniprot_sprot	K|SSVAVPYVIVPLK|I	[TMTzero_Nterm]SSVAVPYVIVPLK[TMTzero_K]	2	868-880	TRUE	12.59	0.895	607.381	3	115.02	1819.12	0	5	P01027,P01027_CHAIN_0,P01027_CHAIN_3,P01027_CHAIN_6,P01027_CHAIN_7
1	P01027_CHAIN_0	CO3_MOUSE	Complement C3c alpha' chain fragment 2 [CHAIN 0]	2320.99	50.95	128	77	0		12	P01027,P01027_CHAIN_3,P01027_CHAIN_6,P01027_ISOFORM_Short,P01027_CHAIN_11,P01027_CHAIN_7,P01027_CHAIN_8,P01027_CHAIN_10,P01027_CHAIN_4,P01027_CHAIN_9,P01027_CHAIN_5,P01027_PEPT_0	6.34	184180	uniprot_sprot	R|SVSIKIPASK|E	[TMTzero_Nterm]SVSIK[TMTzero_K]IPASK[TMTzero_K]	3	62-71	TRUE	9.793	1.085	568.033	3	82.35	1701.08	1	3	P01027,P01027_CHAIN_0,P01027_CHAIN_1
1	P01027_CHAIN_0	CO3_MOUSE	Complement C3c alpha' chain fragment 2 [CHAIN 0]	2320.99	50.95	128	77	0		12	P01027,P01027_CHAIN_3,P01027_CHAIN_6,P01027_ISOFORM_Short,P01027_CHAIN_11,P01027_CHAIN_7,P01027_CHAIN_8,P01027_CHAIN_10,P01027_CHAIN_4,P01027_CHAIN_9,P01027_CHAIN_5,P01027_PEPT_0	6.34	184180	uniprot_sprot	R|TDPGHEAK|I	[TMTzero_Nterm]TDPGHEAK[TMTzero_K]	2	455-462	TRUE	10.555	-0.648	434.907	3	37.42	1301.7	0	3	P01027,P01027_CHAIN_0,P01027_CHAIN_1
1	P01027_CHAIN_0	CO3_MOUSE	Complement C3c alpha' chain fragment 2 [CHAIN 0]	2320.99	50.95	128	77	0		12	P01027,P01027_CHAIN_3,P01027_CHAIN_6,P01027_ISOFORM_Short,P01027_CHAIN_11,P01027_CHAIN_7,P01027_CHAIN_8,P01027_CHAIN_10,P01027_CHAIN_4,P01027_CHAIN_9,P01027_CHAIN_5,P01027_PEPT_0	6.34	184180	uniprot_sprot	K|TIYTPGSTVLYR|I	[TMTzero_Nterm]TIYTPGSTVLYR	1	114-125	TRUE	9.655	-0.121	532.3	3	84.27	1593.88	0	3	P01027,P01027_CHAIN_0,P01027_CHAIN_1
1	P01027_CHAIN_0	CO3_MOUSE	Complement C3c alpha' chain fragment 2 [CHAIN 0]	2320.99	50.95	128	77	0		12	P01027,P01027_CHAIN_3,P01027_CHAIN_6,P01027_ISOFORM_Short,P01027_CHAIN_11,P01027_CHAIN_7,P01027_CHAIN_8,P01027_CHAIN_10,P01027_CHAIN_4,P01027_CHAIN_9,P01027_CHAIN_5,P01027_PEPT_0	6.34	184180	uniprot_sprot	K|TIYTPGSTVLYR|I	[TMTzero_Nterm]TIYTPGSTVLYR	1	114-125	TRUE	9.261	-5.519	797.95	2	84.68	1593.88	0	3	P01027,P01027_CHAIN_0,P01027_CHAIN_1
1	P01027_CHAIN_0	CO3_MOUSE	Complement C3c alpha' chain fragment 2 [CHAIN 0]	2320.99	50.95	128	77	0		12	P01027,P01027_CHAIN_3,P01027_CHAIN_6,P01027_ISOFORM_Short,P01027_CHAIN_11,P01027_CHAIN_7,P01027_CHAIN_8,P01027_CHAIN_10,P01027_CHAIN_4,P01027_CHAIN_9,P01027_CHAIN_5,P01027_PEPT_0	6.34	184180	uniprot_sprot	K|TSQGLQTEQR|A	[TMTzero_Nterm]TSQGLQTEQR	1	623-632	TRUE	15.811	-7.323	686.37	2	38.42	1370.71	0	4	P01027,P01027_CHAIN_0,P01027_CHAIN_1,P01027_CHAIN_2
1	P01027_CHAIN_0	CO3_MOUSE	Complement C3c alpha' chain fragment 2 [CHAIN 0]	2320.99	50.95	128	77	0		12	P01027,P01027_CHAIN_3,P01027_CHAIN_6,P01027_ISOFORM_Short,P01027_CHAIN_11,P01027_CHAIN_7,P01027_CHAIN_8,P01027_CHAIN_10,P01027_CHAIN_4,P01027_CHAIN_9,P01027_CHAIN_5,P01027_PEPT_0	6.34	184180	uniprot_sprot	K|TSQGLQTEQR|A	[TMTzero_Nterm]TSQGLQTEQR	1	623-632	TRUE	8.76	0.132	457.912	3	38.6	1370.71	0	4	P01027,P01027_CHAIN_0,P01027_CHAIN_1,P01027_CHAIN_2
1	P01027_CHAIN_0	CO3_MOUSE	Complement C3c alpha' chain fragment 2 [CHAIN 0]	2320.99	50.95	128	77	0		12	P01027,P01027_CHAIN_3,P01027_CHAIN_6,P01027_ISOFORM_Short,P01027_CHAIN_11,P01027_CHAIN_7,P01027_CHAIN_8,P01027_CHAIN_10,P01027_CHAIN_4,P01027_CHAIN_9,P01027_CHAIN_5,P01027_PEPT_0	6.34	184180	uniprot_sprot	K|TSQGLQTEQR|A	[TMTzero_Nterm]TSQGLQTEQR	1	623-632	TRUE	13.087	0.073	686.365	2	39.08	1370.71	0	4	P01027,P01027_CHAIN_0,P01027_CHAIN_1,P01027_CHAIN_2
1	P01027_CHAIN_0	CO3_MOUSE	Complement C3c alpha' chain fragment 2 [CHAIN 0]	2320.99	50.95	128	77	0		12	P01027,P01027_CHAIN_3,P01027_CHAIN_6,P01027_ISOFORM_Short,P01027_CHAIN_11,P01027_CHAIN_7,P01027_CHAIN_8,P01027_CHAIN_10,P01027_CHAIN_4,P01027_CHAIN_9,P01027_CHAIN_5,P01027_PEPT_0	6.34	184180	uniprot_sprot	K|TVAIHTLDPEK|L	[TMTzero_Nterm]TVAIHTLDPEK[TMTzero_K]	2	917-927	TRUE	8.679	-1.701	557.995	3	75.57	1670.96	0	5	P01027,P01027_CHAIN_0,P01027_CHAIN_3,P01027_CHAIN_6,P01027_CHAIN_7
1	P01027_CHAIN_0	CO3_MOUSE	Complement C3c alpha' chain fragment 2 [CHAIN 0]	2320.99	50.95	128	77	0		12	P01027,P01027_CHAIN_3,P01027_CHAIN_6,P01027_ISOFORM_Short,P01027_CHAIN_11,P01027_CHAIN_7,P01027_CHAIN_8,P01027_CHAIN_10,P01027_CHAIN_4,P01027_CHAIN_9,P01027_CHAIN_5,P01027_PEPT_0	6.34	184180	uniprot_sprot	K|TVAIHTLDPEK|L	[TMTzero_Nterm]TVAIHTLDPEK[TMTzero_K]	2	917-927	TRUE	10.537	-2.842	836.49	2	75.58	1670.96	0	5	P01027,P01027_CHAIN_0,P01027_CHAIN_3,P01027_CHAIN_6,P01027_CHAIN_7
1	P01027_CHAIN_0	CO3_MOUSE	Complement C3c alpha' chain fragment 2 [CHAIN 0]	2320.99	50.95	128	77	0		12	P01027,P01027_CHAIN_3,P01027_CHAIN_6,P01027_ISOFORM_Short,P01027_CHAIN_11,P01027_CHAIN_7,P01027_CHAIN_8,P01027_CHAIN_10,P01027_CHAIN_4,P01027_CHAIN_9,P01027_CHAIN_5,P01027_PEPT_0	6.34	184180	uniprot_sprot	K|TVLTGASGHLR|S	[TMTzero_Nterm]TVLTGASGHLR	1	51-61	TRUE	11.215	-0.852	445.93	3	58.15	1334.77	0	3	P01027,P01027_CHAIN_0,P01027_CHAIN_1
1	P01027_CHAIN_0	CO3_MOUSE	Complement C3c alpha' chain fragment 2 [CHAIN 0]	2320.99	50.95	128	77	0		12	P01027,P01027_CHAIN_3,P01027_CHAIN_6,P01027_ISOFORM_Short,P01027_CHAIN_11,P01027_CHAIN_7,P01027_CHAIN_8,P01027_CHAIN_10,P01027_CHAIN_4,P01027_CHAIN_9,P01027_CHAIN_5,P01027_PEPT_0	6.34	184180	uniprot_sprot	K|TVVILIETPDGIPVKR|D	[TMTzero_Nterm]TVVILIETPDGIPVK[TMTzero_K]R	2	139-154	TRUE	12.946	6.399	550.34	4	108.12	2197.34	1	3	P01027,P01027_CHAIN_0,P01027_CHAIN_1
1	P01027_CHAIN_0	CO3_MOUSE	Complement C3c alpha' chain fragment 2 [CHAIN 0]	2320.99	50.95	128	77	0		12	P01027,P01027_CHAIN_3,P01027_CHAIN_6,P01027_ISOFORM_Short,P01027_CHAIN_11,P01027_CHAIN_7,P01027_CHAIN_8,P01027_CHAIN_10,P01027_CHAIN_4,P01027_CHAIN_9,P01027_CHAIN_5,P01027_PEPT_0	6.34	184180	uniprot_sprot	K|TVVILIETPDGIPVKR|D	[TMTzero_Nterm]TVVILIETPDGIPVK[TMTzero_K]R	2	139-154	TRUE	18.899	-0.282	733.456	3	108.22	2197.34	1	3	P01027,P01027_CHAIN_0,P01027_CHAIN_1
1	P01027_CHAIN_0	CO3_MOUSE	Complement C3c alpha' chain fragment 2 [CHAIN 0]	2320.99	50.95	128	77	0		12	P01027,P01027_CHAIN_3,P01027_CHAIN_6,P01027_ISOFORM_Short,P01027_CHAIN_11,P01027_CHAIN_7,P01027_CHAIN_8,P01027_CHAIN_10,P01027_CHAIN_4,P01027_CHAIN_9,P01027_CHAIN_5,P01027_PEPT_0	6.34	184180	uniprot_sprot	K|VDVPAADLSDQVPDTDSETR|I	[TMTzero_Nterm]VDVPAADLSDQVPDTDSETR	1	936-955	TRUE	18.227	1.293	1177.57	2	83.98	2353.13	0	6	P01027,P01027_CHAIN_0,P01027_CHAIN_3,P01027_CHAIN_6,P01027_CHAIN_8,P01027_CHAIN_9
1	P01027_CHAIN_0	CO3_MOUSE	Complement C3c alpha' chain fragment 2 [CHAIN 0]	2320.99	50.95	128	77	0		12	P01027,P01027_CHAIN_3,P01027_CHAIN_6,P01027_ISOFORM_Short,P01027_CHAIN_11,P01027_CHAIN_7,P01027_CHAIN_8,P01027_CHAIN_10,P01027_CHAIN_4,P01027_CHAIN_9,P01027_CHAIN_5,P01027_PEPT_0	6.34	184180	uniprot_sprot	K|VDVPAADLSDQVPDTDSETR|I	[TMTzero_Nterm]VDVPAADLSDQVPDTDSETR	1	936-955	TRUE	14.502	4.387	785.38	3	85.28	2353.13	0	6	P01027,P01027_CHAIN_0,P01027_CHAIN_3,P01027_CHAIN_6,P01027_CHAIN_8,P01027_CHAIN_9
1	P01027_CHAIN_0	CO3_MOUSE	Complement C3c alpha' chain fragment 2 [CHAIN 0]	2320.99	50.95	128	77	0		12	P01027,P01027_CHAIN_3,P01027_CHAIN_6,P01027_ISOFORM_Short,P01027_CHAIN_11,P01027_CHAIN_7,P01027_CHAIN_8,P01027_CHAIN_10,P01027_CHAIN_4,P01027_CHAIN_9,P01027_CHAIN_5,P01027_PEPT_0	6.34	184180	uniprot_sprot	K|VDVPAADLSDQVPDTDSETR|I	[TMTzero_Nterm]VDVPAADLSDQVPDTDSETR	1	936-955	TRUE	17.281	4.387	785.38	3	86.08	2353.13	0	6	P01027,P01027_CHAIN_0,P01027_CHAIN_3,P01027_CHAIN_6,P01027_CHAIN_8,P01027_CHAIN_9
1	P01027_CHAIN_0	CO3_MOUSE	Complement C3c alpha' chain fragment 2 [CHAIN 0]	2320.99	50.95	128	77	0		12	P01027,P01027_CHAIN_3,P01027_CHAIN_6,P01027_ISOFORM_Short,P01027_CHAIN_11,P01027_CHAIN_7,P01027_CHAIN_8,P01027_CHAIN_10,P01027_CHAIN_4,P01027_CHAIN_9,P01027_CHAIN_5,P01027_PEPT_0	6.34	184180	uniprot_sprot	R|VELLHNPAFCSMATAK|N	[TMTzero_Nterm]VELLHNPAFC[Cys_CAM]SMATAK[TMTzero_K]	3	840-855	TRUE	12.547	1.73	746.398	3	99.8	2236.18	0	5	P01027,P01027_CHAIN_0,P01027_CHAIN_3,P01027_CHAIN_6,P01027_CHAIN_7
1	P01027_CHAIN_0	CO3_MOUSE	Complement C3c alpha' chain fragment 2 [CHAIN 0]	2320.99	50.95	128	77	0		12	P01027,P01027_CHAIN_3,P01027_CHAIN_6,P01027_ISOFORM_Short,P01027_CHAIN_11,P01027_CHAIN_7,P01027_CHAIN_8,P01027_CHAIN_10,P01027_CHAIN_4,P01027_CHAIN_9,P01027_CHAIN_5,P01027_PEPT_0	6.34	184180	uniprot_sprot	K|VHQYFNVGLIQPGSVK|V	[TMTzero_Nterm]VHQYFNVGLIQPGSVK[TMTzero_K]	2	1439-1454	TRUE	13.894	-2.628	745.43	3	99.35	2233.26	0	6	P01027,P01027_CHAIN_0,P01027_CHAIN_3,P01027_CHAIN_6,P01027_CHAIN_11,P01027_ISOFORM_Short
1	P01027_CHAIN_0	CO3_MOUSE	Complement C3c alpha' chain fragment 2 [CHAIN 0]	2320.99	50.95	128	77	0		12	P01027,P01027_CHAIN_3,P01027_CHAIN_6,P01027_ISOFORM_Short,P01027_CHAIN_11,P01027_CHAIN_7,P01027_CHAIN_8,P01027_CHAIN_10,P01027_CHAIN_4,P01027_CHAIN_9,P01027_CHAIN_5,P01027_PEPT_0	6.34	184180	uniprot_sprot	K|VLVVTQGSNAK|A	[TMTzero_Nterm]VLVVTQGSNAK[TMTzero_K]	2	364-374	TRUE	12.33	-3.755	782.48	2	75.28	1562.94	0	3	P01027,P01027_CHAIN_0,P01027_CHAIN_1
1	P01027_CHAIN_0	CO3_MOUSE	Complement C3c alpha' chain fragment 2 [CHAIN 0]	2320.99	50.95	128	77	0		12	P01027,P01027_CHAIN_3,P01027_CHAIN_6,P01027_ISOFORM_Short,P01027_CHAIN_11,P01027_CHAIN_7,P01027_CHAIN_8,P01027_CHAIN_10,P01027_CHAIN_4,P01027_CHAIN_9,P01027_CHAIN_5,P01027_PEPT_0	6.34	184180	uniprot_sprot	K|VLVVTQGSNAK|A	[TMTzero_Nterm]VLVVTQGSNAK[TMTzero_K]	2	364-374	TRUE	12.265	-0.354	521.987	3	75.43	1562.94	0	3	P01027,P01027_CHAIN_0,P01027_CHAIN_1
1	P01027_CHAIN_0	CO3_MOUSE	Complement C3c alpha' chain fragment 2 [CHAIN 0]	2320.99	50.95	128	77	0		12	P01027,P01027_CHAIN_3,P01027_CHAIN_6,P01027_ISOFORM_Short,P01027_CHAIN_11,P01027_CHAIN_7,P01027_CHAIN_8,P01027_CHAIN_10,P01027_CHAIN_4,P01027_CHAIN_9,P01027_CHAIN_5,P01027_PEPT_0	6.34	184180	uniprot_sprot	K|VRVELLHNPAFCSMATAK|N	[TMTzero_Nterm]VRVELLHNPAFC[Cys_CAM]SMATAK[TMTzero_K]	3	838-855	TRUE	9.769	5.395	623.84	4	95.85	2491.34	1	5	P01027,P01027_CHAIN_0,P01027_CHAIN_3,P01027_CHAIN_6,P01027_CHAIN_7
1	P01027_CHAIN_0	CO3_MOUSE	Complement C3c alpha' chain fragment 2 [CHAIN 0]	2320.99	50.95	128	77	0		12	P01027,P01027_CHAIN_3,P01027_CHAIN_6,P01027_ISOFORM_Short,P01027_CHAIN_11,P01027_CHAIN_7,P01027_CHAIN_8,P01027_CHAIN_10,P01027_CHAIN_4,P01027_CHAIN_9,P01027_CHAIN_5,P01027_PEPT_0	6.34	184180	uniprot_sprot	R|VSIRPAPETAK|K	[TMTzero_Nterm]VSIRPAPETAK[TMTzero_K]	2	1341-1351	TRUE	10.409	4.92	539.66	3	62.97	1615.97	1	6	P01027,P01027_CHAIN_0,P01027_CHAIN_3,P01027_CHAIN_6,P01027_CHAIN_11,P01027_ISOFORM_Short
1	P01027_CHAIN_0	CO3_MOUSE	Complement C3c alpha' chain fragment 2 [CHAIN 0]	2320.99	50.95	128	77	0		12	P01027,P01027_CHAIN_3,P01027_CHAIN_6,P01027_ISOFORM_Short,P01027_CHAIN_11,P01027_CHAIN_7,P01027_CHAIN_8,P01027_CHAIN_10,P01027_CHAIN_4,P01027_CHAIN_9,P01027_CHAIN_5,P01027_PEPT_0	6.34	184180	uniprot_sprot	R|VSIRPAPETAK|K	[TMTzero_Nterm]VSIRPAPETAK[TMTzero_K]	2	1341-1351	TRUE	11.854	0.415	808.99	2	63.12	1615.97	1	6	P01027,P01027_CHAIN_0,P01027_CHAIN_3,P01027_CHAIN_6,P01027_CHAIN_11,P01027_ISOFORM_Short
1	P01027_CHAIN_0	CO3_MOUSE	Complement C3c alpha' chain fragment 2 [CHAIN 0]	2320.99	50.95	128	77	0		12	P01027,P01027_CHAIN_3,P01027_CHAIN_6,P01027_ISOFORM_Short,P01027_CHAIN_11,P01027_CHAIN_7,P01027_CHAIN_8,P01027_CHAIN_10,P01027_CHAIN_4,P01027_CHAIN_9,P01027_CHAIN_5,P01027_PEPT_0	6.34	184180	uniprot_sprot	R|VVIEDGVGDAVLTR|K	[TMTzero_Nterm]VVIEDGVGDAVLTR	1	268-281	TRUE	8.209	-4.837	556.32	3	91.05	1665.93	0	3	P01027,P01027_CHAIN_0,P01027_CHAIN_1
1	P01027_CHAIN_0	CO3_MOUSE	Complement C3c alpha' chain fragment 2 [CHAIN 0]	2320.99	50.95	128	77	0		12	P01027,P01027_CHAIN_3,P01027_CHAIN_6,P01027_ISOFORM_Short,P01027_CHAIN_11,P01027_CHAIN_7,P01027_CHAIN_8,P01027_CHAIN_10,P01027_CHAIN_4,P01027_CHAIN_9,P01027_CHAIN_5,P01027_PEPT_0	6.34	184180	uniprot_sprot	R|VVIEDGVGDAVLTR|K	[TMTzero_Nterm]VVIEDGVGDAVLTR	1	268-281	TRUE	10.586	-0.283	833.973	2	91.73	1665.93	0	3	P01027,P01027_CHAIN_0,P01027_CHAIN_1
1	P01027_CHAIN_0	CO3_MOUSE	Complement C3c alpha' chain fragment 2 [CHAIN 0]	2320.99	50.95	128	77	0		12	P01027,P01027_CHAIN_3,P01027_CHAIN_6,P01027_ISOFORM_Short,P01027_CHAIN_11,P01027_CHAIN_7,P01027_CHAIN_8,P01027_CHAIN_10,P01027_CHAIN_4,P01027_CHAIN_9,P01027_CHAIN_5,P01027_PEPT_0	6.34	184180	uniprot_sprot	R|VVIEDGVGDAVLTR|K	[TMTzero_Nterm]VVIEDGVGDAVLTR	1	268-281	TRUE	8.541	0.767	556.317	3	91.73	1665.93	0	3	P01027,P01027_CHAIN_0,P01027_CHAIN_1
1	P01027_CHAIN_0	CO3_MOUSE	Complement C3c alpha' chain fragment 2 [CHAIN 0]	2320.99	50.95	128	77	0		12	P01027,P01027_CHAIN_3,P01027_CHAIN_6,P01027_ISOFORM_Short,P01027_CHAIN_11,P01027_CHAIN_7,P01027_CHAIN_8,P01027_CHAIN_10,P01027_CHAIN_4,P01027_CHAIN_9,P01027_CHAIN_5,P01027_PEPT_0	6.34	184180	uniprot_sprot	K|VYSYYNLEESCTR|F	[TMTzero_Nterm]VYSYYNLEESC[Cys_CAM]TR	2	1455-1467	TRUE	12.765	-0.994	636.634	3	81.38	1906.88	0	6	P01027,P01027_CHAIN_0,P01027_CHAIN_3,P01027_CHAIN_6,P01027_CHAIN_11,P01027_ISOFORM_Short
1	P01027_CHAIN_0	CO3_MOUSE	Complement C3c alpha' chain fragment 2 [CHAIN 0]	2320.99	50.95	128	77	0		12	P01027,P01027_CHAIN_3,P01027_CHAIN_6,P01027_ISOFORM_Short,P01027_CHAIN_11,P01027_CHAIN_7,P01027_CHAIN_8,P01027_CHAIN_10,P01027_CHAIN_4,P01027_CHAIN_9,P01027_CHAIN_5,P01027_PEPT_0	6.34	184180	uniprot_sprot	K|VYSYYNLEESCTR|F	[TMTzero_Nterm]VYSYYNLEESC[Cys_CAM]TR	2	1455-1467	TRUE	13.975	-1.218	954.447	2	81.77	1906.88	0	6	P01027,P01027_CHAIN_0,P01027_CHAIN_3,P01027_CHAIN_6,P01027_CHAIN_11,P01027_ISOFORM_Short
1	P01027_CHAIN_0	CO3_MOUSE	Complement C3c alpha' chain fragment 2 [CHAIN 0]	2320.99	50.95	128	77	0		12	P01027,P01027_CHAIN_3,P01027_CHAIN_6,P01027_ISOFORM_Short,P01027_CHAIN_11,P01027_CHAIN_7,P01027_CHAIN_8,P01027_CHAIN_10,P01027_CHAIN_4,P01027_CHAIN_9,P01027_CHAIN_5,P01027_PEPT_0	6.34	184180	uniprot_sprot	K|YVTVVANFGETVVEK|A	[TMTzero_Nterm]YVTVVANFGETVVEK[TMTzero_K]	2	82-96	TRUE	10.894	0.419	1052.09	2	111.3	2102.17	0	3	P01027,P01027_CHAIN_0,P01027_CHAIN_1
1	P01027_CHAIN_0	CO3_MOUSE	Complement C3c alpha' chain fragment 2 [CHAIN 0]	2320.99	50.95	128	77	0		12	P01027,P01027_CHAIN_3,P01027_CHAIN_6,P01027_ISOFORM_Short,P01027_CHAIN_11,P01027_CHAIN_7,P01027_CHAIN_8,P01027_CHAIN_10,P01027_CHAIN_4,P01027_CHAIN_9,P01027_CHAIN_5,P01027_PEPT_0	6.34	184180	uniprot_sprot	R|YYTYLVMNK|G	[TMTzero_Nterm]YYTYLVMNK[TMTzero_K]	2	465-473	TRUE	9.737	-0.192	821.949	2	100.62	1641.88	0	3	P01027,P01027_CHAIN_0,P01027_CHAIN_1
2	P07724_CHAIN_0	ALBU_MOUSE	Serum albumin [CHAIN 0]	2212.86	80.48	527	52	1	P07724	0		5.58	65892.1	uniprot_sprot	K|AADKDTCFSTEGPNLVTR|C	[TMTzero_Nterm]AADK[TMTzero_K]DTC[Cys_CAM]FSTEGPNLVTR	3	561-578	TRUE	13.163	-0.872	810.75	3	74.3	2429.23	1	2	P07724,P07724_CHAIN_0
2	P07724_CHAIN_0	ALBU_MOUSE	Serum albumin [CHAIN 0]	2212.86	80.48	527	52	1	P07724	0		5.58	65892.1	uniprot_sprot	K|AADKDTCFSTEGPNLVTR|C	[TMTzero_Nterm]AADK[TMTzero_K]DTC[Cys_CAM]FSTEGPNLVTR	3	561-578	TRUE	14.68	-0.872	810.75	3	74.98	2429.23	1	2	P07724,P07724_CHAIN_0
2	P07724_CHAIN_0	ALBU_MOUSE	Serum albumin [CHAIN 0]	2212.86	80.48	527	52	1	P07724	0		5.58	65892.1	uniprot_sprot	K|AADKDTCFSTEGPNLVTR|C	[TMTzero_Nterm]AADK[TMTzero_K]DTC[Cys_CAM]FSTEGPNLVTR	3	561-578	TRUE	20.488	-0.225	810.749	3	76.33	2429.23	1	2	P07724,P07724_CHAIN_0
2	P07724_CHAIN_0	ALBU_MOUSE	Serum albumin [CHAIN 0]	2212.86	80.48	527	52	1	P07724	0		5.58	65892.1	uniprot_sprot	K|AADKDTCFSTEGPNLVTR|C	[TMTzero_Nterm]AADK[TMTzero_K]DTC[Cys_CAM]FSTEGPNLVTR	3	561-578	TRUE	9.465	0.08	608.314	4	76.35	2429.23	1	2	P07724,P07724_CHAIN_0
2	P07724_CHAIN_0	ALBU_MOUSE	Serum albumin [CHAIN 0]	2212.86	80.48	527	52	1	P07724	0		5.58	65892.1	uniprot_sprot	K|AADKDTCFSTEGPNLVTR|C	[TMTzero_Nterm]AADK[TMTzero_K]DTC[Cys_CAM]FSTEGPNLVTR	3	561-578	TRUE	23.465	-1.678	1215.62	2	76.8	2429.23	1	2	P07724,P07724_CHAIN_0
2	P07724_CHAIN_0	ALBU_MOUSE	Serum albumin [CHAIN 0]	2212.86	80.48	527	52	1	P07724	0		5.58	65892.1	uniprot_sprot	K|AADKDTCFSTEGPNLVTR|C	[TMTzero_Nterm]AADK[TMTzero_K]DTC[Cys_CAM]FSTEGPNLVTR	3	561-578	TRUE	19.074	-0.239	810.749	3	77.02	2429.23	1	2	P07724,P07724_CHAIN_0
2	P07724_CHAIN_0	ALBU_MOUSE	Serum albumin [CHAIN 0]	2212.86	80.48	527	52	1	P07724	0		5.58	65892.1	uniprot_sprot	K|AADKDTCFSTEGPNLVTR|C	[TMTzero_Nterm]AADK[TMTzero_K]DTC[Cys_CAM]FSTEGPNLVTR	3	561-578	TRUE	9.367	-1.655	608.315	4	77.02	2429.23	1	2	P07724,P07724_CHAIN_0
2	P07724_CHAIN_0	ALBU_MOUSE	Serum albumin [CHAIN 0]	2212.86	80.48	527	52	1	P07724	0		5.58	65892.1	uniprot_sprot	K|AADKDTCFSTEGPNLVTR|C	[TMTzero_Nterm]AADK[TMTzero_K]DTC[Cys_CAM]FSTEGPNLVTR	3	561-578	TRUE	16.848	0.752	810.749	3	77.7	2429.23	1	2	P07724,P07724_CHAIN_0
2	P07724_CHAIN_0	ALBU_MOUSE	Serum albumin [CHAIN 0]	2212.86	80.48	527	52	1	P07724	0		5.58	65892.1	uniprot_sprot	K|AADKDTCFSTEGPNLVTR|C	[TMTzero_Nterm]AADK[TMTzero_K]DTC[Cys_CAM]FSTEGPNLVTR	3	561-578	TRUE	16.649	-0.279	810.75	3	78.37	2429.23	1	2	P07724,P07724_CHAIN_0
2	P07724_CHAIN_0	ALBU_MOUSE	Serum albumin [CHAIN 0]	2212.86	80.48	527	52	1	P07724	0		5.58	65892.1	uniprot_sprot	K|AADKDTCFSTEGPNLVTR|C	[TMTzero_Nterm]AADK[TMTzero_K]DTC[Cys_CAM]FSTEGPNLVTR	3	561-578	TRUE	17.422	1.027	810.748	3	79.05	2429.23	1	2	P07724,P07724_CHAIN_0
2	P07724_CHAIN_0	ALBU_MOUSE	Serum albumin [CHAIN 0]	2212.86	80.48	527	52	1	P07724	0		5.58	65892.1	uniprot_sprot	K|AADKDTCFSTEGPNLVTR|C	[TMTzero_Nterm]AADK[TMTzero_K]DTC[Cys_CAM]FSTEGPNLVTR	3	561-578	TRUE	16.447	3.754	810.746	3	79.75	2429.23	1	2	P07724,P07724_CHAIN_0
2	P07724_CHAIN_0	ALBU_MOUSE	Serum albumin [CHAIN 0]	2212.86	80.48	527	52	1	P07724	0		5.58	65892.1	uniprot_sprot	K|AADKDTCFSTEGPNLVTR|C	[TMTzero_Nterm]AADK[TMTzero_K]DTC[Cys_CAM]FSTEGPNLVTR	3	561-578	TRUE	14.697	-1.596	810.751	3	81.77	2429.23	1	2	P07724,P07724_CHAIN_0
2	P07724_CHAIN_0	ALBU_MOUSE	Serum albumin [CHAIN 0]	2212.86	80.48	527	52	1	P07724	0		5.58	65892.1	uniprot_sprot	K|AADKDTCFSTEGPNLVTR|C	[TMTzero_Nterm]AADK[TMTzero_K]DTC[Cys_CAM]FSTEGPNLVTR	3	561-578	TRUE	15.487	-0.872	810.75	3	82.52	2429.23	1	2	P07724,P07724_CHAIN_0
2	P07724_CHAIN_0	ALBU_MOUSE	Serum albumin [CHAIN 0]	2212.86	80.48	527	52	1	P07724	0		5.58	65892.1	uniprot_sprot	K|AADKDTCFSTEGPNLVTR|C	[TMTzero_Nterm]AADK[TMTzero_K]DTC[Cys_CAM]FSTEGPNLVTR	3	561-578	TRUE	17.202	-0.872	810.75	3	83.2	2429.23	1	2	P07724,P07724_CHAIN_0
2	P07724_CHAIN_0	ALBU_MOUSE	Serum albumin [CHAIN 0]	2212.86	80.48	527	52	1	P07724	0		5.58	65892.1	uniprot_sprot	K|AADKDTCFSTEGPNLVTR|C	[TMTzero_Nterm]AADK[TMTzero_K]DTC[Cys_CAM]FSTEGPNLVTR	3	561-578	TRUE	12.273	-0.872	810.75	3	84.6	2429.23	1	2	P07724,P07724_CHAIN_0
2	P07724_CHAIN_0	ALBU_MOUSE	Serum albumin [CHAIN 0]	2212.86	80.48	527	52	1	P07724	0		5.58	65892.1	uniprot_sprot	K|AADKDTCFSTEGPNLVTR|C	[TMTzero_Nterm]AADK[TMTzero_K]DTC[Cys_CAM]FSTEGPNLVTR	3	561-578	TRUE	13.402	-1.763	810.751	3	87.33	2429.23	1	2	P07724,P07724_CHAIN_0
2	P07724_CHAIN_0	ALBU_MOUSE	Serum albumin [CHAIN 0]	2212.86	80.48	527	52	1	P07724	0		5.58	65892.1	uniprot_sprot	K|AADKDTCFSTEGPNLVTR|C	[TMTzero_Nterm]AADK[TMTzero_K]DTC[Cys_CAM]FSTEGPNLVTR	3	561-578	TRUE	10.603	-0.872	810.75	3	88.77	2429.23	1	2	P07724,P07724_CHAIN_0
2	P07724_CHAIN_0	ALBU_MOUSE	Serum albumin [CHAIN 0]	2212.86	80.48	527	52	1	P07724	0		5.58	65892.1	uniprot_sprot	K|AADKDTCFSTEGPNLVTR|C	[TMTzero_Nterm]AADK[TMTzero_K]DTC[Cys_CAM]FSTEGPNLVTR	3	561-578	TRUE	8.181	-0.872	810.75	3	99.82	2429.23	1	2	P07724,P07724_CHAIN_0
2	P07724_CHAIN_0	ALBU_MOUSE	Serum albumin [CHAIN 0]	2212.86	80.48	527	52	1	P07724	0		5.58	65892.1	uniprot_sprot	K|AADKDTCFSTEGPNLVTR|C	[TMTzero_Nterm]AADK[TMTzero_K]DTC[Cys_CAM]FSTEGPNLVTR	3	561-578	TRUE	11.12	-0.872	810.75	3	104.6	2429.23	1	2	P07724,P07724_CHAIN_0
2	P07724_CHAIN_0	ALBU_MOUSE	Serum albumin [CHAIN 0]	2212.86	80.48	527	52	1	P07724	0		5.58	65892.1	uniprot_sprot	K|AADKDTCFSTEGPNLVTR|C	[TMTzero_Nterm]AADK[TMTzero_K]DTC[Cys_CAM]FSTEGPNLVTR	3	561-578	TRUE	9.475	0.617	810.749	3	105.33	2429.23	1	2	P07724,P07724_CHAIN_0
2	P07724_CHAIN_0	ALBU_MOUSE	Serum albumin [CHAIN 0]	2212.86	80.48	527	52	1	P07724	0		5.58	65892.1	uniprot_sprot	K|AADKDTCFSTEGPNLVTR|C	[TMTzero_Nterm]AADK[TMTzero_K]DTC[Cys_CAM]FSTEGPNLVTR	3	561-578	TRUE	7.735	-0.872	810.75	3	106.9	2429.23	1	2	P07724,P07724_CHAIN_0
2	P07724_CHAIN_0	ALBU_MOUSE	Serum albumin [CHAIN 0]	2212.86	80.48	527	52	1	P07724	0		5.58	65892.1	uniprot_sprot	K|AETFTFHSDICTLPEK|E	[TMTzero_Nterm]AETFTFHSDIC[Cys_CAM]TLPEK[TMTzero_K]	3	504-519	TRUE	14.954	-0.952	782.069	3	93.93	2343.18	0	2	P07724,P07724_CHAIN_0
2	P07724_CHAIN_0	ALBU_MOUSE	Serum albumin [CHAIN 0]	2212.86	80.48	527	52	1	P07724	0		5.58	65892.1	uniprot_sprot	K|AETFTFHSDICTLPEK|E	[TMTzero_Nterm]AETFTFHSDIC[Cys_CAM]TLPEK[TMTzero_K]	3	504-519	TRUE	9.185	-1.94	586.804	4	94.15	2343.18	0	2	P07724,P07724_CHAIN_0
2	P07724_CHAIN_0	ALBU_MOUSE	Serum albumin [CHAIN 0]	2212.86	80.48	527	52	1	P07724	0		5.58	65892.1	uniprot_sprot	K|AETFTFHSDICTLPEK|E	[TMTzero_Nterm]AETFTFHSDIC[Cys_CAM]TLPEK[TMTzero_K]	3	504-519	TRUE	13.486	-0.637	782.068	3	94.63	2343.18	0	2	P07724,P07724_CHAIN_0
2	P07724_CHAIN_0	ALBU_MOUSE	Serum albumin [CHAIN 0]	2212.86	80.48	527	52	1	P07724	0		5.58	65892.1	uniprot_sprot	K|AETFTFHSDICTLPEKEK|Q	[TMTzero_Nterm]AETFTFHSDIC[Cys_CAM]TLPEK[TMTzero_K]EK[TMTzero_K]	4	504-521	TRUE	10.032	-0.034	565.902	5	91.02	2824.47	1	2	P07724,P07724_CHAIN_0
2	P07724_CHAIN_0	ALBU_MOUSE	Serum albumin [CHAIN 0]	2212.86	80.48	527	52	1	P07724	0		5.58	65892.1	uniprot_sprot	K|AETFTFHSDICTLPEKEK|Q	[TMTzero_Nterm]AETFTFHSDIC[Cys_CAM]TLPEK[TMTzero_K]EK[TMTzero_K]	4	504-521	TRUE	16.909	-1.88	707.127	4	91.3	2824.47	1	2	P07724,P07724_CHAIN_0
2	P07724_CHAIN_0	ALBU_MOUSE	Serum albumin [CHAIN 0]	2212.86	80.48	527	52	1	P07724	0		5.58	65892.1	uniprot_sprot	K|AETFTFHSDICTLPEKEK|Q	[TMTzero_Nterm]AETFTFHSDIC[Cys_CAM]TLPEK[TMTzero_K]EK[TMTzero_K]	4	504-521	TRUE	9.534	-0.801	565.902	5	91.7	2824.47	1	2	P07724,P07724_CHAIN_0
2	P07724_CHAIN_0	ALBU_MOUSE	Serum albumin [CHAIN 0]	2212.86	80.48	527	52	1	P07724	0		5.58	65892.1	uniprot_sprot	K|AETFTFHSDICTLPEKEK|Q	[TMTzero_Nterm]AETFTFHSDIC[Cys_CAM]TLPEK[TMTzero_K]EK[TMTzero_K]	4	504-521	TRUE	19.041	-0.824	942.499	3	91.7	2824.47	1	2	P07724,P07724_CHAIN_0
2	P07724_CHAIN_0	ALBU_MOUSE	Serum albumin [CHAIN 0]	2212.86	80.48	527	52	1	P07724	0		5.58	65892.1	uniprot_sprot	K|AETFTFHSDICTLPEKEK|Q	[TMTzero_Nterm]AETFTFHSDIC[Cys_CAM]TLPEK[TMTzero_K]EK[TMTzero_K]	4	504-521	TRUE	16.607	-0.034	707.125	4	91.98	2824.47	1	2	P07724,P07724_CHAIN_0
2	P07724_CHAIN_0	ALBU_MOUSE	Serum albumin [CHAIN 0]	2212.86	80.48	527	52	1	P07724	0		5.58	65892.1	uniprot_sprot	K|AETFTFHSDICTLPEKEK|Q	[TMTzero_Nterm]AETFTFHSDIC[Cys_CAM]TLPEK[TMTzero_K]EK[TMTzero_K]	4	504-521	TRUE	10.296	7.505	707.12	4	96.43	2824.47	1	2	P07724,P07724_CHAIN_0
2	P07724_CHAIN_0	ALBU_MOUSE	Serum albumin [CHAIN 0]	2212.86	80.48	527	52	1	P07724	0		5.58	65892.1	uniprot_sprot	K|AETFTFHSDICTLPEKEK|Q	[TMTzero_Nterm]AETFTFHSDIC[Cys_CAM]TLPEK[TMTzero_K]EK[TMTzero_K]	4	504-521	TRUE	7.157	7.505	707.12	4	137	2824.47	1	2	P07724,P07724_CHAIN_0
2	P07724_CHAIN_0	ALBU_MOUSE	Serum albumin [CHAIN 0]	2212.86	80.48	527	52	1	P07724	0		5.58	65892.1	uniprot_sprot	R|AFKAWAVAR|L	[TMTzero_Nterm]AFK[TMTzero_K]AWAVAR	2	210-218	TRUE	7.543	-6.319	734.45	2	83.87	1466.88	1	2	P07724,P07724_CHAIN_0
2	P07724_CHAIN_0	ALBU_MOUSE	Serum albumin [CHAIN 0]	2212.86	80.48	527	52	1	P07724	0		5.58	65892.1	uniprot_sprot	K|ALVSSVR|Q	[TMTzero_Nterm]ALVSSVR	1	189-195	TRUE	8.023	-9.542	478.305	2	54.15	954.586	0	2	P07724,P07724_CHAIN_0
2	P07724_CHAIN_0	ALBU_MOUSE	Serum albumin [CHAIN 0]	2212.86	80.48	527	52	1	P07724	0		5.58	65892.1	uniprot_sprot	K|ALVSSVR|Q	[TMTzero_Nterm]ALVSSVR	1	189-195	TRUE	9.334	1.399	478.3	2	55.75	954.586	0	2	P07724,P07724_CHAIN_0
2	P07724_CHAIN_0	ALBU_MOUSE	Serum albumin [CHAIN 0]	2212.86	80.48	527	52	1	P07724	0		5.58	65892.1	uniprot_sprot	K|ALVSSVR|Q	[TMTzero_Nterm]ALVSSVR	1	189-195	TRUE	8.896	0.268	478.3	2	56.42	954.586	0	2	P07724,P07724_CHAIN_0
2	P07724_CHAIN_0	ALBU_MOUSE	Serum albumin [CHAIN 0]	2212.86	80.48	527	52	1	P07724	0		5.58	65892.1	uniprot_sprot	K|ALVSSVR|Q	[TMTzero_Nterm]ALVSSVR	1	189-195	TRUE	7.18	0.809	478.3	2	57.1	954.586	0	2	P07724,P07724_CHAIN_0
2	P07724_CHAIN_0	ALBU_MOUSE	Serum albumin [CHAIN 0]	2212.86	80.48	527	52	1	P07724	0		5.58	65892.1	uniprot_sprot	K|ALVSSVR|Q	[TMTzero_Nterm]ALVSSVR	1	189-195	TRUE	7.215	1.122	478.3	2	58.13	954.586	0	2	P07724,P07724_CHAIN_0
2	P07724_CHAIN_0	ALBU_MOUSE	Serum albumin [CHAIN 0]	2212.86	80.48	527	52	1	P07724	0		5.58	65892.1	uniprot_sprot	K|ALVSSVR|Q	[TMTzero_Nterm]ALVSSVR	1	189-195	TRUE	7.263	0.809	478.3	2	58.87	954.586	0	2	P07724,P07724_CHAIN_0
2	P07724_CHAIN_0	ALBU_MOUSE	Serum albumin [CHAIN 0]	2212.86	80.48	527	52	1	P07724	0		5.58	65892.1	uniprot_sprot	K|ALVSSVR|Q	[TMTzero_Nterm]ALVSSVR	1	189-195	TRUE	7.184	0.281	478.3	2	59.95	954.586	0	2	P07724,P07724_CHAIN_0
2	P07724_CHAIN_0	ALBU_MOUSE	Serum albumin [CHAIN 0]	2212.86	80.48	527	52	1	P07724	0		5.58	65892.1	uniprot_sprot	K|ALVSSVR|Q	[TMTzero_Nterm]ALVSSVR	1	189-195	TRUE	7.166	1	478.3	2	61.3	954.586	0	2	P07724,P07724_CHAIN_0
2	P07724_CHAIN_0	ALBU_MOUSE	Serum albumin [CHAIN 0]	2212.86	80.48	527	52	1	P07724	0		5.58	65892.1	uniprot_sprot	K|ALVSSVR|Q	[TMTzero_Nterm]ALVSSVR	1	189-195	TRUE	7.207	-2.96	478.302	2	68.53	954.586	0	2	P07724,P07724_CHAIN_0
2	P07724_CHAIN_0	ALBU_MOUSE	Serum albumin [CHAIN 0]	2212.86	80.48	527	52	1	P07724	0		5.58	65892.1	uniprot_sprot	K|ALVSSVR|Q	[TMTzero_Nterm]ALVSSVR	1	189-195	TRUE	7.263	0.809	478.3	2	95.48	954.586	0	2	P07724,P07724_CHAIN_0
2	P07724_CHAIN_0	ALBU_MOUSE	Serum albumin [CHAIN 0]	2212.86	80.48	527	52	1	P07724	0		5.58	65892.1	uniprot_sprot	K|ALVSSVR|Q	[TMTzero_Nterm]ALVSSVR	1	189-195	TRUE	7.424	0.809	478.3	2	96.23	954.586	0	2	P07724,P07724_CHAIN_0
2	P07724_CHAIN_0	ALBU_MOUSE	Serum albumin [CHAIN 0]	2212.86	80.48	527	52	1	P07724	0		5.58	65892.1	uniprot_sprot	K|ALVSSVR|Q	[TMTzero_Nterm]ALVSSVR	1	189-195	TRUE	7.249	0.809	478.3	2	100.67	954.586	0	2	P07724,P07724_CHAIN_0
2	P07724_CHAIN_0	ALBU_MOUSE	Serum albumin [CHAIN 0]	2212.86	80.48	527	52	1	P07724	0		5.58	65892.1	uniprot_sprot	K|ALVSSVR|Q	[TMTzero_Nterm]ALVSSVR	1	189-195	TRUE	7.761	-0.293	478.301	2	105.92	954.586	0	2	P07724,P07724_CHAIN_0
2	P07724_CHAIN_0	ALBU_MOUSE	Serum albumin [CHAIN 0]	2212.86	80.48	527	52	1	P07724	0		5.58	65892.1	uniprot_sprot	K|ALVSSVR|Q	[TMTzero_Nterm]ALVSSVR	1	189-195	TRUE	7.508	0.809	478.3	2	106.67	954.586	0	2	P07724,P07724_CHAIN_0
2	P07724_CHAIN_0	ALBU_MOUSE	Serum albumin [CHAIN 0]	2212.86	80.48	527	52	1	P07724	0		5.58	65892.1	uniprot_sprot	K|ALVSSVR|Q	[TMTzero_Nterm]ALVSSVR	1	189-195	TRUE	8.017	0.809	478.3	2	107.78	954.586	0	2	P07724,P07724_CHAIN_0
2	P07724_CHAIN_0	ALBU_MOUSE	Serum albumin [CHAIN 0]	2212.86	80.48	527	52	1	P07724	0		5.58	65892.1	uniprot_sprot	K|ALVSSVR|Q	[TMTzero_Nterm]ALVSSVR	1	189-195	TRUE	7.294	-2.161	478.301	2	108.55	954.586	0	2	P07724,P07724_CHAIN_0
2	P07724_CHAIN_0	ALBU_MOUSE	Serum albumin [CHAIN 0]	2212.86	80.48	527	52	1	P07724	0		5.58	65892.1	uniprot_sprot	K|ALVSSVR|Q	[TMTzero_Nterm]ALVSSVR	1	189-195	TRUE	7.35	0.809	478.3	2	110.03	954.586	0	2	P07724,P07724_CHAIN_0
2	P07724_CHAIN_0	ALBU_MOUSE	Serum albumin [CHAIN 0]	2212.86	80.48	527	52	1	P07724	0		5.58	65892.1	uniprot_sprot	K|ALVSSVR|Q	[TMTzero_Nterm]ALVSSVR	1	189-195	TRUE	7.903	-1.573	478.301	2	110.75	954.586	0	2	P07724,P07724_CHAIN_0
2	P07724_CHAIN_0	ALBU_MOUSE	Serum albumin [CHAIN 0]	2212.86	80.48	527	52	1	P07724	0		5.58	65892.1	uniprot_sprot	K|ALVSSVR|Q	[TMTzero_Nterm]ALVSSVR	1	189-195	TRUE	8.137	0.809	478.3	2	111.62	954.586	0	2	P07724,P07724_CHAIN_0
2	P07724_CHAIN_0	ALBU_MOUSE	Serum albumin [CHAIN 0]	2212.86	80.48	527	52	1	P07724	0		5.58	65892.1	uniprot_sprot	K|ALVSSVR|Q	[TMTzero_Nterm]ALVSSVR	1	189-195	TRUE	8.205	0.809	478.3	2	112.33	954.586	0	2	P07724,P07724_CHAIN_0
2	P07724_CHAIN_0	ALBU_MOUSE	Serum albumin [CHAIN 0]	2212.86	80.48	527	52	1	P07724	0		5.58	65892.1	uniprot_sprot	K|ALVSSVR|Q	[TMTzero_Nterm]ALVSSVR	1	189-195	TRUE	7.303	-1.243	478.301	2	113.03	954.586	0	2	P07724,P07724_CHAIN_0
2	P07724_CHAIN_0	ALBU_MOUSE	Serum albumin [CHAIN 0]	2212.86	80.48	527	52	1	P07724	0		5.58	65892.1	uniprot_sprot	K|ALVSSVR|Q	[TMTzero_Nterm]ALVSSVR	1	189-195	TRUE	7.908	0.809	478.3	2	113.72	954.586	0	2	P07724,P07724_CHAIN_0
2	P07724_CHAIN_0	ALBU_MOUSE	Serum albumin [CHAIN 0]	2212.86	80.48	527	52	1	P07724	0		5.58	65892.1	uniprot_sprot	K|ALVSSVR|Q	[TMTzero_Nterm]ALVSSVR	1	189-195	TRUE	9.034	-1.352	478.301	2	114.42	954.586	0	2	P07724,P07724_CHAIN_0
2	P07724_CHAIN_0	ALBU_MOUSE	Serum albumin [CHAIN 0]	2212.86	80.48	527	52	1	P07724	0		5.58	65892.1	uniprot_sprot	K|ALVSSVR|Q	[TMTzero_Nterm]ALVSSVR	1	189-195	TRUE	8.506	0.809	478.3	2	115.12	954.586	0	2	P07724,P07724_CHAIN_0
2	P07724_CHAIN_0	ALBU_MOUSE	Serum albumin [CHAIN 0]	2212.86	80.48	527	52	1	P07724	0		5.58	65892.1	uniprot_sprot	K|ALVSSVR|Q	[TMTzero_Nterm]ALVSSVR	1	189-195	TRUE	7.502	0.809	478.3	2	115.8	954.586	0	2	P07724,P07724_CHAIN_0
2	P07724_CHAIN_0	ALBU_MOUSE	Serum albumin [CHAIN 0]	2212.86	80.48	527	52	1	P07724	0		5.58	65892.1	uniprot_sprot	K|ALVSSVR|Q	[TMTzero_Nterm]ALVSSVR	1	189-195	TRUE	9.595	0.809	478.3	2	116.55	954.586	0	2	P07724,P07724_CHAIN_0
2	P07724_CHAIN_0	ALBU_MOUSE	Serum albumin [CHAIN 0]	2212.86	80.48	527	52	1	P07724	0		5.58	65892.1	uniprot_sprot	K|ALVSSVR|Q	[TMTzero_Nterm]ALVSSVR	1	189-195	TRUE	7.707	0.809	478.3	2	117.28	954.586	0	2	P07724,P07724_CHAIN_0
2	P07724_CHAIN_0	ALBU_MOUSE	Serum albumin [CHAIN 0]	2212.86	80.48	527	52	1	P07724	0		5.58	65892.1	uniprot_sprot	K|ALVSSVR|Q	[TMTzero_Nterm]ALVSSVR	1	189-195	TRUE	7.764	0.809	478.3	2	118	954.586	0	2	P07724,P07724_CHAIN_0
2	P07724_CHAIN_0	ALBU_MOUSE	Serum albumin [CHAIN 0]	2212.86	80.48	527	52	1	P07724	0		5.58	65892.1	uniprot_sprot	K|ALVSSVR|Q	[TMTzero_Nterm]ALVSSVR	1	189-195	TRUE	7.92	0.809	478.3	2	118.73	954.586	0	2	P07724,P07724_CHAIN_0
2	P07724_CHAIN_0	ALBU_MOUSE	Serum albumin [CHAIN 0]	2212.86	80.48	527	52	1	P07724	0		5.58	65892.1	uniprot_sprot	K|ALVSSVR|Q	[TMTzero_Nterm]ALVSSVR	1	189-195	TRUE	9.793	0.809	478.3	2	123.73	954.586	0	2	P07724,P07724_CHAIN_0
2	P07724_CHAIN_0	ALBU_MOUSE	Serum albumin [CHAIN 0]	2212.86	80.48	527	52	1	P07724	0		5.58	65892.1	uniprot_sprot	K|ALVSSVR|Q	[TMTzero_Nterm]ALVSSVR	1	189-195	TRUE	9.315	1.114	478.3	2	124.45	954.586	0	2	P07724,P07724_CHAIN_0
2	P07724_CHAIN_0	ALBU_MOUSE	Serum albumin [CHAIN 0]	2212.86	80.48	527	52	1	P07724	0		5.58	65892.1	uniprot_sprot	K|ALVSSVR|Q	[TMTzero_Nterm]ALVSSVR	1	189-195	TRUE	7.831	-2.696	478.302	2	125.12	954.586	0	2	P07724,P07724_CHAIN_0
2	P07724_CHAIN_0	ALBU_MOUSE	Serum albumin [CHAIN 0]	2212.86	80.48	527	52	1	P07724	0		5.58	65892.1	uniprot_sprot	K|ALVSSVR|Q	[TMTzero_Nterm]ALVSSVR	1	189-195	TRUE	7.645	0.809	478.3	2	125.9	954.586	0	2	P07724,P07724_CHAIN_0
2	P07724_CHAIN_0	ALBU_MOUSE	Serum albumin [CHAIN 0]	2212.86	80.48	527	52	1	P07724	0		5.58	65892.1	uniprot_sprot	K|ALVSSVR|Q	[TMTzero_Nterm]ALVSSVR	1	189-195	TRUE	8.771	0.809	478.3	2	126.68	954.586	0	2	P07724,P07724_CHAIN_0
2	P07724_CHAIN_0	ALBU_MOUSE	Serum albumin [CHAIN 0]	2212.86	80.48	527	52	1	P07724	0		5.58	65892.1	uniprot_sprot	K|ALVSSVR|Q	[TMTzero_Nterm]ALVSSVR	1	189-195	TRUE	9.192	0.809	478.3	2	127.4	954.586	0	2	P07724,P07724_CHAIN_0
2	P07724_CHAIN_0	ALBU_MOUSE	Serum albumin [CHAIN 0]	2212.86	80.48	527	52	1	P07724	0		5.58	65892.1	uniprot_sprot	K|ALVSSVR|Q	[TMTzero_Nterm]ALVSSVR	1	189-195	TRUE	8.339	0.809	478.3	2	128.08	954.586	0	2	P07724,P07724_CHAIN_0
2	P07724_CHAIN_0	ALBU_MOUSE	Serum albumin [CHAIN 0]	2212.86	80.48	527	52	1	P07724	0		5.58	65892.1	uniprot_sprot	K|ALVSSVR|Q	[TMTzero_Nterm]ALVSSVR	1	189-195	TRUE	8.445	0.809	478.3	2	128.78	954.586	0	2	P07724,P07724_CHAIN_0
2	P07724_CHAIN_0	ALBU_MOUSE	Serum albumin [CHAIN 0]	2212.86	80.48	527	52	1	P07724	0		5.58	65892.1	uniprot_sprot	K|ALVSSVR|Q	[TMTzero_Nterm]ALVSSVR	1	189-195	TRUE	8.613	0.809	478.3	2	130.13	954.586	0	2	P07724,P07724_CHAIN_0
2	P07724_CHAIN_0	ALBU_MOUSE	Serum albumin [CHAIN 0]	2212.86	80.48	527	52	1	P07724	0		5.58	65892.1	uniprot_sprot	K|ALVSSVR|Q	[TMTzero_Nterm]ALVSSVR	1	189-195	TRUE	8.166	-1.104	478.301	2	131.22	954.586	0	2	P07724,P07724_CHAIN_0
2	P07724_CHAIN_0	ALBU_MOUSE	Serum albumin [CHAIN 0]	2212.86	80.48	527	52	1	P07724	0		5.58	65892.1	uniprot_sprot	K|ALVSSVR|Q	[TMTzero_Nterm]ALVSSVR	1	189-195	TRUE	9.018	-1.718	478.301	2	133.1	954.586	0	2	P07724,P07724_CHAIN_0
2	P07724_CHAIN_0	ALBU_MOUSE	Serum albumin [CHAIN 0]	2212.86	80.48	527	52	1	P07724	0		5.58	65892.1	uniprot_sprot	K|ALVSSVR|Q	[TMTzero_Nterm]ALVSSVR	1	189-195	TRUE	8.294	0.809	478.3	2	133.88	954.586	0	2	P07724,P07724_CHAIN_0
2	P07724_CHAIN_0	ALBU_MOUSE	Serum albumin [CHAIN 0]	2212.86	80.48	527	52	1	P07724	0		5.58	65892.1	uniprot_sprot	K|ALVSSVR|Q	[TMTzero_Nterm]ALVSSVR	1	189-195	TRUE	8.405	0.809	478.3	2	134.57	954.586	0	2	P07724,P07724_CHAIN_0
2	P07724_CHAIN_0	ALBU_MOUSE	Serum albumin [CHAIN 0]	2212.86	80.48	527	52	1	P07724	0		5.58	65892.1	uniprot_sprot	K|ALVSSVR|Q	[TMTzero_Nterm]ALVSSVR	1	189-195	TRUE	8.326	0.809	478.3	2	135.4	954.586	0	2	P07724,P07724_CHAIN_0
2	P07724_CHAIN_0	ALBU_MOUSE	Serum albumin [CHAIN 0]	2212.86	80.48	527	52	1	P07724	0		5.58	65892.1	uniprot_sprot	K|ALVSSVR|Q	[TMTzero_Nterm]ALVSSVR	1	189-195	TRUE	7.627	0.809	478.3	2	136.43	954.586	0	2	P07724,P07724_CHAIN_0
2	P07724_CHAIN_0	ALBU_MOUSE	Serum albumin [CHAIN 0]	2212.86	80.48	527	52	1	P07724	0		5.58	65892.1	uniprot_sprot	K|ALVSSVR|Q	[TMTzero_Nterm]ALVSSVR	1	189-195	TRUE	7.496	0.809	478.3	2	137.9	954.586	0	2	P07724,P07724_CHAIN_0
2	P07724_CHAIN_0	ALBU_MOUSE	Serum albumin [CHAIN 0]	2212.86	80.48	527	52	1	P07724	0		5.58	65892.1	uniprot_sprot	K|APQVSTPTLVEAAR|N	[TMTzero_Nterm]APQVSTPTLVEAAR	1	415-428	TRUE	8.433	-4.635	555.32	3	67.95	1662.93	0	2	P07724,P07724_CHAIN_0
2	P07724_CHAIN_0	ALBU_MOUSE	Serum albumin [CHAIN 0]	2212.86	80.48	527	52	1	P07724	0		5.58	65892.1	uniprot_sprot	K|APQVSTPTLVEAAR|N	[TMTzero_Nterm]APQVSTPTLVEAAR	1	415-428	TRUE	11.252	-9.013	832.48	2	73.7	1662.93	0	2	P07724,P07724_CHAIN_0
2	P07724_CHAIN_0	ALBU_MOUSE	Serum albumin [CHAIN 0]	2212.86	80.48	527	52	1	P07724	0		5.58	65892.1	uniprot_sprot	K|APQVSTPTLVEAAR|N	[TMTzero_Nterm]APQVSTPTLVEAAR	1	415-428	TRUE	13.509	1.805	555.316	3	74.85	1662.93	0	2	P07724,P07724_CHAIN_0
2	P07724_CHAIN_0	ALBU_MOUSE	Serum albumin [CHAIN 0]	2212.86	80.48	527	52	1	P07724	0		5.58	65892.1	uniprot_sprot	K|APQVSTPTLVEAAR|N	[TMTzero_Nterm]APQVSTPTLVEAAR	1	415-428	TRUE	16.343	-0.857	832.473	2	78.4	1662.93	0	2	P07724,P07724_CHAIN_0
2	P07724_CHAIN_0	ALBU_MOUSE	Serum albumin [CHAIN 0]	2212.86	80.48	527	52	1	P07724	0		5.58	65892.1	uniprot_sprot	K|APQVSTPTLVEAAR|N	[TMTzero_Nterm]APQVSTPTLVEAAR	1	415-428	TRUE	16.975	-1.785	555.318	3	78.77	1662.93	0	2	P07724,P07724_CHAIN_0
2	P07724_CHAIN_0	ALBU_MOUSE	Serum albumin [CHAIN 0]	2212.86	80.48	527	52	1	P07724	0		5.58	65892.1	uniprot_sprot	K|APQVSTPTLVEAAR|N	[TMTzero_Nterm]APQVSTPTLVEAAR	1	415-428	TRUE	18.445	0.391	832.472	2	79.08	1662.93	0	2	P07724,P07724_CHAIN_0
2	P07724_CHAIN_0	ALBU_MOUSE	Serum albumin [CHAIN 0]	2212.86	80.48	527	52	1	P07724	0		5.58	65892.1	uniprot_sprot	K|APQVSTPTLVEAAR|N	[TMTzero_Nterm]APQVSTPTLVEAAR	1	415-428	TRUE	15.976	0.479	555.317	3	79.43	1662.93	0	2	P07724,P07724_CHAIN_0
2	P07724_CHAIN_0	ALBU_MOUSE	Serum albumin [CHAIN 0]	2212.86	80.48	527	52	1	P07724	0		5.58	65892.1	uniprot_sprot	K|APQVSTPTLVEAAR|N	[TMTzero_Nterm]APQVSTPTLVEAAR	1	415-428	TRUE	14.342	-0.877	832.473	2	79.78	1662.93	0	2	P07724,P07724_CHAIN_0
2	P07724_CHAIN_0	ALBU_MOUSE	Serum albumin [CHAIN 0]	2212.86	80.48	527	52	1	P07724	0		5.58	65892.1	uniprot_sprot	K|APQVSTPTLVEAAR|N	[TMTzero_Nterm]APQVSTPTLVEAAR	1	415-428	TRUE	13.377	1.337	832.471	2	80.48	1662.93	0	2	P07724,P07724_CHAIN_0
2	P07724_CHAIN_0	ALBU_MOUSE	Serum albumin [CHAIN 0]	2212.86	80.48	527	52	1	P07724	0		5.58	65892.1	uniprot_sprot	K|APQVSTPTLVEAAR|N	[TMTzero_Nterm]APQVSTPTLVEAAR	1	415-428	TRUE	11.355	-3.892	555.32	3	80.82	1662.93	0	2	P07724,P07724_CHAIN_0
2	P07724_CHAIN_0	ALBU_MOUSE	Serum albumin [CHAIN 0]	2212.86	80.48	527	52	1	P07724	0		5.58	65892.1	uniprot_sprot	K|APQVSTPTLVEAAR|N	[TMTzero_Nterm]APQVSTPTLVEAAR	1	415-428	TRUE	14.354	2.166	832.471	2	81.17	1662.93	0	2	P07724,P07724_CHAIN_0
2	P07724_CHAIN_0	ALBU_MOUSE	Serum albumin [CHAIN 0]	2212.86	80.48	527	52	1	P07724	0		5.58	65892.1	uniprot_sprot	K|APQVSTPTLVEAAR|N	[TMTzero_Nterm]APQVSTPTLVEAAR	1	415-428	TRUE	10.964	-1.588	555.318	3	81.53	1662.93	0	2	P07724,P07724_CHAIN_0
2	P07724_CHAIN_0	ALBU_MOUSE	Serum albumin [CHAIN 0]	2212.86	80.48	527	52	1	P07724	0		5.58	65892.1	uniprot_sprot	K|APQVSTPTLVEAAR|N	[TMTzero_Nterm]APQVSTPTLVEAAR	1	415-428	TRUE	13.737	0.941	832.472	2	81.87	1662.93	0	2	P07724,P07724_CHAIN_0
2	P07724_CHAIN_0	ALBU_MOUSE	Serum albumin [CHAIN 0]	2212.86	80.48	527	52	1	P07724	0		5.58	65892.1	uniprot_sprot	K|APQVSTPTLVEAAR|N	[TMTzero_Nterm]APQVSTPTLVEAAR	1	415-428	TRUE	9	-4.635	555.32	3	82.72	1662.93	0	2	P07724,P07724_CHAIN_0
2	P07724_CHAIN_0	ALBU_MOUSE	Serum albumin [CHAIN 0]	2212.86	80.48	527	52	1	P07724	0		5.58	65892.1	uniprot_sprot	K|APQVSTPTLVEAAR|N	[TMTzero_Nterm]APQVSTPTLVEAAR	1	415-428	TRUE	11.463	3.014	832.47	2	82.73	1662.93	0	2	P07724,P07724_CHAIN_0
2	P07724_CHAIN_0	ALBU_MOUSE	Serum albumin [CHAIN 0]	2212.86	80.48	527	52	1	P07724	0		5.58	65892.1	uniprot_sprot	K|APQVSTPTLVEAAR|N	[TMTzero_Nterm]APQVSTPTLVEAAR	1	415-428	TRUE	9.21	-4.635	555.32	3	84	1662.93	0	2	P07724,P07724_CHAIN_0
2	P07724_CHAIN_0	ALBU_MOUSE	Serum albumin [CHAIN 0]	2212.86	80.48	527	52	1	P07724	0		5.58	65892.1	uniprot_sprot	K|APQVSTPTLVEAAR|N	[TMTzero_Nterm]APQVSTPTLVEAAR	1	415-428	TRUE	10.518	3.014	832.47	2	84.17	1662.93	0	2	P07724,P07724_CHAIN_0
2	P07724_CHAIN_0	ALBU_MOUSE	Serum albumin [CHAIN 0]	2212.86	80.48	527	52	1	P07724	0		5.58	65892.1	uniprot_sprot	K|APQVSTPTLVEAAR|N	[TMTzero_Nterm]APQVSTPTLVEAAR	1	415-428	TRUE	11.461	3.014	832.47	2	84.9	1662.93	0	2	P07724,P07724_CHAIN_0
2	P07724_CHAIN_0	ALBU_MOUSE	Serum albumin [CHAIN 0]	2212.86	80.48	527	52	1	P07724	0		5.58	65892.1	uniprot_sprot	K|APQVSTPTLVEAAR|N	[TMTzero_Nterm]APQVSTPTLVEAAR	1	415-428	TRUE	11.352	1.197	555.317	3	85.53	1662.93	0	2	P07724,P07724_CHAIN_0
2	P07724_CHAIN_0	ALBU_MOUSE	Serum albumin [CHAIN 0]	2212.86	80.48	527	52	1	P07724	0		5.58	65892.1	uniprot_sprot	K|APQVSTPTLVEAAR|N	[TMTzero_Nterm]APQVSTPTLVEAAR	1	415-428	TRUE	10.518	-4.635	555.32	3	86.23	1662.93	0	2	P07724,P07724_CHAIN_0
2	P07724_CHAIN_0	ALBU_MOUSE	Serum albumin [CHAIN 0]	2212.86	80.48	527	52	1	P07724	0		5.58	65892.1	uniprot_sprot	K|APQVSTPTLVEAAR|N	[TMTzero_Nterm]APQVSTPTLVEAAR	1	415-428	TRUE	9.353	3.014	832.47	2	87.02	1662.93	0	2	P07724,P07724_CHAIN_0
2	P07724_CHAIN_0	ALBU_MOUSE	Serum albumin [CHAIN 0]	2212.86	80.48	527	52	1	P07724	0		5.58	65892.1	uniprot_sprot	K|APQVSTPTLVEAAR|N	[TMTzero_Nterm]APQVSTPTLVEAAR	1	415-428	TRUE	10.848	1.052	555.317	3	87.58	1662.93	0	2	P07724,P07724_CHAIN_0
2	P07724_CHAIN_0	ALBU_MOUSE	Serum albumin [CHAIN 0]	2212.86	80.48	527	52	1	P07724	0		5.58	65892.1	uniprot_sprot	K|APQVSTPTLVEAAR|N	[TMTzero_Nterm]APQVSTPTLVEAAR	1	415-428	TRUE	8.676	3.014	832.47	2	87.98	1662.93	0	2	P07724,P07724_CHAIN_0
2	P07724_CHAIN_0	ALBU_MOUSE	Serum albumin [CHAIN 0]	2212.86	80.48	527	52	1	P07724	0		5.58	65892.1	uniprot_sprot	K|APQVSTPTLVEAAR|N	[TMTzero_Nterm]APQVSTPTLVEAAR	1	415-428	TRUE	7.966	-4.635	555.32	3	88.27	1662.93	0	2	P07724,P07724_CHAIN_0
2	P07724_CHAIN_0	ALBU_MOUSE	Serum albumin [CHAIN 0]	2212.86	80.48	527	52	1	P07724	0		5.58	65892.1	uniprot_sprot	K|APQVSTPTLVEAAR|N	[TMTzero_Nterm]APQVSTPTLVEAAR	1	415-428	TRUE	12.233	1.067	555.317	3	90.03	1662.93	0	2	P07724,P07724_CHAIN_0
2	P07724_CHAIN_0	ALBU_MOUSE	Serum albumin [CHAIN 0]	2212.86	80.48	527	52	1	P07724	0		5.58	65892.1	uniprot_sprot	K|APQVSTPTLVEAAR|N	[TMTzero_Nterm]APQVSTPTLVEAAR	1	415-428	TRUE	10.941	0.534	555.317	3	91.83	1662.93	0	2	P07724,P07724_CHAIN_0
2	P07724_CHAIN_0	ALBU_MOUSE	Serum albumin [CHAIN 0]	2212.86	80.48	527	52	1	P07724	0		5.58	65892.1	uniprot_sprot	K|APQVSTPTLVEAAR|N	[TMTzero_Nterm]APQVSTPTLVEAAR	1	415-428	TRUE	9.082	-2.744	555.319	3	94.22	1662.93	0	2	P07724,P07724_CHAIN_0
2	P07724_CHAIN_0	ALBU_MOUSE	Serum albumin [CHAIN 0]	2212.86	80.48	527	52	1	P07724	0		5.58	65892.1	uniprot_sprot	K|APQVSTPTLVEAAR|N	[TMTzero_Nterm]APQVSTPTLVEAAR	1	415-428	TRUE	8.126	-4.635	555.32	3	101.85	1662.93	0	2	P07724,P07724_CHAIN_0
2	P07724_CHAIN_0	ALBU_MOUSE	Serum albumin [CHAIN 0]	2212.86	80.48	527	52	1	P07724	0		5.58	65892.1	uniprot_sprot	K|APQVSTPTLVEAAR|N	[TMTzero_Nterm]APQVSTPTLVEAAR	1	415-428	TRUE	9.933	-4.635	555.32	3	103.5	1662.93	0	2	P07724,P07724_CHAIN_0
2	P07724_CHAIN_0	ALBU_MOUSE	Serum albumin [CHAIN 0]	2212.86	80.48	527	52	1	P07724	0		5.58	65892.1	uniprot_sprot	K|APQVSTPTLVEAAR|N	[TMTzero_Nterm]APQVSTPTLVEAAR	1	415-428	TRUE	9.398	-4.635	555.32	3	108.7	1662.93	0	2	P07724,P07724_CHAIN_0
2	P07724_CHAIN_0	ALBU_MOUSE	Serum albumin [CHAIN 0]	2212.86	80.48	527	52	1	P07724	0		5.58	65892.1	uniprot_sprot	K|APQVSTPTLVEAAR|N	[TMTzero_Nterm]APQVSTPTLVEAAR	1	415-428	TRUE	11.066	-4.635	555.32	3	109.55	1662.93	0	2	P07724,P07724_CHAIN_0
2	P07724_CHAIN_0	ALBU_MOUSE	Serum albumin [CHAIN 0]	2212.86	80.48	527	52	1	P07724	0		5.58	65892.1	uniprot_sprot	K|APQVSTPTLVEAAR|N	[TMTzero_Nterm]APQVSTPTLVEAAR	1	415-428	TRUE	7.914	-4.635	555.32	3	110.37	1662.93	0	2	P07724,P07724_CHAIN_0
2	P07724_CHAIN_0	ALBU_MOUSE	Serum albumin [CHAIN 0]	2212.86	80.48	527	52	1	P07724	0		5.58	65892.1	uniprot_sprot	K|APQVSTPTLVEAAR|N	[TMTzero_Nterm]APQVSTPTLVEAAR	1	415-428	TRUE	9.087	-4.635	555.32	3	112.42	1662.93	0	2	P07724,P07724_CHAIN_0
2	P07724_CHAIN_0	ALBU_MOUSE	Serum albumin [CHAIN 0]	2212.86	80.48	527	52	1	P07724	0		5.58	65892.1	uniprot_sprot	K|APQVSTPTLVEAAR|N	[TMTzero_Nterm]APQVSTPTLVEAAR	1	415-428	TRUE	8.37	-4.635	555.32	3	113.28	1662.93	0	2	P07724,P07724_CHAIN_0
2	P07724_CHAIN_0	ALBU_MOUSE	Serum albumin [CHAIN 0]	2212.86	80.48	527	52	1	P07724	0		5.58	65892.1	uniprot_sprot	K|APQVSTPTLVEAAR|N	[TMTzero_Nterm]APQVSTPTLVEAAR	1	415-428	TRUE	7.697	-4.635	555.32	3	114	1662.93	0	2	P07724,P07724_CHAIN_0
2	P07724_CHAIN_0	ALBU_MOUSE	Serum albumin [CHAIN 0]	2212.86	80.48	527	52	1	P07724	0		5.58	65892.1	uniprot_sprot	K|APQVSTPTLVEAAR|N	[TMTzero_Nterm]APQVSTPTLVEAAR	1	415-428	TRUE	9.342	-4.635	555.32	3	115.23	1662.93	0	2	P07724,P07724_CHAIN_0
2	P07724_CHAIN_0	ALBU_MOUSE	Serum albumin [CHAIN 0]	2212.86	80.48	527	52	1	P07724	0		5.58	65892.1	uniprot_sprot	K|APQVSTPTLVEAAR|N	[TMTzero_Nterm]APQVSTPTLVEAAR	1	415-428	TRUE	11.054	-4.635	555.32	3	116.92	1662.93	0	2	P07724,P07724_CHAIN_0
2	P07724_CHAIN_0	ALBU_MOUSE	Serum albumin [CHAIN 0]	2212.86	80.48	527	52	1	P07724	0		5.58	65892.1	uniprot_sprot	K|APQVSTPTLVEAAR|N	[TMTzero_Nterm]APQVSTPTLVEAAR	1	415-428	TRUE	12.062	-0.722	555.318	3	118.48	1662.93	0	2	P07724,P07724_CHAIN_0
2	P07724_CHAIN_0	ALBU_MOUSE	Serum albumin [CHAIN 0]	2212.86	80.48	527	52	1	P07724	0		5.58	65892.1	uniprot_sprot	K|APQVSTPTLVEAAR|N	[TMTzero_Nterm]APQVSTPTLVEAAR	1	415-428	TRUE	10.702	-4.635	555.32	3	119.3	1662.93	0	2	P07724,P07724_CHAIN_0
2	P07724_CHAIN_0	ALBU_MOUSE	Serum albumin [CHAIN 0]	2212.86	80.48	527	52	1	P07724	0		5.58	65892.1	uniprot_sprot	K|APQVSTPTLVEAAR|N	[TMTzero_Nterm]APQVSTPTLVEAAR	1	415-428	TRUE	12.232	-4.635	555.32	3	123.23	1662.93	0	2	P07724,P07724_CHAIN_0
2	P07724_CHAIN_0	ALBU_MOUSE	Serum albumin [CHAIN 0]	2212.86	80.48	527	52	1	P07724	0		5.58	65892.1	uniprot_sprot	K|APQVSTPTLVEAAR|N	[TMTzero_Nterm]APQVSTPTLVEAAR	1	415-428	TRUE	12.719	-4.635	555.32	3	125.4	1662.93	0	2	P07724,P07724_CHAIN_0
2	P07724_CHAIN_0	ALBU_MOUSE	Serum albumin [CHAIN 0]	2212.86	80.48	527	52	1	P07724	0		5.58	65892.1	uniprot_sprot	K|APQVSTPTLVEAAR|N	[TMTzero_Nterm]APQVSTPTLVEAAR	1	415-428	TRUE	12.326	-4.635	555.32	3	127.1	1662.93	0	2	P07724,P07724_CHAIN_0
2	P07724_CHAIN_0	ALBU_MOUSE	Serum albumin [CHAIN 0]	2212.86	80.48	527	52	1	P07724	0		5.58	65892.1	uniprot_sprot	K|APQVSTPTLVEAAR|N	[TMTzero_Nterm]APQVSTPTLVEAAR	1	415-428	TRUE	12.653	-4.635	555.32	3	127.93	1662.93	0	2	P07724,P07724_CHAIN_0
2	P07724_CHAIN_0	ALBU_MOUSE	Serum albumin [CHAIN 0]	2212.86	80.48	527	52	1	P07724	0		5.58	65892.1	uniprot_sprot	K|APQVSTPTLVEAAR|N	[TMTzero_Nterm]APQVSTPTLVEAAR	1	415-428	TRUE	11.453	-4.635	555.32	3	128.7	1662.93	0	2	P07724,P07724_CHAIN_0
2	P07724_CHAIN_0	ALBU_MOUSE	Serum albumin [CHAIN 0]	2212.86	80.48	527	52	1	P07724	0		5.58	65892.1	uniprot_sprot	K|APQVSTPTLVEAAR|N	[TMTzero_Nterm]APQVSTPTLVEAAR	1	415-428	TRUE	10.659	-4.635	555.32	3	130.33	1662.93	0	2	P07724,P07724_CHAIN_0
2	P07724_CHAIN_0	ALBU_MOUSE	Serum albumin [CHAIN 0]	2212.86	80.48	527	52	1	P07724	0		5.58	65892.1	uniprot_sprot	K|APQVSTPTLVEAAR|N	[TMTzero_Nterm]APQVSTPTLVEAAR	1	415-428	TRUE	11.191	-4.635	555.32	3	132.38	1662.93	0	2	P07724,P07724_CHAIN_0
2	P07724_CHAIN_0	ALBU_MOUSE	Serum albumin [CHAIN 0]	2212.86	80.48	527	52	1	P07724	0		5.58	65892.1	uniprot_sprot	K|APQVSTPTLVEAAR|N	[TMTzero_Nterm]APQVSTPTLVEAAR	1	415-428	TRUE	13.543	-4.635	555.32	3	133.68	1662.93	0	2	P07724,P07724_CHAIN_0
2	P07724_CHAIN_0	ALBU_MOUSE	Serum albumin [CHAIN 0]	2212.86	80.48	527	52	1	P07724	0		5.58	65892.1	uniprot_sprot	K|APQVSTPTLVEAAR|N	[TMTzero_Nterm]APQVSTPTLVEAAR	1	415-428	TRUE	11.387	-4.635	555.32	3	135.17	1662.93	0	2	P07724,P07724_CHAIN_0
2	P07724_CHAIN_0	ALBU_MOUSE	Serum albumin [CHAIN 0]	2212.86	80.48	527	52	1	P07724	0		5.58	65892.1	uniprot_sprot	K|APQVSTPTLVEAAR|N	[TMTzero_Nterm]APQVSTPTLVEAAR	1	415-428	TRUE	12.343	-4.635	555.32	3	136.92	1662.93	0	2	P07724,P07724_CHAIN_0
2	P07724_CHAIN_0	ALBU_MOUSE	Serum albumin [CHAIN 0]	2212.86	80.48	527	52	1	P07724	0		5.58	65892.1	uniprot_sprot	K|APQVSTPTLVEAAR|N	[TMTzero_Nterm]APQVSTPTLVEAAR	1	415-428	TRUE	10.079	-4.635	555.32	3	137.62	1662.93	0	2	P07724,P07724_CHAIN_0
2	P07724_CHAIN_0	ALBU_MOUSE	Serum albumin [CHAIN 0]	2212.86	80.48	527	52	1	P07724	0		5.58	65892.1	uniprot_sprot	K|APQVSTPTLVEAARNLGR|V	[TMTzero_Nterm]APQVSTPTLVEAARNLGR	1	415-432	TRUE	9.737	-3.874	702.07	3	87.53	2103.18	1	2	P07724,P07724_CHAIN_0
2	P07724_CHAIN_0	ALBU_MOUSE	Serum albumin [CHAIN 0]	2212.86	80.48	527	52	1	P07724	0		5.58	65892.1	uniprot_sprot	K|ATAEQLK|T	[TMTzero_Nterm]ATAEQLK[TMTzero_K]	2	539-545	TRUE	9.071	0.317	403.58	3	56.87	1207.72	0	2	P07724,P07724_CHAIN_0
2	P07724_CHAIN_0	ALBU_MOUSE	Serum albumin [CHAIN 0]	2212.86	80.48	527	52	1	P07724	0		5.58	65892.1	uniprot_sprot	K|ATAEQLK|T	[TMTzero_Nterm]ATAEQLK[TMTzero_K]	2	539-545	TRUE	7.527	0.17	403.58	3	57.55	1207.72	0	2	P07724,P07724_CHAIN_0
2	P07724_CHAIN_0	ALBU_MOUSE	Serum albumin [CHAIN 0]	2212.86	80.48	527	52	1	P07724	0		5.58	65892.1	uniprot_sprot	K|ATAEQLK|T	[TMTzero_Nterm]ATAEQLK[TMTzero_K]	2	539-545	TRUE	7.588	-1.003	604.867	2	59.82	1207.72	0	2	P07724,P07724_CHAIN_0
2	P07724_CHAIN_0	ALBU_MOUSE	Serum albumin [CHAIN 0]	2212.86	80.48	527	52	1	P07724	0		5.58	65892.1	uniprot_sprot	K|ATAEQLK|T	[TMTzero_Nterm]ATAEQLK[TMTzero_K]	2	539-545	TRUE	8.004	-6.474	604.87	2	61.87	1207.72	0	2	P07724,P07724_CHAIN_0
2	P07724_CHAIN_0	ALBU_MOUSE	Serum albumin [CHAIN 0]	2212.86	80.48	527	52	1	P07724	0		5.58	65892.1	uniprot_sprot	K|ATAEQLK|T	[TMTzero_Nterm]ATAEQLK[TMTzero_K]	2	539-545	TRUE	9.058	-6.474	604.87	2	119.5	1207.72	0	2	P07724,P07724_CHAIN_0
2	P07724_CHAIN_0	ALBU_MOUSE	Serum albumin [CHAIN 0]	2212.86	80.48	527	52	1	P07724	0		5.58	65892.1	uniprot_sprot	K|CCAEANPPACYGTVLAEFQPLVEEPK|N	[TMTzero_Nterm]C[Cys_CAM]C[Cys_CAM]AEANPPAC[Cys_CAM]YGTVLAEFQPLVEEPK[TMTzero_K]	5	360-385	TRUE	10.4	0.77	680.535	5	122.42	3397.64	0	2	P07724,P07724_CHAIN_0
2	P07724_CHAIN_0	ALBU_MOUSE	Serum albumin [CHAIN 0]	2212.86	80.48	527	52	1	P07724	0		5.58	65892.1	uniprot_sprot	K|CCAEANPPACYGTVLAEFQPLVEEPK|N	[TMTzero_Nterm]C[Cys_CAM]C[Cys_CAM]AEANPPAC[Cys_CAM]YGTVLAEFQPLVEEPK[TMTzero_K]	5	360-385	TRUE	13.482	-1.083	850.418	4	122.93	3397.64	0	2	P07724,P07724_CHAIN_0
2	P07724_CHAIN_0	ALBU_MOUSE	Serum albumin [CHAIN 0]	2212.86	80.48	527	52	1	P07724	0		5.58	65892.1	uniprot_sprot	K|CCAEANPPACYGTVLAEFQPLVEEPK|N	[TMTzero_Nterm]C[Cys_CAM]C[Cys_CAM]AEANPPAC[Cys_CAM]YGTVLAEFQPLVEEPK[TMTzero_K]	5	360-385	TRUE	16.858	0.828	1133.55	3	122.97	3397.64	0	2	P07724,P07724_CHAIN_0
2	P07724_CHAIN_0	ALBU_MOUSE	Serum albumin [CHAIN 0]	2212.86	80.48	527	52	1	P07724	0		5.58	65892.1	uniprot_sprot	K|CCAEANPPACYGTVLAEFQPLVEEPK|N	[TMTzero_Nterm]C[Cys_CAM]C[Cys_CAM]AEANPPAC[Cys_CAM]YGTVLAEFQPLVEEPK[TMTzero_K]	5	360-385	TRUE	11.221	0.086	680.535	5	123.08	3397.64	0	2	P07724,P07724_CHAIN_0
2	P07724_CHAIN_0	ALBU_MOUSE	Serum albumin [CHAIN 0]	2212.86	80.48	527	52	1	P07724	0		5.58	65892.1	uniprot_sprot	K|CCAEANPPACYGTVLAEFQPLVEEPK|N	[TMTzero_Nterm]C[Cys_CAM]C[Cys_CAM]AEANPPAC[Cys_CAM]YGTVLAEFQPLVEEPK[TMTzero_K]	5	360-385	TRUE	11.592	0.683	850.417	4	123.6	3397.64	0	2	P07724,P07724_CHAIN_0
2	P07724_CHAIN_0	ALBU_MOUSE	Serum albumin [CHAIN 0]	2212.86	80.48	527	52	1	P07724	0		5.58	65892.1	uniprot_sprot	K|CCAEANPPACYGTVLAEFQPLVEEPK|N	[TMTzero_Nterm]C[Cys_CAM]C[Cys_CAM]AEANPPAC[Cys_CAM]YGTVLAEFQPLVEEPK[TMTzero_K]	5	360-385	TRUE	15.355	0.319	1133.55	3	123.65	3397.64	0	2	P07724,P07724_CHAIN_0
2	P07724_CHAIN_0	ALBU_MOUSE	Serum albumin [CHAIN 0]	2212.86	80.48	527	52	1	P07724	0		5.58	65892.1	uniprot_sprot	K|CCSGSLVER|R	[TMTzero_Nterm]C[Cys_CAM]C[Cys_CAM]SGSLVER	3	476-484	TRUE	10.263	0.467	646.31	2	46.33	1290.61	0	2	P07724,P07724_CHAIN_0
2	P07724_CHAIN_0	ALBU_MOUSE	Serum albumin [CHAIN 0]	2212.86	80.48	527	52	1	P07724	0		5.58	65892.1	uniprot_sprot	K|CCSGSLVER|R	[TMTzero_Nterm]C[Cys_CAM]C[Cys_CAM]SGSLVER	3	476-484	TRUE	11.589	-0.934	431.21	3	46.65	1290.61	0	2	P07724,P07724_CHAIN_0
2	P07724_CHAIN_0	ALBU_MOUSE	Serum albumin [CHAIN 0]	2212.86	80.48	527	52	1	P07724	0		5.58	65892.1	uniprot_sprot	K|CCSGSLVER|R	[TMTzero_Nterm]C[Cys_CAM]C[Cys_CAM]SGSLVER	3	476-484	TRUE	12.084	0.315	646.31	2	47	1290.61	0	2	P07724,P07724_CHAIN_0
2	P07724_CHAIN_0	ALBU_MOUSE	Serum albumin [CHAIN 0]	2212.86	80.48	527	52	1	P07724	0		5.58	65892.1	uniprot_sprot	K|CCSGSLVER|R	[TMTzero_Nterm]C[Cys_CAM]C[Cys_CAM]SGSLVER	3	476-484	TRUE	12.62	0.066	646.31	2	47.68	1290.61	0	2	P07724,P07724_CHAIN_0
2	P07724_CHAIN_0	ALBU_MOUSE	Serum albumin [CHAIN 0]	2212.86	80.48	527	52	1	P07724	0		5.58	65892.1	uniprot_sprot	K|CCSGSLVER|R	[TMTzero_Nterm]C[Cys_CAM]C[Cys_CAM]SGSLVER	3	476-484	TRUE	11.314	0.14	646.31	2	48.35	1290.61	0	2	P07724,P07724_CHAIN_0
2	P07724_CHAIN_0	ALBU_MOUSE	Serum albumin [CHAIN 0]	2212.86	80.48	527	52	1	P07724	0		5.58	65892.1	uniprot_sprot	K|CCSGSLVER|R	[TMTzero_Nterm]C[Cys_CAM]C[Cys_CAM]SGSLVER	3	476-484	TRUE	10.627	1.814	646.309	2	49.02	1290.61	0	2	P07724,P07724_CHAIN_0
2	P07724_CHAIN_0	ALBU_MOUSE	Serum albumin [CHAIN 0]	2212.86	80.48	527	52	1	P07724	0		5.58	65892.1	uniprot_sprot	K|CCSGSLVER|R	[TMTzero_Nterm]C[Cys_CAM]C[Cys_CAM]SGSLVER	3	476-484	TRUE	9.1	0.505	646.31	2	50.12	1290.61	0	2	P07724,P07724_CHAIN_0
2	P07724_CHAIN_0	ALBU_MOUSE	Serum albumin [CHAIN 0]	2212.86	80.48	527	52	1	P07724	0		5.58	65892.1	uniprot_sprot	K|CCTLPEDQR|L	[TMTzero_Nterm]C[Cys_CAM]C[Cys_CAM]TLPEDQR	3	437-445	TRUE	12.609	-0.837	701.827	2	47.03	1401.64	0	2	P07724,P07724_CHAIN_0
2	P07724_CHAIN_0	ALBU_MOUSE	Serum albumin [CHAIN 0]	2212.86	80.48	527	52	1	P07724	0		5.58	65892.1	uniprot_sprot	K|CCTLPEDQR|L	[TMTzero_Nterm]C[Cys_CAM]C[Cys_CAM]TLPEDQR	3	437-445	TRUE	13.091	-0.31	701.827	2	47.7	1401.64	0	2	P07724,P07724_CHAIN_0
2	P07724_CHAIN_0	ALBU_MOUSE	Serum albumin [CHAIN 0]	2212.86	80.48	527	52	1	P07724	0		5.58	65892.1	uniprot_sprot	K|CCTLPEDQR|L	[TMTzero_Nterm]C[Cys_CAM]C[Cys_CAM]TLPEDQR	3	437-445	TRUE	12.146	0.623	701.826	2	48.38	1401.64	0	2	P07724,P07724_CHAIN_0
2	P07724_CHAIN_0	ALBU_MOUSE	Serum albumin [CHAIN 0]	2212.86	80.48	527	52	1	P07724	0		5.58	65892.1	uniprot_sprot	K|CCTLPEDQRLPCVEDYLSAILNR|V	[TMTzero_Nterm]C[Cys_CAM]C[Cys_CAM]TLPEDQRLPC[Cys_CAM]VEDYLSAILNR	4	437-459	TRUE	23.146	-0.498	1016.16	3	129.35	3045.47	1	2	P07724,P07724_CHAIN_0
2	P07724_CHAIN_0	ALBU_MOUSE	Serum albumin [CHAIN 0]	2212.86	80.48	527	52	1	P07724	0		5.58	65892.1	uniprot_sprot	K|CSSMQK|F	[TMTzero_Nterm]C[Cys_CAM]SSMQK[TMTzero_K]	3	200-205	TRUE	10.923	-1.169	594.81	2	45.48	1187.6	0	2	P07724,P07724_CHAIN_0
2	P07724_CHAIN_0	ALBU_MOUSE	Serum albumin [CHAIN 0]	2212.86	80.48	527	52	1	P07724	0		5.58	65892.1	uniprot_sprot	K|CSSMQK|F	[TMTzero_Nterm]C[Cys_CAM]SSMQK[TMTzero_K]	3	200-205	TRUE	9.884	-0.985	594.81	2	47.33	1187.6	0	2	P07724,P07724_CHAIN_0
2	P07724_CHAIN_0	ALBU_MOUSE	Serum albumin [CHAIN 0]	2212.86	80.48	527	52	1	P07724	0		5.58	65892.1	uniprot_sprot	K|CSSMQK|F	[TMTzero_Nterm]C[Cys_CAM]SSMQK[TMTzero_K]	3	200-205	TRUE	8.582	-0.985	594.81	2	48.58	1187.6	0	2	P07724,P07724_CHAIN_0
2	P07724_CHAIN_0	ALBU_MOUSE	Serum albumin [CHAIN 0]	2212.86	80.48	527	52	1	P07724	0		5.58	65892.1	uniprot_sprot	K|CSSMQK|F	[TMTzero_Nterm]C[Cys_CAM]SSMQK[TMTzero_K]	3	200-205	TRUE	7.557	-0.565	594.81	2	49.28	1187.6	0	2	P07724,P07724_CHAIN_0
2	P07724_CHAIN_0	ALBU_MOUSE	Serum albumin [CHAIN 0]	2212.86	80.48	527	52	1	P07724	0		5.58	65892.1	uniprot_sprot	K|CSSMQK|F	[TMTzero_Nterm]C[Cys_CAM]SSM[Oxidation_M]QK[TMTzero_K]	4	200-205	TRUE	8.436	-0.052	602.807	2	48.08	1203.6	0	2	P07724,P07724_CHAIN_0
2	P07724_CHAIN_0	ALBU_MOUSE	Serum albumin [CHAIN 0]	2212.86	80.48	527	52	1	P07724	0		5.58	65892.1	uniprot_sprot	K|CSSMQK|F	[TMTzero_Nterm]C[Cys_CAM]SSM[Oxidation_M]QK[TMTzero_K]	4	200-205	TRUE	7.431	1.12	602.806	2	48.78	1203.6	0	2	P07724,P07724_CHAIN_0
2	P07724_CHAIN_0	ALBU_MOUSE	Serum albumin [CHAIN 0]	2212.86	80.48	527	52	1	P07724	0		5.58	65892.1	uniprot_sprot	K|CSYDEHAK|L	[TMTzero_Nterm]C[Cys_CAM]SYDEHAK[TMTzero_K]	3	34-41	TRUE	11.69	-2.327	729.36	2	37.3	1456.7	0	2	P07724,P07724_CHAIN_0
2	P07724_CHAIN_0	ALBU_MOUSE	Serum albumin [CHAIN 0]	2212.86	80.48	527	52	1	P07724	0		5.58	65892.1	uniprot_sprot	K|CSYDEHAK|L	[TMTzero_Nterm]C[Cys_CAM]SYDEHAK[TMTzero_K]	3	34-41	TRUE	12.753	0.741	486.574	3	42.43	1456.7	0	2	P07724,P07724_CHAIN_0
2	P07724_CHAIN_0	ALBU_MOUSE	Serum albumin [CHAIN 0]	2212.86	80.48	527	52	1	P07724	0		5.58	65892.1	uniprot_sprot	K|CSYDEHAK|L	[TMTzero_Nterm]C[Cys_CAM]SYDEHAK[TMTzero_K]	3	34-41	TRUE	15.921	2.816	729.356	2	42.43	1456.7	0	2	P07724,P07724_CHAIN_0
2	P07724_CHAIN_0	ALBU_MOUSE	Serum albumin [CHAIN 0]	2212.86	80.48	527	52	1	P07724	0		5.58	65892.1	uniprot_sprot	K|CSYDEHAK|L	[TMTzero_Nterm]C[Cys_CAM]SYDEHAK[TMTzero_K]	3	34-41	TRUE	10.106	-0.583	486.575	3	43.1	1456.7	0	2	P07724,P07724_CHAIN_0
2	P07724_CHAIN_0	ALBU_MOUSE	Serum albumin [CHAIN 0]	2212.86	80.48	527	52	1	P07724	0		5.58	65892.1	uniprot_sprot	K|DDNPSLPPFERPEAEAMCTSFK|E	[TMTzero_Nterm]DDNPSLPPFERPEAEAMC[Cys_CAM]TSFK[TMTzero_K]	3	107-128	TRUE	12.872	-0.991	996.15	3	96.72	2985.43	1	2	P07724,P07724_CHAIN_0
2	P07724_CHAIN_0	ALBU_MOUSE	Serum albumin [CHAIN 0]	2212.86	80.48	527	52	1	P07724	0		5.58	65892.1	uniprot_sprot	K|DDNPSLPPFERPEAEAMCTSFK|E	[TMTzero_Nterm]DDNPSLPPFERPEAEAMC[Cys_CAM]TSFK[TMTzero_K]	3	107-128	TRUE	15.142	-1.325	996.15	3	97.52	2985.43	1	2	P07724,P07724_CHAIN_0
2	P07724_CHAIN_0	ALBU_MOUSE	Serum albumin [CHAIN 0]	2212.86	80.48	527	52	1	P07724	0		5.58	65892.1	uniprot_sprot	K|DDNPSLPPFERPEAEAMCTSFK|E	[TMTzero_Nterm]DDNPSLPPFERPEAEAMC[Cys_CAM]TSFK[TMTzero_K]	3	107-128	TRUE	10.532	-0.007	747.364	4	98.18	2985.43	1	2	P07724,P07724_CHAIN_0
2	P07724_CHAIN_0	ALBU_MOUSE	Serum albumin [CHAIN 0]	2212.86	80.48	527	52	1	P07724	0		5.58	65892.1	uniprot_sprot	K|DDNPSLPPFERPEAEAMCTSFK|E	[TMTzero_Nterm]DDNPSLPPFERPEAEAMC[Cys_CAM]TSFK[TMTzero_K]	3	107-128	TRUE	18.065	0.271	996.149	3	98.2	2985.43	1	2	P07724,P07724_CHAIN_0
2	P07724_CHAIN_0	ALBU_MOUSE	Serum albumin [CHAIN 0]	2212.86	80.48	527	52	1	P07724	0		5.58	65892.1	uniprot_sprot	K|DDNPSLPPFERPEAEAMCTSFK|E	[TMTzero_Nterm]DDNPSLPPFERPEAEAMC[Cys_CAM]TSFK[TMTzero_K]	3	107-128	TRUE	10.747	-0.168	747.364	4	98.87	2985.43	1	2	P07724,P07724_CHAIN_0
2	P07724_CHAIN_0	ALBU_MOUSE	Serum albumin [CHAIN 0]	2212.86	80.48	527	52	1	P07724	0		5.58	65892.1	uniprot_sprot	K|DDNPSLPPFERPEAEAMCTSFK|E	[TMTzero_Nterm]DDNPSLPPFERPEAEAMC[Cys_CAM]TSFK[TMTzero_K]	3	107-128	TRUE	18.909	0.039	996.149	3	98.88	2985.43	1	2	P07724,P07724_CHAIN_0
2	P07724_CHAIN_0	ALBU_MOUSE	Serum albumin [CHAIN 0]	2212.86	80.48	527	52	1	P07724	0		5.58	65892.1	uniprot_sprot	K|DDNPSLPPFERPEAEAMCTSFK|E	[TMTzero_Nterm]DDNPSLPPFERPEAEAMC[Cys_CAM]TSFK[TMTzero_K]	3	107-128	TRUE	9.147	-0.991	996.15	3	100.27	2985.43	1	2	P07724,P07724_CHAIN_0
2	P07724_CHAIN_0	ALBU_MOUSE	Serum albumin [CHAIN 0]	2212.86	80.48	527	52	1	P07724	0		5.58	65892.1	uniprot_sprot	K|DDNPSLPPFERPEAEAMCTSFK|E	[TMTzero_Nterm]DDNPSLPPFERPEAEAM[Oxidation_M]C[Cys_CAM]TSFK[TMTzero_K]	4	107-128	TRUE	8.748	0.647	1001.48	3	97.27	3001.42	1	2	P07724,P07724_CHAIN_0
2	P07724_CHAIN_0	ALBU_MOUSE	Serum albumin [CHAIN 0]	2212.86	80.48	527	52	1	P07724	0		5.58	65892.1	uniprot_sprot	K|DVFLGTFLYEYSR|R	[TMTzero_Nterm]DVFLGTFLYEYSR	1	324-336	TRUE	15.255	9.118	611.98	3	125.5	1832.93	0	2	P07724,P07724_CHAIN_0
2	P07724_CHAIN_0	ALBU_MOUSE	Serum albumin [CHAIN 0]	2212.86	80.48	527	52	1	P07724	0		5.58	65892.1	uniprot_sprot	K|DVFLGTFLYEYSR|R	[TMTzero_Nterm]DVFLGTFLYEYSR	1	324-336	TRUE	16.556	-0.305	917.475	2	126.17	1832.93	0	2	P07724,P07724_CHAIN_0
2	P07724_CHAIN_0	ALBU_MOUSE	Serum albumin [CHAIN 0]	2212.86	80.48	527	52	1	P07724	0		5.58	65892.1	uniprot_sprot	K|DVFLGTFLYEYSR|R	[TMTzero_Nterm]DVFLGTFLYEYSR	1	324-336	TRUE	17.575	0.407	611.985	3	126.18	1832.93	0	2	P07724,P07724_CHAIN_0
2	P07724_CHAIN_0	ALBU_MOUSE	Serum albumin [CHAIN 0]	2212.86	80.48	527	52	1	P07724	0		5.58	65892.1	uniprot_sprot	K|DVFLGTFLYEYSR|R	[TMTzero_Nterm]DVFLGTFLYEYSR	1	324-336	TRUE	11.694	0.031	611.986	3	126.85	1832.93	0	2	P07724,P07724_CHAIN_0
2	P07724_CHAIN_0	ALBU_MOUSE	Serum albumin [CHAIN 0]	2212.86	80.48	527	52	1	P07724	0		5.58	65892.1	uniprot_sprot	K|DVFLGTFLYEYSR|R	[TMTzero_Nterm]DVFLGTFLYEYSR	1	324-336	TRUE	12.369	-2.032	611.987	3	127.67	1832.93	0	2	P07724,P07724_CHAIN_0
2	P07724_CHAIN_0	ALBU_MOUSE	Serum albumin [CHAIN 0]	2212.86	80.48	527	52	1	P07724	0		5.58	65892.1	uniprot_sprot	K|DVFLGTFLYEYSR|R	[TMTzero_Nterm]DVFLGTFLYEYSR	1	324-336	TRUE	12.283	-5.765	917.48	2	128.32	1832.93	0	2	P07724,P07724_CHAIN_0
2	P07724_CHAIN_0	ALBU_MOUSE	Serum albumin [CHAIN 0]	2212.86	80.48	527	52	1	P07724	0		5.58	65892.1	uniprot_sprot	K|DVFLGTFLYEYSR|R	[TMTzero_Nterm]DVFLGTFLYEYSR	1	324-336	TRUE	11.275	-0.334	611.986	3	128.35	1832.93	0	2	P07724,P07724_CHAIN_0
2	P07724_CHAIN_0	ALBU_MOUSE	Serum albumin [CHAIN 0]	2212.86	80.48	527	52	1	P07724	0		5.58	65892.1	uniprot_sprot	K|DVFLGTFLYEYSR|R	[TMTzero_Nterm]DVFLGTFLYEYSR	1	324-336	TRUE	8.227	-5.765	917.48	2	130.73	1832.93	0	2	P07724,P07724_CHAIN_0
2	P07724_CHAIN_0	ALBU_MOUSE	Serum albumin [CHAIN 0]	2212.86	80.48	527	52	1	P07724	0		5.58	65892.1	uniprot_sprot	-|EAHKSEIAHR|Y	[TMTzero_Nterm]EAHK[TMTzero_K]SEIAHR	2	1-10	TRUE	7.789	-0.661	407.234	4	29.67	1624.9	1	2	P07724,P07724_CHAIN_0
2	P07724_CHAIN_0	ALBU_MOUSE	Serum albumin [CHAIN 0]	2212.86	80.48	527	52	1	P07724	0		5.58	65892.1	uniprot_sprot	-|EAHKSEIAHR|Y	[TMTzero_Nterm]EAHK[TMTzero_K]SEIAHR	2	1-10	TRUE	8.766	-1.22	542.643	3	32.53	1624.9	1	2	P07724,P07724_CHAIN_0
2	P07724_CHAIN_0	ALBU_MOUSE	Serum albumin [CHAIN 0]	2212.86	80.48	527	52	1	P07724	0		5.58	65892.1	uniprot_sprot	-|EAHKSEIAHR|Y	[TMTzero_Nterm]EAHK[TMTzero_K]SEIAHR	2	1-10	TRUE	11.569	-0.326	813.46	2	35.83	1624.9	1	2	P07724,P07724_CHAIN_0
2	P07724_CHAIN_0	ALBU_MOUSE	Serum albumin [CHAIN 0]	2212.86	80.48	527	52	1	P07724	0		5.58	65892.1	uniprot_sprot	-|EAHKSEIAHR|Y	[TMTzero_Nterm]EAHK[TMTzero_K]SEIAHR	2	1-10	TRUE	10.307	-0.709	407.234	4	35.88	1624.9	1	2	P07724,P07724_CHAIN_0
2	P07724_CHAIN_0	ALBU_MOUSE	Serum albumin [CHAIN 0]	2212.86	80.48	527	52	1	P07724	0		5.58	65892.1	uniprot_sprot	K|ECCHGDLLECADDR|A	[TMTzero_Nterm]EC[Cys_CAM]C[Cys_CAM]HGDLLEC[Cys_CAM]ADDR	4	244-257	TRUE	21.409	1.152	987.41	2	59.5	1972.81	0	2	P07724,P07724_CHAIN_0
2	P07724_CHAIN_0	ALBU_MOUSE	Serum albumin [CHAIN 0]	2212.86	80.48	527	52	1	P07724	0		5.58	65892.1	uniprot_sprot	K|ECCHGDLLECADDR|A	[TMTzero_Nterm]EC[Cys_CAM]C[Cys_CAM]HGDLLEC[Cys_CAM]ADDR	4	244-257	TRUE	15.179	-1.22	658.611	3	59.78	1972.81	0	2	P07724,P07724_CHAIN_0
2	P07724_CHAIN_0	ALBU_MOUSE	Serum albumin [CHAIN 0]	2212.86	80.48	527	52	1	P07724	0		5.58	65892.1	uniprot_sprot	K|ECCHGDLLECADDRAELAK|Y	[TMTzero_Nterm]EC[Cys_CAM]C[Cys_CAM]HGDLLEC[Cys_CAM]ADDRAELAK[TMTzero_K]	5	244-262	TRUE	20.276	-0.493	678.322	4	76.08	2709.26	1	2	P07724,P07724_CHAIN_0
2	P07724_CHAIN_0	ALBU_MOUSE	Serum albumin [CHAIN 0]	2212.86	80.48	527	52	1	P07724	0		5.58	65892.1	uniprot_sprot	K|ECCHGDLLECADDRAELAK|Y	[TMTzero_Nterm]EC[Cys_CAM]C[Cys_CAM]HGDLLEC[Cys_CAM]ADDRAELAK[TMTzero_K]	5	244-262	TRUE	13.467	-1.317	542.859	5	76.73	2709.26	1	2	P07724,P07724_CHAIN_0
2	P07724_CHAIN_0	ALBU_MOUSE	Serum albumin [CHAIN 0]	2212.86	80.48	527	52	1	P07724	0		5.58	65892.1	uniprot_sprot	K|ECCHGDLLECADDRAELAK|Y	[TMTzero_Nterm]EC[Cys_CAM]C[Cys_CAM]HGDLLEC[Cys_CAM]ADDRAELAK[TMTzero_K]	5	244-262	TRUE	16.62	-1.136	678.322	4	76.77	2709.26	1	2	P07724,P07724_CHAIN_0
2	P07724_CHAIN_0	ALBU_MOUSE	Serum albumin [CHAIN 0]	2212.86	80.48	527	52	1	P07724	0		5.58	65892.1	uniprot_sprot	K|ECCHGDLLECADDRAELAK|Y	[TMTzero_Nterm]EC[Cys_CAM]C[Cys_CAM]HGDLLEC[Cys_CAM]ADDRAELAK[TMTzero_K]	5	244-262	TRUE	17.749	2.901	904.09	3	79.02	2709.26	1	2	P07724,P07724_CHAIN_0
2	P07724_CHAIN_0	ALBU_MOUSE	Serum albumin [CHAIN 0]	2212.86	80.48	527	52	1	P07724	0		5.58	65892.1	uniprot_sprot	K|EFKAETFTFHSDICTLPEK|E	[TMTzero_Nterm]EFK[TMTzero_K]AETFTFHSDIC[Cys_CAM]TLPEK[TMTzero_K]	4	501-519	TRUE	9.446	-0.107	743.892	4	99.68	2971.54	1	2	P07724,P07724_CHAIN_0
2	P07724_CHAIN_0	ALBU_MOUSE	Serum albumin [CHAIN 0]	2212.86	80.48	527	52	1	P07724	0		5.58	65892.1	uniprot_sprot	K|EKALVSSVR|Q	[TMTzero_Nterm]EK[TMTzero_K]ALVSSVR	2	187-195	TRUE	7.848	-0.263	479.633	3	61.98	1435.88	1	2	P07724,P07724_CHAIN_0
2	P07724_CHAIN_0	ALBU_MOUSE	Serum albumin [CHAIN 0]	2212.86	80.48	527	52	1	P07724	0		5.58	65892.1	uniprot_sprot	K|EKALVSSVR|Q	[TMTzero_Nterm]EK[TMTzero_K]ALVSSVR	2	187-195	TRUE	8.971	-0.739	718.946	2	61.98	1435.88	1	2	P07724,P07724_CHAIN_0
2	P07724_CHAIN_0	ALBU_MOUSE	Serum albumin [CHAIN 0]	2212.86	80.48	527	52	1	P07724	0		5.58	65892.1	uniprot_sprot	K|ENPTTFMGHYLHEVAR|R	[TMTzero_Nterm]ENPTTFMGHYLHEVAR	1	129-144	TRUE	9.192	-0.895	532.268	4	92.08	2125.04	0	2	P07724,P07724_CHAIN_0
2	P07724_CHAIN_0	ALBU_MOUSE	Serum albumin [CHAIN 0]	2212.86	80.48	527	52	1	P07724	0		5.58	65892.1	uniprot_sprot	K|ENPTTFMGHYLHEVAR|R	[TMTzero_Nterm]ENPTTFMGHYLHEVAR	1	129-144	TRUE	10.657	-0.866	532.268	4	92.78	2125.04	0	2	P07724,P07724_CHAIN_0
2	P07724_CHAIN_0	ALBU_MOUSE	Serum albumin [CHAIN 0]	2212.86	80.48	527	52	1	P07724	0		5.58	65892.1	uniprot_sprot	K|ENPTTFMGHYLHEVAR|R	[TMTzero_Nterm]ENPTTFMGHYLHEVAR	1	129-144	TRUE	14.693	-0.8	709.355	3	92.83	2125.04	0	2	P07724,P07724_CHAIN_0
2	P07724_CHAIN_0	ALBU_MOUSE	Serum albumin [CHAIN 0]	2212.86	80.48	527	52	1	P07724	0		5.58	65892.1	uniprot_sprot	K|ENPTTFMGHYLHEVAR|R	[TMTzero_Nterm]ENPTTFMGHYLHEVAR	1	129-144	TRUE	7.737	-4.422	532.27	4	93.48	2125.04	0	2	P07724,P07724_CHAIN_0
2	P07724_CHAIN_0	ALBU_MOUSE	Serum albumin [CHAIN 0]	2212.86	80.48	527	52	1	P07724	0		5.58	65892.1	uniprot_sprot	K|ENPTTFMGHYLHEVAR|R	[TMTzero_Nterm]ENPTTFM[Oxidation_M]GHYLHEVAR	2	129-144	TRUE	8.968	-5.501	714.69	3	57.8	2141.04	0	2	P07724,P07724_CHAIN_0
2	P07724_CHAIN_0	ALBU_MOUSE	Serum albumin [CHAIN 0]	2212.86	80.48	527	52	1	P07724	0		5.58	65892.1	uniprot_sprot	K|ENPTTFMGHYLHEVAR|R	[TMTzero_Nterm]ENPTTFM[Oxidation_M]GHYLHEVAR	2	129-144	TRUE	8.887	-6.771	536.27	4	67.7	2141.04	0	2	P07724,P07724_CHAIN_0
2	P07724_CHAIN_0	ALBU_MOUSE	Serum albumin [CHAIN 0]	2212.86	80.48	527	52	1	P07724	0		5.58	65892.1	uniprot_sprot	K|ENPTTFMGHYLHEVAR|R	[TMTzero_Nterm]ENPTTFM[Oxidation_M]GHYLHEVAR	2	129-144	TRUE	9.653	-0.469	536.267	4	68.38	2141.04	0	2	P07724,P07724_CHAIN_0
2	P07724_CHAIN_0	ALBU_MOUSE	Serum albumin [CHAIN 0]	2212.86	80.48	527	52	1	P07724	0		5.58	65892.1	uniprot_sprot	R|ENYGELADCCTK|Q	[TMTzero_Nterm]ENYGELADC[Cys_CAM]C[Cys_CAM]TK[TMTzero_K]	4	82-93	TRUE	16.653	-2.601	954.45	2	65.58	1906.88	0	2	P07724,P07724_CHAIN_0
2	P07724_CHAIN_0	ALBU_MOUSE	Serum albumin [CHAIN 0]	2212.86	80.48	527	52	1	P07724	0		5.58	65892.1	uniprot_sprot	R|ENYGELADCCTK|Q	[TMTzero_Nterm]ENYGELADC[Cys_CAM]C[Cys_CAM]TK[TMTzero_K]	4	82-93	TRUE	9.821	-9.271	636.64	3	68.6	1906.88	0	2	P07724,P07724_CHAIN_0
2	P07724_CHAIN_0	ALBU_MOUSE	Serum albumin [CHAIN 0]	2212.86	80.48	527	52	1	P07724	0		5.58	65892.1	uniprot_sprot	R|ENYGELADCCTK|Q	[TMTzero_Nterm]ENYGELADC[Cys_CAM]C[Cys_CAM]TK[TMTzero_K]	4	82-93	TRUE	14.9	-0.751	954.448	2	68.68	1906.88	0	2	P07724,P07724_CHAIN_0
2	P07724_CHAIN_0	ALBU_MOUSE	Serum albumin [CHAIN 0]	2212.86	80.48	527	52	1	P07724	0		5.58	65892.1	uniprot_sprot	R|ENYGELADCCTK|Q	[TMTzero_Nterm]ENYGELADC[Cys_CAM]C[Cys_CAM]TK[TMTzero_K]	4	82-93	TRUE	8.205	1.008	477.727	4	68.87	1906.88	0	2	P07724,P07724_CHAIN_0
2	P07724_CHAIN_0	ALBU_MOUSE	Serum albumin [CHAIN 0]	2212.86	80.48	527	52	1	P07724	0		5.58	65892.1	uniprot_sprot	R|ENYGELADCCTK|Q	[TMTzero_Nterm]ENYGELADC[Cys_CAM]C[Cys_CAM]TK[TMTzero_K]	4	82-93	TRUE	16.815	-2.068	636.635	3	69.28	1906.88	0	2	P07724,P07724_CHAIN_0
2	P07724_CHAIN_0	ALBU_MOUSE	Serum albumin [CHAIN 0]	2212.86	80.48	527	52	1	P07724	0		5.58	65892.1	uniprot_sprot	R|ENYGELADCCTK|Q	[TMTzero_Nterm]ENYGELADC[Cys_CAM]C[Cys_CAM]TK[TMTzero_K]	4	82-93	TRUE	19.017	-1.67	954.449	2	69.37	1906.88	0	2	P07724,P07724_CHAIN_0
2	P07724_CHAIN_0	ALBU_MOUSE	Serum albumin [CHAIN 0]	2212.86	80.48	527	52	1	P07724	0		5.58	65892.1	uniprot_sprot	R|ENYGELADCCTK|Q	[TMTzero_Nterm]ENYGELADC[Cys_CAM]C[Cys_CAM]TK[TMTzero_K]	4	82-93	TRUE	15.328	1.355	636.633	3	69.97	1906.88	0	2	P07724,P07724_CHAIN_0
2	P07724_CHAIN_0	ALBU_MOUSE	Serum albumin [CHAIN 0]	2212.86	80.48	527	52	1	P07724	0		5.58	65892.1	uniprot_sprot	R|ENYGELADCCTK|Q	[TMTzero_Nterm]ENYGELADC[Cys_CAM]C[Cys_CAM]TK[TMTzero_K]	4	82-93	TRUE	11.449	-9.271	636.64	3	71.38	1906.88	0	2	P07724,P07724_CHAIN_0
2	P07724_CHAIN_0	ALBU_MOUSE	Serum albumin [CHAIN 0]	2212.86	80.48	527	52	1	P07724	0		5.58	65892.1	uniprot_sprot	R|ENYGELADCCTK|Q	[TMTzero_Nterm]ENYGELADC[Cys_CAM]C[Cys_CAM]TK[TMTzero_K]	4	82-93	TRUE	8.573	6.461	636.63	3	75.75	1906.88	0	2	P07724,P07724_CHAIN_0
2	P07724_CHAIN_0	ALBU_MOUSE	Serum albumin [CHAIN 0]	2212.86	80.48	527	52	1	P07724	0		5.58	65892.1	uniprot_sprot	K|GLVLIAFSQYLQK|C	[TMTzero_Nterm]GLVLIAFSQYLQK[TMTzero_K]	2	21-33	TRUE	16.932	3.062	643.39	3	138.83	1927.15	0	2	P07724,P07724_CHAIN_0
2	P07724_CHAIN_0	ALBU_MOUSE	Serum albumin [CHAIN 0]	2212.86	80.48	527	52	1	P07724	0		5.58	65892.1	uniprot_sprot	K|GLVLIAFSQYLQK|C	[TMTzero_Nterm]GLVLIAFSQYLQK[TMTzero_K]	2	21-33	TRUE	13.026	2.688	964.582	2	138.83	1927.15	0	2	P07724,P07724_CHAIN_0
2	P07724_CHAIN_0	ALBU_MOUSE	Serum albumin [CHAIN 0]	2212.86	80.48	527	52	1	P07724	0		5.58	65892.1	uniprot_sprot	K|KQTALAELVK|H	[TMTzero_Nterm]K[TMTzero_K]QTALAELVK[TMTzero_K]	3	525-534	TRUE	9.393	0.587	591.713	3	87.13	1772.12	1	2	P07724,P07724_CHAIN_0
2	P07724_CHAIN_0	ALBU_MOUSE	Serum albumin [CHAIN 0]	2212.86	80.48	527	52	1	P07724	0		5.58	65892.1	uniprot_sprot	K|KQTALAELVK|H	[TMTzero_Nterm]K[TMTzero_K]QTALAELVK[TMTzero_K]	3	525-534	TRUE	14.2	-2.179	591.714	3	89.4	1772.12	1	2	P07724,P07724_CHAIN_0
2	P07724_CHAIN_0	ALBU_MOUSE	Serum albumin [CHAIN 0]	2212.86	80.48	527	52	1	P07724	0		5.58	65892.1	uniprot_sprot	K|KQTALAELVK|H	[TMTzero_Nterm]K[TMTzero_K]QTALAELVK[TMTzero_K]	3	525-534	TRUE	11.953	-1.824	887.068	2	89.45	1772.12	1	2	P07724,P07724_CHAIN_0
2	P07724_CHAIN_0	ALBU_MOUSE	Serum albumin [CHAIN 0]	2212.86	80.48	527	52	1	P07724	0		5.58	65892.1	uniprot_sprot	K|KQTALAELVK|H	[TMTzero_Nterm]K[TMTzero_K]QTALAELVK[TMTzero_K]	3	525-534	TRUE	7.882	-1.759	444.037	4	89.48	1772.12	1	2	P07724,P07724_CHAIN_0
2	P07724_CHAIN_0	ALBU_MOUSE	Serum albumin [CHAIN 0]	2212.86	80.48	527	52	1	P07724	0		5.58	65892.1	uniprot_sprot	K|KQTALAELVK|H	[TMTzero_Nterm]K[TMTzero_K]QTALAELVK[TMTzero_K]	3	525-534	TRUE	17.081	-0.385	591.713	3	90.1	1772.12	1	2	P07724,P07724_CHAIN_0
2	P07724_CHAIN_0	ALBU_MOUSE	Serum albumin [CHAIN 0]	2212.86	80.48	527	52	1	P07724	0		5.58	65892.1	uniprot_sprot	K|KQTALAELVK|H	[TMTzero_Nterm]K[TMTzero_K]QTALAELVK[TMTzero_K]	3	525-534	TRUE	15.144	0.018	887.066	2	90.12	1772.12	1	2	P07724,P07724_CHAIN_0
2	P07724_CHAIN_0	ALBU_MOUSE	Serum albumin [CHAIN 0]	2212.86	80.48	527	52	1	P07724	0		5.58	65892.1	uniprot_sprot	K|KQTALAELVK|H	[TMTzero_Nterm]K[TMTzero_K]QTALAELVK[TMTzero_K]	3	525-534	TRUE	9.437	0.68	444.036	4	90.15	1772.12	1	2	P07724,P07724_CHAIN_0
2	P07724_CHAIN_0	ALBU_MOUSE	Serum albumin [CHAIN 0]	2212.86	80.48	527	52	1	P07724	0		5.58	65892.1	uniprot_sprot	K|KQTALAELVK|H	[TMTzero_Nterm]K[TMTzero_K]QTALAELVK[TMTzero_K]	3	525-534	TRUE	12.834	-1.365	591.714	3	90.77	1772.12	1	2	P07724,P07724_CHAIN_0
2	P07724_CHAIN_0	ALBU_MOUSE	Serum albumin [CHAIN 0]	2212.86	80.48	527	52	1	P07724	0		5.58	65892.1	uniprot_sprot	K|KQTALAELVK|H	[TMTzero_Nterm]K[TMTzero_K]QTALAELVK[TMTzero_K]	3	525-534	TRUE	12.597	-0.123	591.713	3	91.45	1772.12	1	2	P07724,P07724_CHAIN_0
2	P07724_CHAIN_0	ALBU_MOUSE	Serum albumin [CHAIN 0]	2212.86	80.48	527	52	1	P07724	0		5.58	65892.1	uniprot_sprot	K|KQTALAELVK|H	[TMTzero_Nterm]K[TMTzero_K]QTALAELVK[TMTzero_K]	3	525-534	TRUE	12.398	-0.907	591.714	3	92.15	1772.12	1	2	P07724,P07724_CHAIN_0
2	P07724_CHAIN_0	ALBU_MOUSE	Serum albumin [CHAIN 0]	2212.86	80.48	527	52	1	P07724	0		5.58	65892.1	uniprot_sprot	K|KQTALAELVK|H	[TMTzero_Nterm]K[TMTzero_K]QTALAELVK[TMTzero_K]	3	525-534	TRUE	8.685	0.463	591.713	3	92.85	1772.12	1	2	P07724,P07724_CHAIN_0
2	P07724_CHAIN_0	ALBU_MOUSE	Serum albumin [CHAIN 0]	2212.86	80.48	527	52	1	P07724	0		5.58	65892.1	uniprot_sprot	K|KQTALAELVK|H	[TMTzero_Nterm]K[TMTzero_K]QTALAELVK[TMTzero_K]	3	525-534	TRUE	9.234	-0.769	591.714	3	97.87	1772.12	1	2	P07724,P07724_CHAIN_0
2	P07724_CHAIN_0	ALBU_MOUSE	Serum albumin [CHAIN 0]	2212.86	80.48	527	52	1	P07724	0		5.58	65892.1	uniprot_sprot	K|KYEATLEK|C	[TMTzero_Nterm]K[TMTzero_K]YEATLEK[TMTzero_K]	3	352-359	TRUE	7.607	-1.737	552	3	65.43	1652.97	1	2	P07724,P07724_CHAIN_0
2	P07724_CHAIN_0	ALBU_MOUSE	Serum albumin [CHAIN 0]	2212.86	80.48	527	52	1	P07724	0		5.58	65892.1	uniprot_sprot	K|KYEATLEK|C	[TMTzero_Nterm]K[TMTzero_K]YEATLEK[TMTzero_K]	3	352-359	TRUE	10.569	-0.718	551.999	3	67.93	1652.97	1	2	P07724,P07724_CHAIN_0
2	P07724_CHAIN_0	ALBU_MOUSE	Serum albumin [CHAIN 0]	2212.86	80.48	527	52	1	P07724	0		5.58	65892.1	uniprot_sprot	K|KYEATLEK|C	[TMTzero_Nterm]K[TMTzero_K]YEATLEK[TMTzero_K]	3	352-359	TRUE	9.349	-0.373	827.495	2	68.62	1652.97	1	2	P07724,P07724_CHAIN_0
2	P07724_CHAIN_0	ALBU_MOUSE	Serum albumin [CHAIN 0]	2212.86	80.48	527	52	1	P07724	0		5.58	65892.1	uniprot_sprot	K|KYEATLEK|C	[TMTzero_Nterm]K[TMTzero_K]YEATLEK[TMTzero_K]	3	352-359	TRUE	11.203	-1.024	552	3	68.8	1652.97	1	2	P07724,P07724_CHAIN_0
2	P07724_CHAIN_0	ALBU_MOUSE	Serum albumin [CHAIN 0]	2212.86	80.48	527	52	1	P07724	0		5.58	65892.1	uniprot_sprot	K|KYEATLEK|C	[TMTzero_Nterm]K[TMTzero_K]YEATLEK[TMTzero_K]	3	352-359	TRUE	8.631	-6.141	827.5	2	69.28	1652.97	1	2	P07724,P07724_CHAIN_0
2	P07724_CHAIN_0	ALBU_MOUSE	Serum albumin [CHAIN 0]	2212.86	80.48	527	52	1	P07724	0		5.58	65892.1	uniprot_sprot	K|KYEATLEK|C	[TMTzero_Nterm]K[TMTzero_K]YEATLEK[TMTzero_K]	3	352-359	TRUE	10.586	-1.598	552	3	69.62	1652.97	1	2	P07724,P07724_CHAIN_0
2	P07724_CHAIN_0	ALBU_MOUSE	Serum albumin [CHAIN 0]	2212.86	80.48	527	52	1	P07724	0		5.58	65892.1	uniprot_sprot	K|KYEATLEK|C	[TMTzero_Nterm]K[TMTzero_K]YEATLEK[TMTzero_K]	3	352-359	TRUE	8.616	-1.198	552	3	70.3	1652.97	1	2	P07724,P07724_CHAIN_0
2	P07724_CHAIN_0	ALBU_MOUSE	Serum albumin [CHAIN 0]	2212.86	80.48	527	52	1	P07724	0		5.58	65892.1	uniprot_sprot	K|KYEATLEK|C	[TMTzero_Nterm]K[TMTzero_K]YEATLEK[TMTzero_K]	3	352-359	TRUE	9.335	0.032	551.999	3	71.82	1652.97	1	2	P07724,P07724_CHAIN_0
2	P07724_CHAIN_0	ALBU_MOUSE	Serum albumin [CHAIN 0]	2212.86	80.48	527	52	1	P07724	0		5.58	65892.1	uniprot_sprot	K|KYEATLEK|C	[TMTzero_Nterm]K[TMTzero_K]YEATLEK[TMTzero_K]	3	352-359	TRUE	9.144	-1.014	552	3	72.57	1652.97	1	2	P07724,P07724_CHAIN_0
2	P07724_CHAIN_0	ALBU_MOUSE	Serum albumin [CHAIN 0]	2212.86	80.48	527	52	1	P07724	0		5.58	65892.1	uniprot_sprot	K|KYEATLEK|C	[TMTzero_Nterm]K[TMTzero_K]YEATLEK[TMTzero_K]	3	352-359	TRUE	10.776	-2.655	552.001	3	73.25	1652.97	1	2	P07724,P07724_CHAIN_0
2	P07724_CHAIN_0	ALBU_MOUSE	Serum albumin [CHAIN 0]	2212.86	80.48	527	52	1	P07724	0		5.58	65892.1	uniprot_sprot	K|KYEATLEK|C	[TMTzero_Nterm]K[TMTzero_K]YEATLEK[TMTzero_K]	3	352-359	TRUE	9.053	-2.307	552	3	73.95	1652.97	1	2	P07724,P07724_CHAIN_0
2	P07724_CHAIN_0	ALBU_MOUSE	Serum albumin [CHAIN 0]	2212.86	80.48	527	52	1	P07724	0		5.58	65892.1	uniprot_sprot	K|KYEATLEK|C	[TMTzero_Nterm]K[TMTzero_K]YEATLEK[TMTzero_K]	3	352-359	TRUE	7.665	-1.145	552	3	76.72	1652.97	1	2	P07724,P07724_CHAIN_0
2	P07724_CHAIN_0	ALBU_MOUSE	Serum albumin [CHAIN 0]	2212.86	80.48	527	52	1	P07724	0		5.58	65892.1	uniprot_sprot	K|KYEATLEK|C	[TMTzero_Nterm]K[TMTzero_K]YEATLEK[TMTzero_K]	3	352-359	TRUE	8.053	-1.737	552	3	77.58	1652.97	1	2	P07724,P07724_CHAIN_0
2	P07724_CHAIN_0	ALBU_MOUSE	Serum albumin [CHAIN 0]	2212.86	80.48	527	52	1	P07724	0		5.58	65892.1	uniprot_sprot	K|KYEATLEK|C	[TMTzero_Nterm]K[TMTzero_K]YEATLEK[TMTzero_K]	3	352-359	TRUE	8.561	0.131	551.999	3	79.78	1652.97	1	2	P07724,P07724_CHAIN_0
2	P07724_CHAIN_0	ALBU_MOUSE	Serum albumin [CHAIN 0]	2212.86	80.48	527	52	1	P07724	0		5.58	65892.1	uniprot_sprot	K|KYEATLEK|C	[TMTzero_Nterm]K[TMTzero_K]YEATLEK[TMTzero_K]	3	352-359	TRUE	7.939	-1.737	552	3	80.53	1652.97	1	2	P07724,P07724_CHAIN_0
2	P07724_CHAIN_0	ALBU_MOUSE	Serum albumin [CHAIN 0]	2212.86	80.48	527	52	1	P07724	0		5.58	65892.1	uniprot_sprot	K|KYEATLEK|C	[TMTzero_Nterm]K[TMTzero_K]YEATLEK[TMTzero_K]	3	352-359	TRUE	7.13	-1.737	552	3	116.48	1652.97	1	2	P07724,P07724_CHAIN_0
2	P07724_CHAIN_0	ALBU_MOUSE	Serum albumin [CHAIN 0]	2212.86	80.48	527	52	1	P07724	0		5.58	65892.1	uniprot_sprot	K|KYEATLEK|C	[TMTzero_Nterm]K[TMTzero_K]YEATLEK[TMTzero_K]	3	352-359	TRUE	8.912	-1.737	552	3	118.2	1652.97	1	2	P07724,P07724_CHAIN_0
2	P07724_CHAIN_0	ALBU_MOUSE	Serum albumin [CHAIN 0]	2212.86	80.48	527	52	1	P07724	0		5.58	65892.1	uniprot_sprot	K|KYEATLEK|C	[TMTzero_Nterm]K[TMTzero_K]YEATLEK[TMTzero_K]	3	352-359	TRUE	8.493	-1.737	552	3	119.28	1652.97	1	2	P07724,P07724_CHAIN_0
2	P07724_CHAIN_0	ALBU_MOUSE	Serum albumin [CHAIN 0]	2212.86	80.48	527	52	1	P07724	0		5.58	65892.1	uniprot_sprot	K|KYEATLEK|C	[TMTzero_Nterm]K[TMTzero_K]YEATLEK[TMTzero_K]	3	352-359	TRUE	8.026	-1.737	552	3	121.35	1652.97	1	2	P07724,P07724_CHAIN_0
2	P07724_CHAIN_0	ALBU_MOUSE	Serum albumin [CHAIN 0]	2212.86	80.48	527	52	1	P07724	0		5.58	65892.1	uniprot_sprot	K|KYEATLEK|C	[TMTzero_Nterm]K[TMTzero_K]YEATLEK[TMTzero_K]	3	352-359	TRUE	7.317	-1.737	552	3	124.4	1652.97	1	2	P07724,P07724_CHAIN_0
2	P07724_CHAIN_0	ALBU_MOUSE	Serum albumin [CHAIN 0]	2212.86	80.48	527	52	1	P07724	0		5.58	65892.1	uniprot_sprot	K|KYEATLEK|C	[TMTzero_Nterm]K[TMTzero_K]YEATLEK[TMTzero_K]	3	352-359	TRUE	7.51	-1.737	552	3	127.1	1652.97	1	2	P07724,P07724_CHAIN_0
2	P07724_CHAIN_0	ALBU_MOUSE	Serum albumin [CHAIN 0]	2212.86	80.48	527	52	1	P07724	0		5.58	65892.1	uniprot_sprot	K|LCAIPNLR|E	[TMTzero_Nterm]LC[Cys_CAM]AIPNLR	2	74-81	TRUE	8.468	1.784	590.846	2	86.25	1179.68	0	2	P07724,P07724_CHAIN_0
2	P07724_CHAIN_0	ALBU_MOUSE	Serum albumin [CHAIN 0]	2212.86	80.48	527	52	1	P07724	0		5.58	65892.1	uniprot_sprot	K|LCAIPNLR|E	[TMTzero_Nterm]LC[Cys_CAM]AIPNLR	2	74-81	TRUE	8.325	0.835	394.234	3	86.27	1179.68	0	2	P07724,P07724_CHAIN_0
2	P07724_CHAIN_0	ALBU_MOUSE	Serum albumin [CHAIN 0]	2212.86	80.48	527	52	1	P07724	0		5.58	65892.1	uniprot_sprot	K|LCAIPNLRENYGELADCCTK|Q	[TMTzero_Nterm]LC[Cys_CAM]AIPNLRENYGELADC[Cys_CAM]C[Cys_CAM]TK[TMTzero_K]	5	74-93	TRUE	18.931	0.482	949.139	3	98.27	2844.4	1	2	P07724,P07724_CHAIN_0
2	P07724_CHAIN_0	ALBU_MOUSE	Serum albumin [CHAIN 0]	2212.86	80.48	527	52	1	P07724	0		5.58	65892.1	uniprot_sprot	K|LCAIPNLRENYGELADCCTK|Q	[TMTzero_Nterm]LC[Cys_CAM]AIPNLRENYGELADC[Cys_CAM]C[Cys_CAM]TK[TMTzero_K]	5	74-93	TRUE	11.022	0.481	712.106	4	98.37	2844.4	1	2	P07724,P07724_CHAIN_0
2	P07724_CHAIN_0	ALBU_MOUSE	Serum albumin [CHAIN 0]	2212.86	80.48	527	52	1	P07724	0		5.58	65892.1	uniprot_sprot	K|LGEYGFQNAILVR|Y	[TMTzero_Nterm]LGEYGFQNAILVR	1	398-410	TRUE	10.204	-2.829	852.48	2	100.8	1702.94	0	2	P07724,P07724_CHAIN_0
2	P07724_CHAIN_0	ALBU_MOUSE	Serum albumin [CHAIN 0]	2212.86	80.48	527	52	1	P07724	0		5.58	65892.1	uniprot_sprot	K|LGEYGFQNAILVR|Y	[TMTzero_Nterm]LGEYGFQNAILVR	1	398-410	TRUE	11.532	-2.829	852.48	2	102.47	1702.94	0	2	P07724,P07724_CHAIN_0
2	P07724_CHAIN_0	ALBU_MOUSE	Serum albumin [CHAIN 0]	2212.86	80.48	527	52	1	P07724	0		5.58	65892.1	uniprot_sprot	K|LGEYGFQNAILVR|Y	[TMTzero_Nterm]LGEYGFQNAILVR	1	398-410	TRUE	18.616	-0.487	852.478	2	103.97	1702.94	0	2	P07724,P07724_CHAIN_0
2	P07724_CHAIN_0	ALBU_MOUSE	Serum albumin [CHAIN 0]	2212.86	80.48	527	52	1	P07724	0		5.58	65892.1	uniprot_sprot	K|LGEYGFQNAILVR|Y	[TMTzero_Nterm]LGEYGFQNAILVR	1	398-410	TRUE	15.29	-1.121	568.655	3	104.63	1702.94	0	2	P07724,P07724_CHAIN_0
2	P07724_CHAIN_0	ALBU_MOUSE	Serum albumin [CHAIN 0]	2212.86	80.48	527	52	1	P07724	0		5.58	65892.1	uniprot_sprot	K|LGEYGFQNAILVR|Y	[TMTzero_Nterm]LGEYGFQNAILVR	1	398-410	TRUE	18.32	-0.302	852.478	2	104.63	1702.94	0	2	P07724,P07724_CHAIN_0
2	P07724_CHAIN_0	ALBU_MOUSE	Serum albumin [CHAIN 0]	2212.86	80.48	527	52	1	P07724	0		5.58	65892.1	uniprot_sprot	K|LGEYGFQNAILVR|Y	[TMTzero_Nterm]LGEYGFQNAILVR	1	398-410	TRUE	17.533	-0.275	852.478	2	105.32	1702.94	0	2	P07724,P07724_CHAIN_0
2	P07724_CHAIN_0	ALBU_MOUSE	Serum albumin [CHAIN 0]	2212.86	80.48	527	52	1	P07724	0		5.58	65892.1	uniprot_sprot	K|LGEYGFQNAILVR|Y	[TMTzero_Nterm]LGEYGFQNAILVR	1	398-410	TRUE	9.578	7.318	568.65	3	105.32	1702.94	0	2	P07724,P07724_CHAIN_0
2	P07724_CHAIN_0	ALBU_MOUSE	Serum albumin [CHAIN 0]	2212.86	80.48	527	52	1	P07724	0		5.58	65892.1	uniprot_sprot	K|LGEYGFQNAILVR|Y	[TMTzero_Nterm]LGEYGFQNAILVR	1	398-410	TRUE	17.007	0.259	852.477	2	105.98	1702.94	0	2	P07724,P07724_CHAIN_0
2	P07724_CHAIN_0	ALBU_MOUSE	Serum albumin [CHAIN 0]	2212.86	80.48	527	52	1	P07724	0		5.58	65892.1	uniprot_sprot	K|LGEYGFQNAILVR|Y	[TMTzero_Nterm]LGEYGFQNAILVR	1	398-410	TRUE	12.959	-0.197	852.478	2	107.78	1702.94	0	2	P07724,P07724_CHAIN_0
2	P07724_CHAIN_0	ALBU_MOUSE	Serum albumin [CHAIN 0]	2212.86	80.48	527	52	1	P07724	0		5.58	65892.1	uniprot_sprot	K|LGEYGFQNAILVR|Y	[TMTzero_Nterm]LGEYGFQNAILVR	1	398-410	TRUE	13.471	-0.379	852.478	2	108.48	1702.94	0	2	P07724,P07724_CHAIN_0
2	P07724_CHAIN_0	ALBU_MOUSE	Serum albumin [CHAIN 0]	2212.86	80.48	527	52	1	P07724	0		5.58	65892.1	uniprot_sprot	K|LGEYGFQNAILVR|Y	[TMTzero_Nterm]LGEYGFQNAILVR	1	398-410	TRUE	12.44	-0.571	852.478	2	109.15	1702.94	0	2	P07724,P07724_CHAIN_0
2	P07724_CHAIN_0	ALBU_MOUSE	Serum albumin [CHAIN 0]	2212.86	80.48	527	52	1	P07724	0		5.58	65892.1	uniprot_sprot	K|LGEYGFQNAILVR|Y	[TMTzero_Nterm]LGEYGFQNAILVR	1	398-410	TRUE	13.368	-0.013	852.478	2	110.73	1702.94	0	2	P07724,P07724_CHAIN_0
2	P07724_CHAIN_0	ALBU_MOUSE	Serum albumin [CHAIN 0]	2212.86	80.48	527	52	1	P07724	0		5.58	65892.1	uniprot_sprot	K|LGEYGFQNAILVR|Y	[TMTzero_Nterm]LGEYGFQNAILVR	1	398-410	TRUE	11.919	0.58	852.477	2	111.42	1702.94	0	2	P07724,P07724_CHAIN_0
2	P07724_CHAIN_0	ALBU_MOUSE	Serum albumin [CHAIN 0]	2212.86	80.48	527	52	1	P07724	0		5.58	65892.1	uniprot_sprot	K|LGEYGFQNAILVR|Y	[TMTzero_Nterm]LGEYGFQNAILVR	1	398-410	TRUE	13.326	2.046	852.476	2	112.12	1702.94	0	2	P07724,P07724_CHAIN_0
2	P07724_CHAIN_0	ALBU_MOUSE	Serum albumin [CHAIN 0]	2212.86	80.48	527	52	1	P07724	0		5.58	65892.1	uniprot_sprot	K|LGEYGFQNAILVR|Y	[TMTzero_Nterm]LGEYGFQNAILVR	1	398-410	TRUE	13.369	-1.468	852.479	2	113.47	1702.94	0	2	P07724,P07724_CHAIN_0
2	P07724_CHAIN_0	ALBU_MOUSE	Serum albumin [CHAIN 0]	2212.86	80.48	527	52	1	P07724	0		5.58	65892.1	uniprot_sprot	K|LGEYGFQNAILVR|Y	[TMTzero_Nterm]LGEYGFQNAILVR	1	398-410	TRUE	14.394	-2.829	852.48	2	114.15	1702.94	0	2	P07724,P07724_CHAIN_0
2	P07724_CHAIN_0	ALBU_MOUSE	Serum albumin [CHAIN 0]	2212.86	80.48	527	52	1	P07724	0		5.58	65892.1	uniprot_sprot	K|LGEYGFQNAILVR|Y	[TMTzero_Nterm]LGEYGFQNAILVR	1	398-410	TRUE	13.164	-2.829	852.48	2	114.85	1702.94	0	2	P07724,P07724_CHAIN_0
2	P07724_CHAIN_0	ALBU_MOUSE	Serum albumin [CHAIN 0]	2212.86	80.48	527	52	1	P07724	0		5.58	65892.1	uniprot_sprot	K|LGEYGFQNAILVR|Y	[TMTzero_Nterm]LGEYGFQNAILVR	1	398-410	TRUE	13.856	-2.829	852.48	2	115.53	1702.94	0	2	P07724,P07724_CHAIN_0
2	P07724_CHAIN_0	ALBU_MOUSE	Serum albumin [CHAIN 0]	2212.86	80.48	527	52	1	P07724	0		5.58	65892.1	uniprot_sprot	K|LGEYGFQNAILVR|Y	[TMTzero_Nterm]LGEYGFQNAILVR	1	398-410	TRUE	13.513	1.642	852.476	2	116.23	1702.94	0	2	P07724,P07724_CHAIN_0
2	P07724_CHAIN_0	ALBU_MOUSE	Serum albumin [CHAIN 0]	2212.86	80.48	527	52	1	P07724	0		5.58	65892.1	uniprot_sprot	K|LGEYGFQNAILVR|Y	[TMTzero_Nterm]LGEYGFQNAILVR	1	398-410	TRUE	9.57	0.69	852.477	2	118.55	1702.94	0	2	P07724,P07724_CHAIN_0
2	P07724_CHAIN_0	ALBU_MOUSE	Serum albumin [CHAIN 0]	2212.86	80.48	527	52	1	P07724	0		5.58	65892.1	uniprot_sprot	K|LGEYGFQNAILVR|Y	[TMTzero_Nterm]LGEYGFQNAILVR	1	398-410	TRUE	9.898	-2.829	852.48	2	119.25	1702.94	0	2	P07724,P07724_CHAIN_0
2	P07724_CHAIN_0	ALBU_MOUSE	Serum albumin [CHAIN 0]	2212.86	80.48	527	52	1	P07724	0		5.58	65892.1	uniprot_sprot	K|LGEYGFQNAILVR|Y	[TMTzero_Nterm]LGEYGFQNAILVR	1	398-410	TRUE	10.884	-2.829	852.48	2	127.13	1702.94	0	2	P07724,P07724_CHAIN_0
2	P07724_CHAIN_0	ALBU_MOUSE	Serum albumin [CHAIN 0]	2212.86	80.48	527	52	1	P07724	0		5.58	65892.1	uniprot_sprot	K|LGEYGFQNAILVR|Y	[TMTzero_Nterm]LGEYGFQNAILVR	1	398-410	TRUE	8.153	-2.829	852.48	2	127.88	1702.94	0	2	P07724,P07724_CHAIN_0
2	P07724_CHAIN_0	ALBU_MOUSE	Serum albumin [CHAIN 0]	2212.86	80.48	527	52	1	P07724	0		5.58	65892.1	uniprot_sprot	K|LGEYGFQNAILVR|Y	[TMTzero_Nterm]LGEYGFQNAILVR	1	398-410	TRUE	9.271	-2.829	852.48	2	131.9	1702.94	0	2	P07724,P07724_CHAIN_0
2	P07724_CHAIN_0	ALBU_MOUSE	Serum albumin [CHAIN 0]	2212.86	80.48	527	52	1	P07724	0		5.58	65892.1	uniprot_sprot	K|LGEYGFQNAILVR|Y	[TMTzero_Nterm]LGEYGFQNAILVR	1	398-410	TRUE	10.421	8.916	852.47	2	132.68	1702.94	0	2	P07724,P07724_CHAIN_0
2	P07724_CHAIN_0	ALBU_MOUSE	Serum albumin [CHAIN 0]	2212.86	80.48	527	52	1	P07724	0		5.58	65892.1	uniprot_sprot	K|LGEYGFQNAILVR|Y	[TMTzero_Nterm]LGEYGFQNAILVR	1	398-410	TRUE	11.008	-2.829	852.48	2	133.35	1702.94	0	2	P07724,P07724_CHAIN_0
2	P07724_CHAIN_0	ALBU_MOUSE	Serum albumin [CHAIN 0]	2212.86	80.48	527	52	1	P07724	0		5.58	65892.1	uniprot_sprot	K|LGEYGFQNAILVR|Y	[TMTzero_Nterm]LGEYGFQNAILVR	1	398-410	TRUE	10.229	-2.829	852.48	2	134.03	1702.94	0	2	P07724,P07724_CHAIN_0
2	P07724_CHAIN_0	ALBU_MOUSE	Serum albumin [CHAIN 0]	2212.86	80.48	527	52	1	P07724	0		5.58	65892.1	uniprot_sprot	K|LGEYGFQNAILVR|Y	[TMTzero_Nterm]LGEYGFQNAILVR	1	398-410	TRUE	10.915	-2.829	852.48	2	134.72	1702.94	0	2	P07724,P07724_CHAIN_0
2	P07724_CHAIN_0	ALBU_MOUSE	Serum albumin [CHAIN 0]	2212.86	80.48	527	52	1	P07724	0		5.58	65892.1	uniprot_sprot	K|LGEYGFQNAILVR|Y	[TMTzero_Nterm]LGEYGFQNAILVR	1	398-410	TRUE	12.303	-2.829	852.48	2	136.25	1702.94	0	2	P07724,P07724_CHAIN_0
2	P07724_CHAIN_0	ALBU_MOUSE	Serum albumin [CHAIN 0]	2212.86	80.48	527	52	1	P07724	0		5.58	65892.1	uniprot_sprot	K|LGEYGFQNAILVR|Y	[TMTzero_Nterm]LGEYGFQNAILVR	1	398-410	TRUE	11.455	-2.829	852.48	2	138.08	1702.94	0	2	P07724,P07724_CHAIN_0
2	P07724_CHAIN_0	ALBU_MOUSE	Serum albumin [CHAIN 0]	2212.86	80.48	527	52	1	P07724	0		5.58	65892.1	uniprot_sprot	K|LGEYGFQNAILVR|Y	[TMTzero_Nterm]LGEYGFQNAILVR	1	398-410	TRUE	7.763	7.318	568.65	3	138.33	1702.94	0	2	P07724,P07724_CHAIN_0
2	P07724_CHAIN_0	ALBU_MOUSE	Serum albumin [CHAIN 0]	2212.86	80.48	527	52	1	P07724	0		5.58	65892.1	uniprot_sprot	R|LPCVEDYLSAILNR|V	[TMTzero_Nterm]LPC[Cys_CAM]VEDYLSAILNR	2	446-459	TRUE	11.409	1.245	629.672	3	123.6	1886	0	2	P07724,P07724_CHAIN_0
2	P07724_CHAIN_0	ALBU_MOUSE	Serum albumin [CHAIN 0]	2212.86	80.48	527	52	1	P07724	0		5.58	65892.1	uniprot_sprot	R|LPCVEDYLSAILNR|V	[TMTzero_Nterm]LPC[Cys_CAM]VEDYLSAILNR	2	446-459	TRUE	12.763	-0.305	944.006	2	123.63	1886	0	2	P07724,P07724_CHAIN_0
2	P07724_CHAIN_0	ALBU_MOUSE	Serum albumin [CHAIN 0]	2212.86	80.48	527	52	1	P07724	0		5.58	65892.1	uniprot_sprot	R|LPCVEDYLSAILNR|V	[TMTzero_Nterm]LPC[Cys_CAM]VEDYLSAILNR	2	446-459	TRUE	10.442	-0.835	629.674	3	130.77	1886	0	2	P07724,P07724_CHAIN_0
2	P07724_CHAIN_0	ALBU_MOUSE	Serum albumin [CHAIN 0]	2212.86	80.48	527	52	1	P07724	0		5.58	65892.1	uniprot_sprot	R|LPCVEDYLSAILNR|V	[TMTzero_Nterm]LPC[Cys_CAM]VEDYLSAILNR	2	446-459	TRUE	17.273	2.904	629.671	3	138.83	1886	0	2	P07724,P07724_CHAIN_0
2	P07724_CHAIN_0	ALBU_MOUSE	Serum albumin [CHAIN 0]	2212.86	80.48	527	52	1	P07724	0		5.58	65892.1	uniprot_sprot	R|LPCVEDYLSAILNR|V	[TMTzero_Nterm]LPC[Cys_CAM]VEDYLSAILNR	2	446-459	TRUE	16.782	2.928	944.003	2	138.83	1886	0	2	P07724,P07724_CHAIN_0
2	P07724_CHAIN_0	ALBU_MOUSE	Serum albumin [CHAIN 0]	2212.86	80.48	527	52	1	P07724	0		5.58	65892.1	uniprot_sprot	K|LQTCCDK|P	[TMTzero_Nterm]LQTC[Cys_CAM]C[Cys_CAM]DK[TMTzero_K]	4	275-281	TRUE	8.946	2.632	686.85	2	54.78	1371.69	0	2	P07724,P07724_CHAIN_0
2	P07724_CHAIN_0	ALBU_MOUSE	Serum albumin [CHAIN 0]	2212.86	80.48	527	52	1	P07724	0		5.58	65892.1	uniprot_sprot	K|LQTCCDKPLLK|K	[TMTzero_Nterm]LQTC[Cys_CAM]C[Cys_CAM]DK[TMTzero_K]PLLK[TMTzero_K]	5	275-285	TRUE	9.887	-0.369	683.393	3	82.13	2047.16	1	2	P07724,P07724_CHAIN_0
2	P07724_CHAIN_0	ALBU_MOUSE	Serum albumin [CHAIN 0]	2212.86	80.48	527	52	1	P07724	0		5.58	65892.1	uniprot_sprot	K|LQTCCDKPLLK|K	[TMTzero_Nterm]LQTC[Cys_CAM]C[Cys_CAM]DK[TMTzero_K]PLLK[TMTzero_K]	5	275-285	TRUE	9.565	-1.088	512.797	4	82.13	2047.16	1	2	P07724,P07724_CHAIN_0
2	P07724_CHAIN_0	ALBU_MOUSE	Serum albumin [CHAIN 0]	2212.86	80.48	527	52	1	P07724	0		5.58	65892.1	uniprot_sprot	K|LQTCCDKPLLK|K	[TMTzero_Nterm]LQTC[Cys_CAM]C[Cys_CAM]DK[TMTzero_K]PLLK[TMTzero_K]	5	275-285	TRUE	8.818	-3.943	1024.59	2	82.18	2047.16	1	2	P07724,P07724_CHAIN_0
2	P07724_CHAIN_0	ALBU_MOUSE	Serum albumin [CHAIN 0]	2212.86	80.48	527	52	1	P07724	0		5.58	65892.1	uniprot_sprot	K|LQTCCDKPLLK|K	[TMTzero_Nterm]LQTC[Cys_CAM]C[Cys_CAM]DK[TMTzero_K]PLLK[TMTzero_K]	5	275-285	TRUE	11.754	0.776	683.393	3	82.82	2047.16	1	2	P07724,P07724_CHAIN_0
2	P07724_CHAIN_0	ALBU_MOUSE	Serum albumin [CHAIN 0]	2212.86	80.48	527	52	1	P07724	0		5.58	65892.1	uniprot_sprot	K|LQTCCDKPLLK|K	[TMTzero_Nterm]LQTC[Cys_CAM]C[Cys_CAM]DK[TMTzero_K]PLLK[TMTzero_K]	5	275-285	TRUE	9.755	0.151	512.797	4	82.82	2047.16	1	2	P07724,P07724_CHAIN_0
2	P07724_CHAIN_0	ALBU_MOUSE	Serum albumin [CHAIN 0]	2212.86	80.48	527	52	1	P07724	0		5.58	65892.1	uniprot_sprot	K|LQTCCDKPLLK|K	[TMTzero_Nterm]LQTC[Cys_CAM]C[Cys_CAM]DK[TMTzero_K]PLLK[TMTzero_K]	5	275-285	TRUE	9.759	-0.867	683.394	3	83.5	2047.16	1	2	P07724,P07724_CHAIN_0
2	P07724_CHAIN_0	ALBU_MOUSE	Serum albumin [CHAIN 0]	2212.86	80.48	527	52	1	P07724	0		5.58	65892.1	uniprot_sprot	R|LSQTFPNADFAEITK|L	[TMTzero_Nterm]LSQTFPNADFAEITK[TMTzero_K]	2	219-233	TRUE	14.611	-1.261	1065.58	2	106.33	2129.14	0	2	P07724,P07724_CHAIN_0
2	P07724_CHAIN_0	ALBU_MOUSE	Serum albumin [CHAIN 0]	2212.86	80.48	527	52	1	P07724	0		5.58	65892.1	uniprot_sprot	R|LSQTFPNADFAEITK|L	[TMTzero_Nterm]LSQTFPNADFAEITK[TMTzero_K]	2	219-233	TRUE	11.843	-1.822	710.722	3	106.53	2129.14	0	2	P07724,P07724_CHAIN_0
2	P07724_CHAIN_0	ALBU_MOUSE	Serum albumin [CHAIN 0]	2212.86	80.48	527	52	1	P07724	0		5.58	65892.1	uniprot_sprot	R|LSQTFPNADFAEITK|L	[TMTzero_Nterm]LSQTFPNADFAEITK[TMTzero_K]	2	219-233	TRUE	13.086	-2.16	1065.58	2	107.03	2129.14	0	2	P07724,P07724_CHAIN_0
2	P07724_CHAIN_0	ALBU_MOUSE	Serum albumin [CHAIN 0]	2212.86	80.48	527	52	1	P07724	0		5.58	65892.1	uniprot_sprot	R|LSQTFPNADFAEITK|L	[TMTzero_Nterm]LSQTFPNADFAEITK[TMTzero_K]	2	219-233	TRUE	7.849	-1.947	533.294	4	107.1	2129.14	0	2	P07724,P07724_CHAIN_0
2	P07724_CHAIN_0	ALBU_MOUSE	Serum albumin [CHAIN 0]	2212.86	80.48	527	52	1	P07724	0		5.58	65892.1	uniprot_sprot	R|LSQTFPNADFAEITK|L	[TMTzero_Nterm]LSQTFPNADFAEITK[TMTzero_K]	2	219-233	TRUE	16.653	0.634	710.72	3	107.28	2129.14	0	2	P07724,P07724_CHAIN_0
2	P07724_CHAIN_0	ALBU_MOUSE	Serum albumin [CHAIN 0]	2212.86	80.48	527	52	1	P07724	0		5.58	65892.1	uniprot_sprot	R|LSQTFPNADFAEITK|L	[TMTzero_Nterm]LSQTFPNADFAEITK[TMTzero_K]	2	219-233	TRUE	14.185	1.145	1065.58	2	107.72	2129.14	0	2	P07724,P07724_CHAIN_0
2	P07724_CHAIN_0	ALBU_MOUSE	Serum albumin [CHAIN 0]	2212.86	80.48	527	52	1	P07724	0		5.58	65892.1	uniprot_sprot	R|LSQTFPNADFAEITK|L	[TMTzero_Nterm]LSQTFPNADFAEITK[TMTzero_K]	2	219-233	TRUE	10.738	-0.419	533.293	4	107.8	2129.14	0	2	P07724,P07724_CHAIN_0
2	P07724_CHAIN_0	ALBU_MOUSE	Serum albumin [CHAIN 0]	2212.86	80.48	527	52	1	P07724	0		5.58	65892.1	uniprot_sprot	R|LSQTFPNADFAEITK|L	[TMTzero_Nterm]LSQTFPNADFAEITK[TMTzero_K]	2	219-233	TRUE	15.969	-1.774	710.722	3	107.98	2129.14	0	2	P07724,P07724_CHAIN_0
2	P07724_CHAIN_0	ALBU_MOUSE	Serum albumin [CHAIN 0]	2212.86	80.48	527	52	1	P07724	0		5.58	65892.1	uniprot_sprot	R|LSQTFPNADFAEITK|L	[TMTzero_Nterm]LSQTFPNADFAEITK[TMTzero_K]	2	219-233	TRUE	16.651	-0.767	1065.58	2	108.42	2129.14	0	2	P07724,P07724_CHAIN_0
2	P07724_CHAIN_0	ALBU_MOUSE	Serum albumin [CHAIN 0]	2212.86	80.48	527	52	1	P07724	0		5.58	65892.1	uniprot_sprot	R|LSQTFPNADFAEITK|L	[TMTzero_Nterm]LSQTFPNADFAEITK[TMTzero_K]	2	219-233	TRUE	14.21	-0.752	710.721	3	108.67	2129.14	0	2	P07724,P07724_CHAIN_0
2	P07724_CHAIN_0	ALBU_MOUSE	Serum albumin [CHAIN 0]	2212.86	80.48	527	52	1	P07724	0		5.58	65892.1	uniprot_sprot	R|LSQTFPNADFAEITK|L	[TMTzero_Nterm]LSQTFPNADFAEITK[TMTzero_K]	2	219-233	TRUE	9.447	-2.16	1065.58	2	116.28	2129.14	0	2	P07724,P07724_CHAIN_0
2	P07724_CHAIN_0	ALBU_MOUSE	Serum albumin [CHAIN 0]	2212.86	80.48	527	52	1	P07724	0		5.58	65892.1	uniprot_sprot	R|LSQTFPNADFAEITK|L	[TMTzero_Nterm]LSQTFPNADFAEITK[TMTzero_K]	2	219-233	TRUE	12.399	-0.548	710.721	3	118.1	2129.14	0	2	P07724,P07724_CHAIN_0
2	P07724_CHAIN_0	ALBU_MOUSE	Serum albumin [CHAIN 0]	2212.86	80.48	527	52	1	P07724	0		5.58	65892.1	uniprot_sprot	R|LSQTFPNADFAEITK|L	[TMTzero_Nterm]LSQTFPNADFAEITK[TMTzero_K]	2	219-233	TRUE	10.934	0.186	710.721	3	118.78	2129.14	0	2	P07724,P07724_CHAIN_0
2	P07724_CHAIN_0	ALBU_MOUSE	Serum albumin [CHAIN 0]	2212.86	80.48	527	52	1	P07724	0		5.58	65892.1	uniprot_sprot	R|LSQTFPNADFAEITK|L	[TMTzero_Nterm]LSQTFPNADFAEITK[TMTzero_K]	2	219-233	TRUE	10.825	7.233	1065.57	2	119.08	2129.14	0	2	P07724,P07724_CHAIN_0
2	P07724_CHAIN_0	ALBU_MOUSE	Serum albumin [CHAIN 0]	2212.86	80.48	527	52	1	P07724	0		5.58	65892.1	uniprot_sprot	R|LSQTFPNADFAEITK|L	[TMTzero_Nterm]LSQTFPNADFAEITK[TMTzero_K]	2	219-233	TRUE	13.293	5.409	710.717	3	121.5	2129.14	0	2	P07724,P07724_CHAIN_0
2	P07724_CHAIN_0	ALBU_MOUSE	Serum albumin [CHAIN 0]	2212.86	80.48	527	52	1	P07724	0		5.58	65892.1	uniprot_sprot	R|LSQTFPNADFAEITK|L	[TMTzero_Nterm]LSQTFPNADFAEITK[TMTzero_K]	2	219-233	TRUE	11.606	1.259	710.72	3	122.88	2129.14	0	2	P07724,P07724_CHAIN_0
2	P07724_CHAIN_0	ALBU_MOUSE	Serum albumin [CHAIN 0]	2212.86	80.48	527	52	1	P07724	0		5.58	65892.1	uniprot_sprot	R|LSQTFPNADFAEITK|L	[TMTzero_Nterm]LSQTFPNADFAEITK[TMTzero_K]	2	219-233	TRUE	11.307	-0.187	710.721	3	123.57	2129.14	0	2	P07724,P07724_CHAIN_0
2	P07724_CHAIN_0	ALBU_MOUSE	Serum albumin [CHAIN 0]	2212.86	80.48	527	52	1	P07724	0		5.58	65892.1	uniprot_sprot	R|LSQTFPNADFAEITK|L	[TMTzero_Nterm]LSQTFPNADFAEITK[TMTzero_K]	2	219-233	TRUE	8.85	-1.804	710.722	3	125.67	2129.14	0	2	P07724,P07724_CHAIN_0
2	P07724_CHAIN_0	ALBU_MOUSE	Serum albumin [CHAIN 0]	2212.86	80.48	527	52	1	P07724	0		5.58	65892.1	uniprot_sprot	R|LSQTFPNADFAEITK|L	[TMTzero_Nterm]LSQTFPNADFAEITK[TMTzero_K]	2	219-233	TRUE	11.629	-1.317	710.722	3	127.72	2129.14	0	2	P07724,P07724_CHAIN_0
2	P07724_CHAIN_0	ALBU_MOUSE	Serum albumin [CHAIN 0]	2212.86	80.48	527	52	1	P07724	0		5.58	65892.1	uniprot_sprot	R|LSQTFPNADFAEITK|L	[TMTzero_Nterm]LSQTFPNADFAEITK[TMTzero_K]	2	219-233	TRUE	11.517	1.259	710.72	3	136.03	2129.14	0	2	P07724,P07724_CHAIN_0
2	P07724_CHAIN_0	ALBU_MOUSE	Serum albumin [CHAIN 0]	2212.86	80.48	527	52	1	P07724	0		5.58	65892.1	uniprot_sprot	R|LSQTFPNADFAEITKLATDLTK|V	[TMTzero_Nterm]LSQTFPNADFAEITK[TMTzero_K]LATDLTK[TMTzero_K]	3	219-240	TRUE	11.848	0.204	1032.91	3	138.82	3095.72	1	2	P07724,P07724_CHAIN_0
2	P07724_CHAIN_0	ALBU_MOUSE	Serum albumin [CHAIN 0]	2212.86	80.48	527	52	1	P07724	0		5.58	65892.1	uniprot_sprot	K|LVQEVTDFAK|T	[TMTzero_Nterm]LVQEVTDFAK[TMTzero_K]	2	42-51	TRUE	10.153	-0.278	533.312	3	91.65	1596.91	0	2	P07724,P07724_CHAIN_0
2	P07724_CHAIN_0	ALBU_MOUSE	Serum albumin [CHAIN 0]	2212.86	80.48	527	52	1	P07724	0		5.58	65892.1	uniprot_sprot	K|LVQEVTDFAK|T	[TMTzero_Nterm]LVQEVTDFAK[TMTzero_K]	2	42-51	TRUE	9.099	-0.862	799.464	2	95.03	1596.91	0	2	P07724,P07724_CHAIN_0
2	P07724_CHAIN_0	ALBU_MOUSE	Serum albumin [CHAIN 0]	2212.86	80.48	527	52	1	P07724	0		5.58	65892.1	uniprot_sprot	K|LVQEVTDFAK|T	[TMTzero_Nterm]LVQEVTDFAK[TMTzero_K]	2	42-51	TRUE	8.594	4.534	799.46	2	95.82	1596.91	0	2	P07724,P07724_CHAIN_0
2	P07724_CHAIN_0	ALBU_MOUSE	Serum albumin [CHAIN 0]	2212.86	80.48	527	52	1	P07724	0		5.58	65892.1	uniprot_sprot	K|LVQEVTDFAK|T	[TMTzero_Nterm]LVQEVTDFAK[TMTzero_K]	2	42-51	TRUE	7.693	-7.99	799.47	2	97.18	1596.91	0	2	P07724,P07724_CHAIN_0
2	P07724_CHAIN_0	ALBU_MOUSE	Serum albumin [CHAIN 0]	2212.86	80.48	527	52	1	P07724	0		5.58	65892.1	uniprot_sprot	K|LVQEVTDFAK|T	[TMTzero_Nterm]LVQEVTDFAK[TMTzero_K]	2	42-51	TRUE	11.532	-1.644	533.312	3	103.27	1596.91	0	2	P07724,P07724_CHAIN_0
2	P07724_CHAIN_0	ALBU_MOUSE	Serum albumin [CHAIN 0]	2212.86	80.48	527	52	1	P07724	0		5.58	65892.1	uniprot_sprot	K|LVQEVTDFAK|T	[TMTzero_Nterm]LVQEVTDFAK[TMTzero_K]	2	42-51	TRUE	10.77	-1.022	799.464	2	103.3	1596.91	0	2	P07724,P07724_CHAIN_0
2	P07724_CHAIN_0	ALBU_MOUSE	Serum albumin [CHAIN 0]	2212.86	80.48	527	52	1	P07724	0		5.58	65892.1	uniprot_sprot	K|LVQEVTDFAK|T	[TMTzero_Nterm]LVQEVTDFAK[TMTzero_K]	2	42-51	TRUE	10.505	-0.448	799.464	2	103.97	1596.91	0	2	P07724,P07724_CHAIN_0
2	P07724_CHAIN_0	ALBU_MOUSE	Serum albumin [CHAIN 0]	2212.86	80.48	527	52	1	P07724	0		5.58	65892.1	uniprot_sprot	K|LVQEVTDFAK|T	[TMTzero_Nterm]LVQEVTDFAK[TMTzero_K]	2	42-51	TRUE	8.676	-0.782	533.312	3	104.42	1596.91	0	2	P07724,P07724_CHAIN_0
2	P07724_CHAIN_0	ALBU_MOUSE	Serum albumin [CHAIN 0]	2212.86	80.48	527	52	1	P07724	0		5.58	65892.1	uniprot_sprot	K|LVQEVTDFAK|T	[TMTzero_Nterm]LVQEVTDFAK[TMTzero_K]	2	42-51	TRUE	10.828	0.142	533.311	3	105.12	1596.91	0	2	P07724,P07724_CHAIN_0
2	P07724_CHAIN_0	ALBU_MOUSE	Serum albumin [CHAIN 0]	2212.86	80.48	527	52	1	P07724	0		5.58	65892.1	uniprot_sprot	K|LVQEVTDFAK|T	[TMTzero_Nterm]LVQEVTDFAK[TMTzero_K]	2	42-51	TRUE	10.505	1.326	799.463	2	105.38	1596.91	0	2	P07724,P07724_CHAIN_0
2	P07724_CHAIN_0	ALBU_MOUSE	Serum albumin [CHAIN 0]	2212.86	80.48	527	52	1	P07724	0		5.58	65892.1	uniprot_sprot	K|LVQEVTDFAK|T	[TMTzero_Nterm]LVQEVTDFAK[TMTzero_K]	2	42-51	TRUE	10.954	-0.019	799.464	2	106.07	1596.91	0	2	P07724,P07724_CHAIN_0
2	P07724_CHAIN_0	ALBU_MOUSE	Serum albumin [CHAIN 0]	2212.86	80.48	527	52	1	P07724	0		5.58	65892.1	uniprot_sprot	K|LVQEVTDFAK|T	[TMTzero_Nterm]LVQEVTDFAK[TMTzero_K]	2	42-51	TRUE	10.03	2.831	533.31	3	106.48	1596.91	0	2	P07724,P07724_CHAIN_0
2	P07724_CHAIN_0	ALBU_MOUSE	Serum albumin [CHAIN 0]	2212.86	80.48	527	52	1	P07724	0		5.58	65892.1	uniprot_sprot	K|LVQEVTDFAK|T	[TMTzero_Nterm]LVQEVTDFAK[TMTzero_K]	2	42-51	TRUE	9.18	-0.492	799.464	2	106.77	1596.91	0	2	P07724,P07724_CHAIN_0
2	P07724_CHAIN_0	ALBU_MOUSE	Serum albumin [CHAIN 0]	2212.86	80.48	527	52	1	P07724	0		5.58	65892.1	uniprot_sprot	K|LVQEVTDFAK|T	[TMTzero_Nterm]LVQEVTDFAK[TMTzero_K]	2	42-51	TRUE	9.219	0.547	799.463	2	108.1	1596.91	0	2	P07724,P07724_CHAIN_0
2	P07724_CHAIN_0	ALBU_MOUSE	Serum albumin [CHAIN 0]	2212.86	80.48	527	52	1	P07724	0		5.58	65892.1	uniprot_sprot	K|LVQEVTDFAK|T	[TMTzero_Nterm]LVQEVTDFAK[TMTzero_K]	2	42-51	TRUE	8.329	-0.184	799.464	2	108.78	1596.91	0	2	P07724,P07724_CHAIN_0
2	P07724_CHAIN_0	ALBU_MOUSE	Serum albumin [CHAIN 0]	2212.86	80.48	527	52	1	P07724	0		5.58	65892.1	uniprot_sprot	K|LVQEVTDFAK|T	[TMTzero_Nterm]LVQEVTDFAK[TMTzero_K]	2	42-51	TRUE	9.065	4.534	799.46	2	109.45	1596.91	0	2	P07724,P07724_CHAIN_0
2	P07724_CHAIN_0	ALBU_MOUSE	Serum albumin [CHAIN 0]	2212.86	80.48	527	52	1	P07724	0		5.58	65892.1	uniprot_sprot	K|LVQEVTDFAK|T	[TMTzero_Nterm]LVQEVTDFAK[TMTzero_K]	2	42-51	TRUE	9.996	-0.697	799.464	2	110.17	1596.91	0	2	P07724,P07724_CHAIN_0
2	P07724_CHAIN_0	ALBU_MOUSE	Serum albumin [CHAIN 0]	2212.86	80.48	527	52	1	P07724	0		5.58	65892.1	uniprot_sprot	K|LVQEVTDFAK|T	[TMTzero_Nterm]LVQEVTDFAK[TMTzero_K]	2	42-51	TRUE	9.049	0.648	799.463	2	110.83	1596.91	0	2	P07724,P07724_CHAIN_0
2	P07724_CHAIN_0	ALBU_MOUSE	Serum albumin [CHAIN 0]	2212.86	80.48	527	52	1	P07724	0		5.58	65892.1	uniprot_sprot	K|LVQEVTDFAK|T	[TMTzero_Nterm]LVQEVTDFAK[TMTzero_K]	2	42-51	TRUE	7.264	-2.939	533.313	3	110.92	1596.91	0	2	P07724,P07724_CHAIN_0
2	P07724_CHAIN_0	ALBU_MOUSE	Serum albumin [CHAIN 0]	2212.86	80.48	527	52	1	P07724	0		5.58	65892.1	uniprot_sprot	K|LVQEVTDFAK|T	[TMTzero_Nterm]LVQEVTDFAK[TMTzero_K]	2	42-51	TRUE	8.743	-1.156	799.465	2	112.18	1596.91	0	2	P07724,P07724_CHAIN_0
2	P07724_CHAIN_0	ALBU_MOUSE	Serum albumin [CHAIN 0]	2212.86	80.48	527	52	1	P07724	0		5.58	65892.1	uniprot_sprot	K|LVQEVTDFAK|T	[TMTzero_Nterm]LVQEVTDFAK[TMTzero_K]	2	42-51	TRUE	7.27	2.831	533.31	3	113.42	1596.91	0	2	P07724,P07724_CHAIN_0
2	P07724_CHAIN_0	ALBU_MOUSE	Serum albumin [CHAIN 0]	2212.86	80.48	527	52	1	P07724	0		5.58	65892.1	uniprot_sprot	K|LVQEVTDFAK|T	[TMTzero_Nterm]LVQEVTDFAK[TMTzero_K]	2	42-51	TRUE	9.955	0.667	799.463	2	113.52	1596.91	0	2	P07724,P07724_CHAIN_0
2	P07724_CHAIN_0	ALBU_MOUSE	Serum albumin [CHAIN 0]	2212.86	80.48	527	52	1	P07724	0		5.58	65892.1	uniprot_sprot	K|LVQEVTDFAK|T	[TMTzero_Nterm]LVQEVTDFAK[TMTzero_K]	2	42-51	TRUE	8.907	0.707	799.463	2	114.22	1596.91	0	2	P07724,P07724_CHAIN_0
2	P07724_CHAIN_0	ALBU_MOUSE	Serum albumin [CHAIN 0]	2212.86	80.48	527	52	1	P07724	0		5.58	65892.1	uniprot_sprot	K|LVQEVTDFAK|T	[TMTzero_Nterm]LVQEVTDFAK[TMTzero_K]	2	42-51	TRUE	7.085	2.831	533.31	3	114.45	1596.91	0	2	P07724,P07724_CHAIN_0
2	P07724_CHAIN_0	ALBU_MOUSE	Serum albumin [CHAIN 0]	2212.86	80.48	527	52	1	P07724	0		5.58	65892.1	uniprot_sprot	K|LVQEVTDFAK|T	[TMTzero_Nterm]LVQEVTDFAK[TMTzero_K]	2	42-51	TRUE	8.233	-0.004	799.464	2	115.2	1596.91	0	2	P07724,P07724_CHAIN_0
2	P07724_CHAIN_0	ALBU_MOUSE	Serum albumin [CHAIN 0]	2212.86	80.48	527	52	1	P07724	0		5.58	65892.1	uniprot_sprot	K|LVQEVTDFAK|T	[TMTzero_Nterm]LVQEVTDFAK[TMTzero_K]	2	42-51	TRUE	8.42	4.534	799.46	2	115.92	1596.91	0	2	P07724,P07724_CHAIN_0
2	P07724_CHAIN_0	ALBU_MOUSE	Serum albumin [CHAIN 0]	2212.86	80.48	527	52	1	P07724	0		5.58	65892.1	uniprot_sprot	K|LVQEVTDFAK|T	[TMTzero_Nterm]LVQEVTDFAK[TMTzero_K]	2	42-51	TRUE	7.607	-0.882	799.464	2	116.58	1596.91	0	2	P07724,P07724_CHAIN_0
2	P07724_CHAIN_0	ALBU_MOUSE	Serum albumin [CHAIN 0]	2212.86	80.48	527	52	1	P07724	0		5.58	65892.1	uniprot_sprot	K|LVQEVTDFAK|T	[TMTzero_Nterm]LVQEVTDFAK[TMTzero_K]	2	42-51	TRUE	9.697	1.644	533.311	3	118.52	1596.91	0	2	P07724,P07724_CHAIN_0
2	P07724_CHAIN_0	ALBU_MOUSE	Serum albumin [CHAIN 0]	2212.86	80.48	527	52	1	P07724	0		5.58	65892.1	uniprot_sprot	K|LVQEVTDFAK|T	[TMTzero_Nterm]LVQEVTDFAK[TMTzero_K]	2	42-51	TRUE	11.339	2.097	799.462	2	118.63	1596.91	0	2	P07724,P07724_CHAIN_0
2	P07724_CHAIN_0	ALBU_MOUSE	Serum albumin [CHAIN 0]	2212.86	80.48	527	52	1	P07724	0		5.58	65892.1	uniprot_sprot	K|LVQEVTDFAK|T	[TMTzero_Nterm]LVQEVTDFAK[TMTzero_K]	2	42-51	TRUE	8.708	0.53	799.463	2	119.32	1596.91	0	2	P07724,P07724_CHAIN_0
2	P07724_CHAIN_0	ALBU_MOUSE	Serum albumin [CHAIN 0]	2212.86	80.48	527	52	1	P07724	0		5.58	65892.1	uniprot_sprot	K|LVQEVTDFAK|T	[TMTzero_Nterm]LVQEVTDFAK[TMTzero_K]	2	42-51	TRUE	8.296	4.534	799.46	2	120	1596.91	0	2	P07724,P07724_CHAIN_0
2	P07724_CHAIN_0	ALBU_MOUSE	Serum albumin [CHAIN 0]	2212.86	80.48	527	52	1	P07724	0		5.58	65892.1	uniprot_sprot	K|LVQEVTDFAK|T	[TMTzero_Nterm]LVQEVTDFAK[TMTzero_K]	2	42-51	TRUE	8.216	0.173	799.463	2	123.38	1596.91	0	2	P07724,P07724_CHAIN_0
2	P07724_CHAIN_0	ALBU_MOUSE	Serum albumin [CHAIN 0]	2212.86	80.48	527	52	1	P07724	0		5.58	65892.1	uniprot_sprot	K|LVQEVTDFAK|T	[TMTzero_Nterm]LVQEVTDFAK[TMTzero_K]	2	42-51	TRUE	9.443	4.534	799.46	2	124.05	1596.91	0	2	P07724,P07724_CHAIN_0
2	P07724_CHAIN_0	ALBU_MOUSE	Serum albumin [CHAIN 0]	2212.86	80.48	527	52	1	P07724	0		5.58	65892.1	uniprot_sprot	K|LVQEVTDFAK|T	[TMTzero_Nterm]LVQEVTDFAK[TMTzero_K]	2	42-51	TRUE	9.741	4.534	799.46	2	125.68	1596.91	0	2	P07724,P07724_CHAIN_0
2	P07724_CHAIN_0	ALBU_MOUSE	Serum albumin [CHAIN 0]	2212.86	80.48	527	52	1	P07724	0		5.58	65892.1	uniprot_sprot	K|LVQEVTDFAK|T	[TMTzero_Nterm]LVQEVTDFAK[TMTzero_K]	2	42-51	TRUE	9.503	-7.99	799.47	2	127.23	1596.91	0	2	P07724,P07724_CHAIN_0
2	P07724_CHAIN_0	ALBU_MOUSE	Serum albumin [CHAIN 0]	2212.86	80.48	527	52	1	P07724	0		5.58	65892.1	uniprot_sprot	K|LVQEVTDFAK|T	[TMTzero_Nterm]LVQEVTDFAK[TMTzero_K]	2	42-51	TRUE	9.669	4.534	799.46	2	130.78	1596.91	0	2	P07724,P07724_CHAIN_0
2	P07724_CHAIN_0	ALBU_MOUSE	Serum albumin [CHAIN 0]	2212.86	80.48	527	52	1	P07724	0		5.58	65892.1	uniprot_sprot	K|LVQEVTDFAK|T	[TMTzero_Nterm]LVQEVTDFAK[TMTzero_K]	2	42-51	TRUE	9.074	-1.299	799.465	2	131.47	1596.91	0	2	P07724,P07724_CHAIN_0
2	P07724_CHAIN_0	ALBU_MOUSE	Serum albumin [CHAIN 0]	2212.86	80.48	527	52	1	P07724	0		5.58	65892.1	uniprot_sprot	K|LVQEVTDFAK|T	[TMTzero_Nterm]LVQEVTDFAK[TMTzero_K]	2	42-51	TRUE	9.391	-1.495	799.465	2	132.23	1596.91	0	2	P07724,P07724_CHAIN_0
2	P07724_CHAIN_0	ALBU_MOUSE	Serum albumin [CHAIN 0]	2212.86	80.48	527	52	1	P07724	0		5.58	65892.1	uniprot_sprot	K|LVQEVTDFAK|T	[TMTzero_Nterm]LVQEVTDFAK[TMTzero_K]	2	42-51	TRUE	10.402	-2.106	799.465	2	132.92	1596.91	0	2	P07724,P07724_CHAIN_0
2	P07724_CHAIN_0	ALBU_MOUSE	Serum albumin [CHAIN 0]	2212.86	80.48	527	52	1	P07724	0		5.58	65892.1	uniprot_sprot	K|LVQEVTDFAK|T	[TMTzero_Nterm]LVQEVTDFAK[TMTzero_K]	2	42-51	TRUE	11	4.534	799.46	2	133.58	1596.91	0	2	P07724,P07724_CHAIN_0
2	P07724_CHAIN_0	ALBU_MOUSE	Serum albumin [CHAIN 0]	2212.86	80.48	527	52	1	P07724	0		5.58	65892.1	uniprot_sprot	K|LVQEVTDFAK|T	[TMTzero_Nterm]LVQEVTDFAK[TMTzero_K]	2	42-51	TRUE	11.194	4.534	799.46	2	134.27	1596.91	0	2	P07724,P07724_CHAIN_0
2	P07724_CHAIN_0	ALBU_MOUSE	Serum albumin [CHAIN 0]	2212.86	80.48	527	52	1	P07724	0		5.58	65892.1	uniprot_sprot	K|LVQEVTDFAK|T	[TMTzero_Nterm]LVQEVTDFAK[TMTzero_K]	2	42-51	TRUE	10.788	4.534	799.46	2	136.73	1596.91	0	2	P07724,P07724_CHAIN_0
2	P07724_CHAIN_0	ALBU_MOUSE	Serum albumin [CHAIN 0]	2212.86	80.48	527	52	1	P07724	0		5.58	65892.1	uniprot_sprot	K|LVQEVTDFAK|T	[TMTzero_Nterm]LVQEVTDFAK[TMTzero_K]	2	42-51	TRUE	9.665	4.534	799.46	2	137.58	1596.91	0	2	P07724,P07724_CHAIN_0
2	P07724_CHAIN_0	ALBU_MOUSE	Serum albumin [CHAIN 0]	2212.86	80.48	527	52	1	P07724	0		5.58	65892.1	uniprot_sprot	R|NECFLQHK|D	[TMTzero_Nterm]NEC[Cys_CAM]FLQHK[TMTzero_K]	3	99-106	TRUE	8.95	-1.08	508.607	3	64.92	1522.8	0	2	P07724,P07724_CHAIN_0
2	P07724_CHAIN_0	ALBU_MOUSE	Serum albumin [CHAIN 0]	2212.86	80.48	527	52	1	P07724	0		5.58	65892.1	uniprot_sprot	R|NECFLQHK|D	[TMTzero_Nterm]NEC[Cys_CAM]FLQHK[TMTzero_K]	3	99-106	TRUE	7.656	-1.455	762.407	2	65.13	1522.8	0	2	P07724,P07724_CHAIN_0
2	P07724_CHAIN_0	ALBU_MOUSE	Serum albumin [CHAIN 0]	2212.86	80.48	527	52	1	P07724	0		5.58	65892.1	uniprot_sprot	K|NYAEAK|D	[TMTzero_Nterm]NYAEAK[TMTzero_K]	2	318-323	TRUE	8.104	7.107	572.32	2	123.27	1142.63	0	2	P07724,P07724_CHAIN_0
2	P07724_CHAIN_0	ALBU_MOUSE	Serum albumin [CHAIN 0]	2212.86	80.48	527	52	1	P07724	0		5.58	65892.1	uniprot_sprot	K|NYAEAK|D	[TMTzero_Nterm]NYAEAK[TMTzero_K]	2	318-323	TRUE	8.86	7.107	572.32	2	125.55	1142.63	0	2	P07724,P07724_CHAIN_0
2	P07724_CHAIN_0	ALBU_MOUSE	Serum albumin [CHAIN 0]	2212.86	80.48	527	52	1	P07724	0		5.58	65892.1	uniprot_sprot	K|NYAEAK|D	[TMTzero_Nterm]NYAEAK[TMTzero_K]	2	318-323	TRUE	8.162	7.107	572.32	2	133.85	1142.63	0	2	P07724,P07724_CHAIN_0
2	P07724_CHAIN_0	ALBU_MOUSE	Serum albumin [CHAIN 0]	2212.86	80.48	527	52	1	P07724	0		5.58	65892.1	uniprot_sprot	K|NYAEAK|D	[TMTzero_Nterm]NYAEAK[TMTzero_K]	2	318-323	TRUE	7.928	0.865	572.324	2	134.57	1142.63	0	2	P07724,P07724_CHAIN_0
2	P07724_CHAIN_0	ALBU_MOUSE	Serum albumin [CHAIN 0]	2212.86	80.48	527	52	1	P07724	0		5.58	65892.1	uniprot_sprot	K|NYAEAK|D	[TMTzero_Nterm]NYAEAK[TMTzero_K]	2	318-323	TRUE	7.647	7.107	572.32	2	135.43	1142.63	0	2	P07724,P07724_CHAIN_0
2	P07724_CHAIN_0	ALBU_MOUSE	Serum albumin [CHAIN 0]	2212.86	80.48	527	52	1	P07724	0		5.58	65892.1	uniprot_sprot	K|NYAEAK|D	[TMTzero_Nterm]NYAEAK[TMTzero_K]	2	318-323	TRUE	9.919	7.107	572.32	2	136.92	1142.63	0	2	P07724,P07724_CHAIN_0
2	P07724_CHAIN_0	ALBU_MOUSE	Serum albumin [CHAIN 0]	2212.86	80.48	527	52	1	P07724	0		5.58	65892.1	uniprot_sprot	K|NYAEAK|D	[TMTzero_Nterm]NYAEAK[TMTzero_K]	2	318-323	TRUE	7.576	0.911	572.324	2	137.9	1142.63	0	2	P07724,P07724_CHAIN_0
2	P07724_CHAIN_0	ALBU_MOUSE	Serum albumin [CHAIN 0]	2212.86	80.48	527	52	1	P07724	0		5.58	65892.1	uniprot_sprot	R|PCFSALTVDETYVPK|E	[TMTzero_Nterm]PC[Cys_CAM]FSALTVDETYVPK[TMTzero_K]	3	486-500	TRUE	12.088	-2.104	725.72	3	105.28	2174.13	0	2	P07724,P07724_CHAIN_0
2	P07724_CHAIN_0	ALBU_MOUSE	Serum albumin [CHAIN 0]	2212.86	80.48	527	52	1	P07724	0		5.58	65892.1	uniprot_sprot	K|QEPERNECFLQHK|D	[TMTzero_Nterm]QEPERNEC[Cys_CAM]FLQHK[TMTzero_K]	3	94-106	TRUE	10.006	0.183	541.531	4	60.55	2162.09	1	2	P07724,P07724_CHAIN_0
2	P07724_CHAIN_0	ALBU_MOUSE	Serum albumin [CHAIN 0]	2212.86	80.48	527	52	1	P07724	0		5.58	65892.1	uniprot_sprot	K|QEPERNECFLQHK|D	[TMTzero_Nterm]QEPERNEC[Cys_CAM]FLQHK[TMTzero_K]	3	94-106	TRUE	13.869	0.647	721.705	3	61.15	2162.09	1	2	P07724,P07724_CHAIN_0
2	P07724_CHAIN_0	ALBU_MOUSE	Serum albumin [CHAIN 0]	2212.86	80.48	527	52	1	P07724	0		5.58	65892.1	uniprot_sprot	K|QEPERNECFLQHK|D	[TMTzero_Nterm]QEPERNEC[Cys_CAM]FLQHK[TMTzero_K]	3	94-106	TRUE	10.805	0.734	541.53	4	61.22	2162.09	1	2	P07724,P07724_CHAIN_0
2	P07724_CHAIN_0	ALBU_MOUSE	Serum albumin [CHAIN 0]	2212.86	80.48	527	52	1	P07724	0		5.58	65892.1	uniprot_sprot	K|QEPERNECFLQHK|D	[TMTzero_Nterm]QEPERNEC[Cys_CAM]FLQHK[TMTzero_K]	3	94-106	TRUE	7.866	1.504	541.53	4	61.95	2162.09	1	2	P07724,P07724_CHAIN_0
2	P07724_CHAIN_0	ALBU_MOUSE	Serum albumin [CHAIN 0]	2212.86	80.48	527	52	1	P07724	0		5.58	65892.1	uniprot_sprot	K|QEPERNECFLQHK|D	[TMTzero_Nterm]QEPERNEC[Cys_CAM]FLQHK[TMTzero_K]	3	94-106	TRUE	10.78	-6.433	721.71	3	62.03	2162.09	1	2	P07724,P07724_CHAIN_0
2	P07724_CHAIN_0	ALBU_MOUSE	Serum albumin [CHAIN 0]	2212.86	80.48	527	52	1	P07724	0		5.58	65892.1	uniprot_sprot	K|QTALAELVK|H	[TMTzero_Nterm]QTALAELVK[TMTzero_K]	2	526-534	TRUE	10.537	-1.583	474.298	3	93.1	1419.87	0	2	P07724,P07724_CHAIN_0
2	P07724_CHAIN_0	ALBU_MOUSE	Serum albumin [CHAIN 0]	2212.86	80.48	527	52	1	P07724	0		5.58	65892.1	uniprot_sprot	K|QTALAELVK|H	[TMTzero_Nterm]QTALAELVK[TMTzero_K]	2	526-534	TRUE	10.28	-0.537	710.943	2	93.12	1419.87	0	2	P07724,P07724_CHAIN_0
2	P07724_CHAIN_0	ALBU_MOUSE	Serum albumin [CHAIN 0]	2212.86	80.48	527	52	1	P07724	0		5.58	65892.1	uniprot_sprot	K|QTALAELVK|H	[TMTzero_Nterm]QTALAELVK[TMTzero_K]	2	526-534	TRUE	11.269	-1.719	474.298	3	93.77	1419.87	0	2	P07724,P07724_CHAIN_0
2	P07724_CHAIN_0	ALBU_MOUSE	Serum albumin [CHAIN 0]	2212.86	80.48	527	52	1	P07724	0		5.58	65892.1	uniprot_sprot	K|QTALAELVK|H	[TMTzero_Nterm]QTALAELVK[TMTzero_K]	2	526-534	TRUE	9.955	-1.462	710.943	2	93.8	1419.87	0	2	P07724,P07724_CHAIN_0
2	P07724_CHAIN_0	ALBU_MOUSE	Serum albumin [CHAIN 0]	2212.86	80.48	527	52	1	P07724	0		5.58	65892.1	uniprot_sprot	K|QTALAELVK|H	[TMTzero_Nterm]QTALAELVK[TMTzero_K]	2	526-534	TRUE	9.509	0.515	710.942	2	94.48	1419.87	0	2	P07724,P07724_CHAIN_0
2	P07724_CHAIN_0	ALBU_MOUSE	Serum albumin [CHAIN 0]	2212.86	80.48	527	52	1	P07724	0		5.58	65892.1	uniprot_sprot	K|QTALAELVK|H	[TMTzero_Nterm]QTALAELVK[TMTzero_K]	2	526-534	TRUE	8.234	-5.683	474.3	3	95.17	1419.87	0	2	P07724,P07724_CHAIN_0
2	P07724_CHAIN_0	ALBU_MOUSE	Serum albumin [CHAIN 0]	2212.86	80.48	527	52	1	P07724	0		5.58	65892.1	uniprot_sprot	K|QTALAELVK|H	[TMTzero_Nterm]QTALAELVK[TMTzero_K]	2	526-534	TRUE	9.066	-0.045	710.942	2	95.28	1419.87	0	2	P07724,P07724_CHAIN_0
2	P07724_CHAIN_0	ALBU_MOUSE	Serum albumin [CHAIN 0]	2212.86	80.48	527	52	1	P07724	0		5.58	65892.1	uniprot_sprot	K|QTALAELVK|H	[TMTzero_Nterm]QTALAELVK[TMTzero_K]	2	526-534	TRUE	8.266	-0.926	710.943	2	96.65	1419.87	0	2	P07724,P07724_CHAIN_0
2	P07724_CHAIN_0	ALBU_MOUSE	Serum albumin [CHAIN 0]	2212.86	80.48	527	52	1	P07724	0		5.58	65892.1	uniprot_sprot	R|RHPDYSVSLLLR|L	[TMTzero_Nterm]RHPDYSVSLLLR	1	337-348	TRUE	8.448	0.051	420.745	4	80.73	1678.95	1	2	P07724,P07724_CHAIN_0
2	P07724_CHAIN_0	ALBU_MOUSE	Serum albumin [CHAIN 0]	2212.86	80.48	527	52	1	P07724	0		5.58	65892.1	uniprot_sprot	R|RHPDYSVSLLLR|L	[TMTzero_Nterm]RHPDYSVSLLLR	1	337-348	TRUE	9.075	3.825	840.48	2	80.78	1678.95	1	2	P07724,P07724_CHAIN_0
2	P07724_CHAIN_0	ALBU_MOUSE	Serum albumin [CHAIN 0]	2212.86	80.48	527	52	1	P07724	0		5.58	65892.1	uniprot_sprot	R|RHPDYSVSLLLR|L	[TMTzero_Nterm]RHPDYSVSLLLR	1	337-348	TRUE	13.907	0.54	560.658	3	80.78	1678.95	1	2	P07724,P07724_CHAIN_0
2	P07724_CHAIN_0	ALBU_MOUSE	Serum albumin [CHAIN 0]	2212.86	80.48	527	52	1	P07724	0		5.58	65892.1	uniprot_sprot	R|RPCFSALTVDETYVPK|E	[TMTzero_Nterm]RPC[Cys_CAM]FSALTVDETYVPK[TMTzero_K]	3	485-500	TRUE	11.889	-0.607	777.753	3	92.05	2330.23	1	2	P07724,P07724_CHAIN_0
2	P07724_CHAIN_0	ALBU_MOUSE	Serum albumin [CHAIN 0]	2212.86	80.48	527	52	1	P07724	0		5.58	65892.1	uniprot_sprot	R|RPCFSALTVDETYVPK|E	[TMTzero_Nterm]RPC[Cys_CAM]FSALTVDETYVPK[TMTzero_K]	3	485-500	TRUE	7.7	-0.511	583.566	4	92.13	2330.23	1	2	P07724,P07724_CHAIN_0
2	P07724_CHAIN_0	ALBU_MOUSE	Serum albumin [CHAIN 0]	2212.86	80.48	527	52	1	P07724	0		5.58	65892.1	uniprot_sprot	R|RPCFSALTVDETYVPK|E	[TMTzero_Nterm]RPC[Cys_CAM]FSALTVDETYVPK[TMTzero_K]	3	485-500	TRUE	14.802	-0.256	777.752	3	92.75	2330.23	1	2	P07724,P07724_CHAIN_0
2	P07724_CHAIN_0	ALBU_MOUSE	Serum albumin [CHAIN 0]	2212.86	80.48	527	52	1	P07724	0		5.58	65892.1	uniprot_sprot	R|RPCFSALTVDETYVPK|E	[TMTzero_Nterm]RPC[Cys_CAM]FSALTVDETYVPK[TMTzero_K]	3	485-500	TRUE	17.051	-1.456	777.753	3	93.45	2330.23	1	2	P07724,P07724_CHAIN_0
2	P07724_CHAIN_0	ALBU_MOUSE	Serum albumin [CHAIN 0]	2212.86	80.48	527	52	1	P07724	0		5.58	65892.1	uniprot_sprot	R|RPCFSALTVDETYVPK|E	[TMTzero_Nterm]RPC[Cys_CAM]FSALTVDETYVPK[TMTzero_K]	3	485-500	TRUE	14.981	-4.729	1166.13	2	93.45	2330.23	1	2	P07724,P07724_CHAIN_0
2	P07724_CHAIN_0	ALBU_MOUSE	Serum albumin [CHAIN 0]	2212.86	80.48	527	52	1	P07724	0		5.58	65892.1	uniprot_sprot	R|RPCFSALTVDETYVPK|E	[TMTzero_Nterm]RPC[Cys_CAM]FSALTVDETYVPK[TMTzero_K]	3	485-500	TRUE	11.759	-1.085	583.567	4	94.03	2330.23	1	2	P07724,P07724_CHAIN_0
2	P07724_CHAIN_0	ALBU_MOUSE	Serum albumin [CHAIN 0]	2212.86	80.48	527	52	1	P07724	0		5.58	65892.1	uniprot_sprot	R|RPCFSALTVDETYVPK|E	[TMTzero_Nterm]RPC[Cys_CAM]FSALTVDETYVPK[TMTzero_K]	3	485-500	TRUE	14.823	-2.287	777.754	3	94.15	2330.23	1	2	P07724,P07724_CHAIN_0
2	P07724_CHAIN_0	ALBU_MOUSE	Serum albumin [CHAIN 0]	2212.86	80.48	527	52	1	P07724	0		5.58	65892.1	uniprot_sprot	R|RPCFSALTVDETYVPK|E	[TMTzero_Nterm]RPC[Cys_CAM]FSALTVDETYVPK[TMTzero_K]	3	485-500	TRUE	8.408	-1.332	583.567	4	94.73	2330.23	1	2	P07724,P07724_CHAIN_0
2	P07724_CHAIN_0	ALBU_MOUSE	Serum albumin [CHAIN 0]	2212.86	80.48	527	52	1	P07724	0		5.58	65892.1	uniprot_sprot	R|RPCFSALTVDETYVPK|E	[TMTzero_Nterm]RPC[Cys_CAM]FSALTVDETYVPK[TMTzero_K]	3	485-500	TRUE	14.524	-1.297	777.753	3	94.82	2330.23	1	2	P07724,P07724_CHAIN_0
2	P07724_CHAIN_0	ALBU_MOUSE	Serum albumin [CHAIN 0]	2212.86	80.48	527	52	1	P07724	0		5.58	65892.1	uniprot_sprot	R|RPCFSALTVDETYVPK|E	[TMTzero_Nterm]RPC[Cys_CAM]FSALTVDETYVPK[TMTzero_K]	3	485-500	TRUE	10.592	2.687	777.75	3	97.58	2330.23	1	2	P07724,P07724_CHAIN_0
2	P07724_CHAIN_0	ALBU_MOUSE	Serum albumin [CHAIN 0]	2212.86	80.48	527	52	1	P07724	0		5.58	65892.1	uniprot_sprot	R|RPCFSALTVDETYVPK|E	[TMTzero_Nterm]RPC[Cys_CAM]FSALTVDETYVPK[TMTzero_K]	3	485-500	TRUE	11.015	2.687	777.75	3	98.95	2330.23	1	2	P07724,P07724_CHAIN_0
2	P07724_CHAIN_0	ALBU_MOUSE	Serum albumin [CHAIN 0]	2212.86	80.48	527	52	1	P07724	0		5.58	65892.1	uniprot_sprot	R|RPCFSALTVDETYVPK|E	[TMTzero_Nterm]RPC[Cys_CAM]FSALTVDETYVPK[TMTzero_K]	3	485-500	TRUE	7.472	-1.441	777.753	3	100.03	2330.23	1	2	P07724,P07724_CHAIN_0
2	P07724_CHAIN_0	ALBU_MOUSE	Serum albumin [CHAIN 0]	2212.86	80.48	527	52	1	P07724	0		5.58	65892.1	uniprot_sprot	R|RPCFSALTVDETYVPK|E	[TMTzero_Nterm]RPC[Cys_CAM]FSALTVDETYVPK[TMTzero_K]	3	485-500	TRUE	7.452	2.687	777.75	3	104.18	2330.23	1	2	P07724,P07724_CHAIN_0
2	P07724_CHAIN_0	ALBU_MOUSE	Serum albumin [CHAIN 0]	2212.86	80.48	527	52	1	P07724	0		5.58	65892.1	uniprot_sprot	R|RPCFSALTVDETYVPK|E	[TMTzero_Nterm]RPC[Cys_CAM]FSALTVDETYVPK[TMTzero_K]	3	485-500	TRUE	8.126	2.687	777.75	3	107.02	2330.23	1	2	P07724,P07724_CHAIN_0
2	P07724_CHAIN_0	ALBU_MOUSE	Serum albumin [CHAIN 0]	2212.86	80.48	527	52	1	P07724	0		5.58	65892.1	uniprot_sprot	R|RPCFSALTVDETYVPK|E	[TMTzero_Nterm]RPC[Cys_CAM]FSALTVDETYVPK[TMTzero_K]	3	485-500	TRUE	8.468	2.687	777.75	3	131.07	2330.23	1	2	P07724,P07724_CHAIN_0
2	P07724_CHAIN_0	ALBU_MOUSE	Serum albumin [CHAIN 0]	2212.86	80.48	527	52	1	P07724	0		5.58	65892.1	uniprot_sprot	K|SLHTLFGDK|L	[TMTzero_Nterm]SLHTLFGDK[TMTzero_K]	2	65-73	TRUE	9.845	-0.283	489.285	3	86.45	1464.83	0	2	P07724,P07724_CHAIN_0
2	P07724_CHAIN_0	ALBU_MOUSE	Serum albumin [CHAIN 0]	2212.86	80.48	527	52	1	P07724	0		5.58	65892.1	uniprot_sprot	K|SLHTLFGDK|L	[TMTzero_Nterm]SLHTLFGDK[TMTzero_K]	2	65-73	TRUE	8.549	-0.093	489.285	3	87.13	1464.83	0	2	P07724,P07724_CHAIN_0
2	P07724_CHAIN_0	ALBU_MOUSE	Serum albumin [CHAIN 0]	2212.86	80.48	527	52	1	P07724	0		5.58	65892.1	uniprot_sprot	K|SLHTLFGDKLCAIPNLR|E	[TMTzero_Nterm]SLHTLFGDK[TMTzero_K]LC[Cys_CAM]AIPNLR	3	65-81	TRUE	11.709	1.091	801.79	3	109.87	2402.35	1	2	P07724,P07724_CHAIN_0
2	P07724_CHAIN_0	ALBU_MOUSE	Serum albumin [CHAIN 0]	2212.86	80.48	527	52	1	P07724	0		5.58	65892.1	uniprot_sprot	K|SLHTLFGDKLCAIPNLR|E	[TMTzero_Nterm]SLHTLFGDK[TMTzero_K]LC[Cys_CAM]AIPNLR	3	65-81	TRUE	10.047	8.284	601.59	4	109.9	2402.35	1	2	P07724,P07724_CHAIN_0
2	P07724_CHAIN_0	ALBU_MOUSE	Serum albumin [CHAIN 0]	2212.86	80.48	527	52	1	P07724	0		5.58	65892.1	uniprot_sprot	K|TCVADESAANCDK|S	[TMTzero_Nterm]TC[Cys_CAM]VADESAANC[Cys_CAM]DK[TMTzero_K]	4	52-64	TRUE	12.127	-3.983	630.3	3	46.03	1887.87	0	2	P07724,P07724_CHAIN_0
2	P07724_CHAIN_0	ALBU_MOUSE	Serum albumin [CHAIN 0]	2212.86	80.48	527	52	1	P07724	0		5.58	65892.1	uniprot_sprot	K|TCVADESAANCDK|S	[TMTzero_Nterm]TC[Cys_CAM]VADESAANC[Cys_CAM]DK[TMTzero_K]	4	52-64	TRUE	20.478	2.755	944.94	2	52.17	1887.87	0	2	P07724,P07724_CHAIN_0
2	P07724_CHAIN_0	ALBU_MOUSE	Serum albumin [CHAIN 0]	2212.86	80.48	527	52	1	P07724	0		5.58	65892.1	uniprot_sprot	K|TCVADESAANCDK|S	[TMTzero_Nterm]TC[Cys_CAM]VADESAANC[Cys_CAM]DK[TMTzero_K]	4	52-64	TRUE	13.605	1.447	630.297	3	52.52	1887.87	0	2	P07724,P07724_CHAIN_0
2	P07724_CHAIN_0	ALBU_MOUSE	Serum albumin [CHAIN 0]	2212.86	80.48	527	52	1	P07724	0		5.58	65892.1	uniprot_sprot	K|TCVADESAANCDK|S	[TMTzero_Nterm]TC[Cys_CAM]VADESAANC[Cys_CAM]DK[TMTzero_K]	4	52-64	TRUE	21.17	1.754	944.941	2	52.98	1887.87	0	2	P07724,P07724_CHAIN_0
2	P07724_CHAIN_0	ALBU_MOUSE	Serum albumin [CHAIN 0]	2212.86	80.48	527	52	1	P07724	0		5.58	65892.1	uniprot_sprot	K|TCVADESAANCDK|S	[TMTzero_Nterm]TC[Cys_CAM]VADESAANC[Cys_CAM]DK[TMTzero_K]	4	52-64	TRUE	9.506	1.048	472.974	4	53.08	1887.87	0	2	P07724,P07724_CHAIN_0
2	P07724_CHAIN_0	ALBU_MOUSE	Serum albumin [CHAIN 0]	2212.86	80.48	527	52	1	P07724	0		5.58	65892.1	uniprot_sprot	K|TCVADESAANCDK|S	[TMTzero_Nterm]TC[Cys_CAM]VADESAANC[Cys_CAM]DK[TMTzero_K]	4	52-64	TRUE	18.311	1.293	630.297	3	53.2	1887.87	0	2	P07724,P07724_CHAIN_0
2	P07724_CHAIN_0	ALBU_MOUSE	Serum albumin [CHAIN 0]	2212.86	80.48	527	52	1	P07724	0		5.58	65892.1	uniprot_sprot	K|TCVADESAANCDK|S	[TMTzero_Nterm]TC[Cys_CAM]VADESAANC[Cys_CAM]DK[TMTzero_K]	4	52-64	TRUE	23.048	1.018	944.942	2	53.65	1887.87	0	2	P07724,P07724_CHAIN_0
2	P07724_CHAIN_0	ALBU_MOUSE	Serum albumin [CHAIN 0]	2212.86	80.48	527	52	1	P07724	0		5.58	65892.1	uniprot_sprot	K|TCVADESAANCDK|S	[TMTzero_Nterm]TC[Cys_CAM]VADESAANC[Cys_CAM]DK[TMTzero_K]	4	52-64	TRUE	17.833	0.817	630.297	3	53.87	1887.87	0	2	P07724,P07724_CHAIN_0
2	P07724_CHAIN_0	ALBU_MOUSE	Serum albumin [CHAIN 0]	2212.86	80.48	527	52	1	P07724	0		5.58	65892.1	uniprot_sprot	K|TCVADESAANCDK|S	[TMTzero_Nterm]TC[Cys_CAM]VADESAANC[Cys_CAM]DK[TMTzero_K]	4	52-64	TRUE	13.893	0.305	630.297	3	54.53	1887.87	0	2	P07724,P07724_CHAIN_0
2	P07724_CHAIN_0	ALBU_MOUSE	Serum albumin [CHAIN 0]	2212.86	80.48	527	52	1	P07724	0		5.58	65892.1	uniprot_sprot	K|TCVADESAANCDK|S	[TMTzero_Nterm]TC[Cys_CAM]VADESAANC[Cys_CAM]DK[TMTzero_K]	4	52-64	TRUE	11.12	-3.983	630.3	3	59.08	1887.87	0	2	P07724,P07724_CHAIN_0
2	P07724_CHAIN_0	ALBU_MOUSE	Serum albumin [CHAIN 0]	2212.86	80.48	527	52	1	P07724	0		5.58	65892.1	uniprot_sprot	K|TCVADESAANCDK|S	[TMTzero_Nterm]TC[Cys_CAM]VADESAANC[Cys_CAM]DK[TMTzero_K]	4	52-64	TRUE	8.673	-3.983	630.3	3	61	1887.87	0	2	P07724,P07724_CHAIN_0
2	P07724_CHAIN_0	ALBU_MOUSE	Serum albumin [CHAIN 0]	2212.86	80.48	527	52	1	P07724	0		5.58	65892.1	uniprot_sprot	K|TCVADESAANCDK|S	[TMTzero_Nterm]TC[Cys_CAM]VADESAANC[Cys_CAM]DK[TMTzero_K]	4	52-64	TRUE	10.532	1.092	630.297	3	61.68	1887.87	0	2	P07724,P07724_CHAIN_0
2	P07724_CHAIN_0	ALBU_MOUSE	Serum albumin [CHAIN 0]	2212.86	80.48	527	52	1	P07724	0		5.58	65892.1	uniprot_sprot	K|TNCDLYEK|L	[TMTzero_Nterm]TNC[Cys_CAM]DLYEK[TMTzero_K]	3	390-397	TRUE	10.251	2.169	745.88	2	62.48	1489.75	0	2	P07724,P07724_CHAIN_0
2	P07724_CHAIN_0	ALBU_MOUSE	Serum albumin [CHAIN 0]	2212.86	80.48	527	52	1	P07724	0		5.58	65892.1	uniprot_sprot	K|TNCDLYEK|L	[TMTzero_Nterm]TNC[Cys_CAM]DLYEK[TMTzero_K]	3	390-397	TRUE	9.927	-0.304	497.59	3	62.87	1489.75	0	2	P07724,P07724_CHAIN_0
2	P07724_CHAIN_0	ALBU_MOUSE	Serum albumin [CHAIN 0]	2212.86	80.48	527	52	1	P07724	0		5.58	65892.1	uniprot_sprot	K|TNCDLYEK|L	[TMTzero_Nterm]TNC[Cys_CAM]DLYEK[TMTzero_K]	3	390-397	TRUE	14.909	-0.982	745.882	2	63.15	1489.75	0	2	P07724,P07724_CHAIN_0
2	P07724_CHAIN_0	ALBU_MOUSE	Serum albumin [CHAIN 0]	2212.86	80.48	527	52	1	P07724	0		5.58	65892.1	uniprot_sprot	K|TNCDLYEK|L	[TMTzero_Nterm]TNC[Cys_CAM]DLYEK[TMTzero_K]	3	390-397	TRUE	9.357	-0.522	497.59	3	63.53	1489.75	0	2	P07724,P07724_CHAIN_0
2	P07724_CHAIN_0	ALBU_MOUSE	Serum albumin [CHAIN 0]	2212.86	80.48	527	52	1	P07724	0		5.58	65892.1	uniprot_sprot	K|TNCDLYEK|L	[TMTzero_Nterm]TNC[Cys_CAM]DLYEK[TMTzero_K]	3	390-397	TRUE	13.872	-0.76	745.882	2	63.82	1489.75	0	2	P07724,P07724_CHAIN_0
2	P07724_CHAIN_0	ALBU_MOUSE	Serum albumin [CHAIN 0]	2212.86	80.48	527	52	1	P07724	0		5.58	65892.1	uniprot_sprot	K|TNCDLYEK|L	[TMTzero_Nterm]TNC[Cys_CAM]DLYEK[TMTzero_K]	3	390-397	TRUE	7.398	-1.646	497.591	3	64.23	1489.75	0	2	P07724,P07724_CHAIN_0
2	P07724_CHAIN_0	ALBU_MOUSE	Serum albumin [CHAIN 0]	2212.86	80.48	527	52	1	P07724	0		5.58	65892.1	uniprot_sprot	K|TNCDLYEK|L	[TMTzero_Nterm]TNC[Cys_CAM]DLYEK[TMTzero_K]	3	390-397	TRUE	12.357	0.926	745.881	2	64.52	1489.75	0	2	P07724,P07724_CHAIN_0
2	P07724_CHAIN_0	ALBU_MOUSE	Serum albumin [CHAIN 0]	2212.86	80.48	527	52	1	P07724	0		5.58	65892.1	uniprot_sprot	K|TNCDLYEK|L	[TMTzero_Nterm]TNC[Cys_CAM]DLYEK[TMTzero_K]	3	390-397	TRUE	9.38	2.169	745.88	2	68.08	1489.75	0	2	P07724,P07724_CHAIN_0
2	P07724_CHAIN_0	ALBU_MOUSE	Serum albumin [CHAIN 0]	2212.86	80.48	527	52	1	P07724	0		5.58	65892.1	uniprot_sprot	K|TNCDLYEK|L	[TMTzero_Nterm]TNC[Cys_CAM]DLYEK[TMTzero_K]	3	390-397	TRUE	9.328	2.169	745.88	2	68.78	1489.75	0	2	P07724,P07724_CHAIN_0
2	P07724_CHAIN_0	ALBU_MOUSE	Serum albumin [CHAIN 0]	2212.86	80.48	527	52	1	P07724	0		5.58	65892.1	uniprot_sprot	K|TNCDLYEK|L	[TMTzero_Nterm]TNC[Cys_CAM]DLYEK[TMTzero_K]	3	390-397	TRUE	9.392	2.964	745.879	2	70.88	1489.75	0	2	P07724,P07724_CHAIN_0
2	P07724_CHAIN_0	ALBU_MOUSE	Serum albumin [CHAIN 0]	2212.86	80.48	527	52	1	P07724	0		5.58	65892.1	uniprot_sprot	K|TNCDLYEK|L	[TMTzero_Nterm]TNC[Cys_CAM]DLYEK[TMTzero_K]	3	390-397	TRUE	8.961	2.169	745.88	2	71.58	1489.75	0	2	P07724,P07724_CHAIN_0
2	P07724_CHAIN_0	ALBU_MOUSE	Serum albumin [CHAIN 0]	2212.86	80.48	527	52	1	P07724	0		5.58	65892.1	uniprot_sprot	K|TNCDLYEK|L	[TMTzero_Nterm]TNC[Cys_CAM]DLYEK[TMTzero_K]	3	390-397	TRUE	8.198	2.169	745.88	2	72.3	1489.75	0	2	P07724,P07724_CHAIN_0
2	P07724_CHAIN_0	ALBU_MOUSE	Serum albumin [CHAIN 0]	2212.86	80.48	527	52	1	P07724	0		5.58	65892.1	uniprot_sprot	K|TNCDLYEK|L	[TMTzero_Nterm]TNC[Cys_CAM]DLYEK[TMTzero_K]	3	390-397	TRUE	8.585	-0.083	745.882	2	73.17	1489.75	0	2	P07724,P07724_CHAIN_0
2	P07724_CHAIN_0	ALBU_MOUSE	Serum albumin [CHAIN 0]	2212.86	80.48	527	52	1	P07724	0		5.58	65892.1	uniprot_sprot	K|TNCDLYEK|L	[TMTzero_Nterm]TNC[Cys_CAM]DLYEK[TMTzero_K]	3	390-397	TRUE	7.535	2.169	745.88	2	80.63	1489.75	0	2	P07724,P07724_CHAIN_0
2	P07724_CHAIN_0	ALBU_MOUSE	Serum albumin [CHAIN 0]	2212.86	80.48	527	52	1	P07724	0		5.58	65892.1	uniprot_sprot	K|TNCDLYEK|L	[TMTzero_Nterm]TNC[Cys_CAM]DLYEK[TMTzero_K]	3	390-397	TRUE	7.424	2.169	745.88	2	82.62	1489.75	0	2	P07724,P07724_CHAIN_0
2	P07724_CHAIN_0	ALBU_MOUSE	Serum albumin [CHAIN 0]	2212.86	80.48	527	52	1	P07724	0		5.58	65892.1	uniprot_sprot	K|TNCDLYEK|L	[TMTzero_Nterm]TNC[Cys_CAM]DLYEK[TMTzero_K]	3	390-397	TRUE	7.455	2.169	745.88	2	123.85	1489.75	0	2	P07724,P07724_CHAIN_0
2	P07724_CHAIN_0	ALBU_MOUSE	Serum albumin [CHAIN 0]	2212.86	80.48	527	52	1	P07724	0		5.58	65892.1	uniprot_sprot	K|TNCDLYEK|L	[TMTzero_Nterm]TNC[Cys_CAM]DLYEK[TMTzero_K]	3	390-397	TRUE	7.27	2.169	745.88	2	130.55	1489.75	0	2	P07724,P07724_CHAIN_0
2	P07724_CHAIN_0	ALBU_MOUSE	Serum albumin [CHAIN 0]	2212.86	80.48	527	52	1	P07724	0		5.58	65892.1	uniprot_sprot	K|TNCDLYEK|L	[TMTzero_Nterm]TNC[Cys_CAM]DLYEK[TMTzero_K]	3	390-397	TRUE	7.112	2.169	745.88	2	133.78	1489.75	0	2	P07724,P07724_CHAIN_0
2	P07724_CHAIN_0	ALBU_MOUSE	Serum albumin [CHAIN 0]	2212.86	80.48	527	52	1	P07724	0		5.58	65892.1	uniprot_sprot	K|TNCDLYEK|L	[TMTzero_Nterm]TNC[Cys_CAM]DLYEK[TMTzero_K]	3	390-397	TRUE	7.851	2.169	745.88	2	134.58	1489.75	0	2	P07724,P07724_CHAIN_0
2	P07724_CHAIN_0	ALBU_MOUSE	Serum albumin [CHAIN 0]	2212.86	80.48	527	52	1	P07724	0		5.58	65892.1	uniprot_sprot	K|TNCDLYEK|L	[TMTzero_Nterm]TNC[Cys_CAM]DLYEK[TMTzero_K]	3	390-397	TRUE	7.703	2.169	745.88	2	135.65	1489.75	0	2	P07724,P07724_CHAIN_0
2	P07724_CHAIN_0	ALBU_MOUSE	Serum albumin [CHAIN 0]	2212.86	80.48	527	52	1	P07724	0		5.58	65892.1	uniprot_sprot	K|TNCDLYEK|L	[TMTzero_Nterm]TNC[Cys_CAM]DLYEK[TMTzero_K]	3	390-397	TRUE	7.821	2.169	745.88	2	136.6	1489.75	0	2	P07724,P07724_CHAIN_0
2	P07724_CHAIN_0	ALBU_MOUSE	Serum albumin [CHAIN 0]	2212.86	80.48	527	52	1	P07724	0		5.58	65892.1	uniprot_sprot	K|TNCDLYEK|L	[TMTzero_Nterm]TNC[Cys_CAM]DLYEK[TMTzero_K]	3	390-397	TRUE	7.241	2.169	745.88	2	137.35	1489.75	0	2	P07724,P07724_CHAIN_0
2	P07724_CHAIN_0	ALBU_MOUSE	Serum albumin [CHAIN 0]	2212.86	80.48	527	52	1	P07724	0		5.58	65892.1	uniprot_sprot	K|TVMDDFAQFLDTCCK|A	[TMTzero_Nterm]TVMDDFAQFLDTC[Cys_CAM]C[Cys_CAM]K[TMTzero_K]	4	546-560	TRUE	11.086	2.298	767.03	3	120.37	2298.07	0	2	P07724,P07724_CHAIN_0
2	P07724_CHAIN_0	ALBU_MOUSE	Serum albumin [CHAIN 0]	2212.86	80.48	527	52	1	P07724	0		5.58	65892.1	uniprot_sprot	K|TVMDDFAQFLDTCCK|A	[TMTzero_Nterm]TVMDDFAQFLDTC[Cys_CAM]C[Cys_CAM]K[TMTzero_K]	4	546-560	TRUE	15.038	2.298	767.03	3	123.08	2298.07	0	2	P07724,P07724_CHAIN_0
2	P07724_CHAIN_0	ALBU_MOUSE	Serum albumin [CHAIN 0]	2212.86	80.48	527	52	1	P07724	0		5.58	65892.1	uniprot_sprot	K|TVMDDFAQFLDTCCK|A	[TMTzero_Nterm]TVMDDFAQFLDTC[Cys_CAM]C[Cys_CAM]K[TMTzero_K]	4	546-560	TRUE	10.963	2.298	767.03	3	127.37	2298.07	0	2	P07724,P07724_CHAIN_0
2	P07724_CHAIN_0	ALBU_MOUSE	Serum albumin [CHAIN 0]	2212.86	80.48	527	52	1	P07724	0		5.58	65892.1	uniprot_sprot	K|TVMDDFAQFLDTCCK|A	[TMTzero_Nterm]TVMDDFAQFLDTC[Cys_CAM]C[Cys_CAM]K[TMTzero_K]	4	546-560	TRUE	13.016	2.298	767.03	3	128.77	2298.07	0	2	P07724,P07724_CHAIN_0
2	P07724_CHAIN_0	ALBU_MOUSE	Serum albumin [CHAIN 0]	2212.86	80.48	527	52	1	P07724	0		5.58	65892.1	uniprot_sprot	K|TVMDDFAQFLDTCCK|A	[TMTzero_Nterm]TVMDDFAQFLDTC[Cys_CAM]C[Cys_CAM]K[TMTzero_K]	4	546-560	TRUE	12.475	2.298	767.03	3	129.45	2298.07	0	2	P07724,P07724_CHAIN_0
2	P07724_CHAIN_0	ALBU_MOUSE	Serum albumin [CHAIN 0]	2212.86	80.48	527	52	1	P07724	0		5.58	65892.1	uniprot_sprot	K|TVMDDFAQFLDTCCK|A	[TMTzero_Nterm]TVMDDFAQFLDTC[Cys_CAM]C[Cys_CAM]K[TMTzero_K]	4	546-560	TRUE	15.242	3.481	1150.04	2	129.52	2298.07	0	2	P07724,P07724_CHAIN_0
2	P07724_CHAIN_0	ALBU_MOUSE	Serum albumin [CHAIN 0]	2212.86	80.48	527	52	1	P07724	0		5.58	65892.1	uniprot_sprot	K|TVMDDFAQFLDTCCK|A	[TMTzero_Nterm]TVMDDFAQFLDTC[Cys_CAM]C[Cys_CAM]K[TMTzero_K]	4	546-560	TRUE	18.19	-1.369	767.033	3	130.13	2298.07	0	2	P07724,P07724_CHAIN_0
2	P07724_CHAIN_0	ALBU_MOUSE	Serum albumin [CHAIN 0]	2212.86	80.48	527	52	1	P07724	0		5.58	65892.1	uniprot_sprot	K|TVMDDFAQFLDTCCK|A	[TMTzero_Nterm]TVMDDFAQFLDTC[Cys_CAM]C[Cys_CAM]K[TMTzero_K]	4	546-560	TRUE	21.271	-0.427	1150.04	2	130.22	2298.07	0	2	P07724,P07724_CHAIN_0
2	P07724_CHAIN_0	ALBU_MOUSE	Serum albumin [CHAIN 0]	2212.86	80.48	527	52	1	P07724	0		5.58	65892.1	uniprot_sprot	K|TVMDDFAQFLDTCCK|A	[TMTzero_Nterm]TVMDDFAQFLDTC[Cys_CAM]C[Cys_CAM]K[TMTzero_K]	4	546-560	TRUE	10.313	-1.048	575.526	4	130.27	2298.07	0	2	P07724,P07724_CHAIN_0
2	P07724_CHAIN_0	ALBU_MOUSE	Serum albumin [CHAIN 0]	2212.86	80.48	527	52	1	P07724	0		5.58	65892.1	uniprot_sprot	K|TVMDDFAQFLDTCCK|A	[TMTzero_Nterm]TVMDDFAQFLDTC[Cys_CAM]C[Cys_CAM]K[TMTzero_K]	4	546-560	TRUE	16.33	-1.02	767.033	3	130.8	2298.07	0	2	P07724,P07724_CHAIN_0
2	P07724_CHAIN_0	ALBU_MOUSE	Serum albumin [CHAIN 0]	2212.86	80.48	527	52	1	P07724	0		5.58	65892.1	uniprot_sprot	K|TVMDDFAQFLDTCCK|A	[TMTzero_Nterm]TVMDDFAQFLDTC[Cys_CAM]C[Cys_CAM]K[TMTzero_K]	4	546-560	TRUE	18.908	-1.226	1150.05	2	130.9	2298.07	0	2	P07724,P07724_CHAIN_0
2	P07724_CHAIN_0	ALBU_MOUSE	Serum albumin [CHAIN 0]	2212.86	80.48	527	52	1	P07724	0		5.58	65892.1	uniprot_sprot	K|TVMDDFAQFLDTCCK|A	[TMTzero_Nterm]TVMDDFAQFLDTC[Cys_CAM]C[Cys_CAM]K[TMTzero_K]	4	546-560	TRUE	9.155	-7.589	575.53	4	130.95	2298.07	0	2	P07724,P07724_CHAIN_0
2	P07724_CHAIN_0	ALBU_MOUSE	Serum albumin [CHAIN 0]	2212.86	80.48	527	52	1	P07724	0		5.58	65892.1	uniprot_sprot	K|TVMDDFAQFLDTCCK|A	[TMTzero_Nterm]TVMDDFAQFLDTC[Cys_CAM]C[Cys_CAM]K[TMTzero_K]	4	546-560	TRUE	17.7	3.481	1150.04	2	132.17	2298.07	0	2	P07724,P07724_CHAIN_0
2	P07724_CHAIN_0	ALBU_MOUSE	Serum albumin [CHAIN 0]	2212.86	80.48	527	52	1	P07724	0		5.58	65892.1	uniprot_sprot	K|TVMDDFAQFLDTCCK|A	[TMTzero_Nterm]TVMDDFAQFLDTC[Cys_CAM]C[Cys_CAM]K[TMTzero_K]	4	546-560	TRUE	12.403	2.298	767.03	3	138.15	2298.07	0	2	P07724,P07724_CHAIN_0
2	P07724_CHAIN_0	ALBU_MOUSE	Serum albumin [CHAIN 0]	2212.86	80.48	527	52	1	P07724	0		5.58	65892.1	uniprot_sprot	K|TVMDDFAQFLDTCCK|A	[TMTzero_Nterm]TVM[Oxidation_M]DDFAQFLDTC[Cys_CAM]C[Cys_CAM]K[TMTzero_K]	5	546-560	TRUE	7.711	-8.565	772.37	3	108.78	2314.07	0	2	P07724,P07724_CHAIN_0
2	P07724_CHAIN_0	ALBU_MOUSE	Serum albumin [CHAIN 0]	2212.86	80.48	527	52	1	P07724	0		5.58	65892.1	uniprot_sprot	K|TVMDDFAQFLDTCCK|A	[TMTzero_Nterm]TVM[Oxidation_M]DDFAQFLDTC[Cys_CAM]C[Cys_CAM]K[TMTzero_K]	5	546-560	TRUE	7.666	1.463	579.524	4	113.63	2314.07	0	2	P07724,P07724_CHAIN_0
2	P07724_CHAIN_0	ALBU_MOUSE	Serum albumin [CHAIN 0]	2212.86	80.48	527	52	1	P07724	0		5.58	65892.1	uniprot_sprot	K|TVMDDFAQFLDTCCK|A	[TMTzero_Nterm]TVM[Oxidation_M]DDFAQFLDTC[Cys_CAM]C[Cys_CAM]K[TMTzero_K]	5	546-560	TRUE	17.953	9.896	1158.03	2	113.73	2314.07	0	2	P07724,P07724_CHAIN_0
2	P07724_CHAIN_0	ALBU_MOUSE	Serum albumin [CHAIN 0]	2212.86	80.48	527	52	1	P07724	0		5.58	65892.1	uniprot_sprot	K|TVMDDFAQFLDTCCK|A	[TMTzero_Nterm]TVM[Oxidation_M]DDFAQFLDTC[Cys_CAM]C[Cys_CAM]K[TMTzero_K]	5	546-560	TRUE	15.558	0.139	772.363	3	114.13	2314.07	0	2	P07724,P07724_CHAIN_0
2	P07724_CHAIN_0	ALBU_MOUSE	Serum albumin [CHAIN 0]	2212.86	80.48	527	52	1	P07724	0		5.58	65892.1	uniprot_sprot	K|TVMDDFAQFLDTCCK|A	[TMTzero_Nterm]TVM[Oxidation_M]DDFAQFLDTC[Cys_CAM]C[Cys_CAM]K[TMTzero_K]	5	546-560	TRUE	18.381	1.253	1158.04	2	114.75	2314.07	0	2	P07724,P07724_CHAIN_0
2	P07724_CHAIN_0	ALBU_MOUSE	Serum albumin [CHAIN 0]	2212.86	80.48	527	52	1	P07724	0		5.58	65892.1	uniprot_sprot	K|TVMDDFAQFLDTCCK|A	[TMTzero_Nterm]TVM[Oxidation_M]DDFAQFLDTC[Cys_CAM]C[Cys_CAM]K[TMTzero_K]	5	546-560	TRUE	9.663	-2.38	579.526	4	114.78	2314.07	0	2	P07724,P07724_CHAIN_0
2	P07724_CHAIN_0	ALBU_MOUSE	Serum albumin [CHAIN 0]	2212.86	80.48	527	52	1	P07724	0		5.58	65892.1	uniprot_sprot	K|TVMDDFAQFLDTCCK|A	[TMTzero_Nterm]TVM[Oxidation_M]DDFAQFLDTC[Cys_CAM]C[Cys_CAM]K[TMTzero_K]	5	546-560	TRUE	18.863	-1.223	772.364	3	114.82	2314.07	0	2	P07724,P07724_CHAIN_0
2	P07724_CHAIN_0	ALBU_MOUSE	Serum albumin [CHAIN 0]	2212.86	80.48	527	52	1	P07724	0		5.58	65892.1	uniprot_sprot	K|TVMDDFAQFLDTCCK|A	[TMTzero_Nterm]TVM[Oxidation_M]DDFAQFLDTC[Cys_CAM]C[Cys_CAM]K[TMTzero_K]	5	546-560	TRUE	15.165	-2.791	772.366	3	115.5	2314.07	0	2	P07724,P07724_CHAIN_0
2	P07724_CHAIN_0	ALBU_MOUSE	Serum albumin [CHAIN 0]	2212.86	80.48	527	52	1	P07724	0		5.58	65892.1	uniprot_sprot	K|TVMDDFAQFLDTCCK|A	[TMTzero_Nterm]TVM[Oxidation_M]DDFAQFLDTC[Cys_CAM]C[Cys_CAM]K[TMTzero_K]	5	546-560	TRUE	11.459	-0.621	772.364	3	118.37	2314.07	0	2	P07724,P07724_CHAIN_0
2	P07724_CHAIN_0	ALBU_MOUSE	Serum albumin [CHAIN 0]	2212.86	80.48	527	52	1	P07724	0		5.58	65892.1	uniprot_sprot	K|TVMDDFAQFLDTCCK|A	[TMTzero_Nterm]TVM[Oxidation_M]DDFAQFLDTC[Cys_CAM]C[Cys_CAM]K[TMTzero_K]	5	546-560	TRUE	13.318	4.399	772.36	3	121.7	2314.07	0	2	P07724,P07724_CHAIN_0
2	P07724_CHAIN_0	ALBU_MOUSE	Serum albumin [CHAIN 0]	2212.86	80.48	527	52	1	P07724	0		5.58	65892.1	uniprot_sprot	K|TVMDDFAQFLDTCCK|A	[TMTzero_Nterm]TVM[Oxidation_M]DDFAQFLDTC[Cys_CAM]C[Cys_CAM]K[TMTzero_K]	5	546-560	TRUE	15.684	4.399	772.36	3	123.22	2314.07	0	2	P07724,P07724_CHAIN_0
2	P07724_CHAIN_0	ALBU_MOUSE	Serum albumin [CHAIN 0]	2212.86	80.48	527	52	1	P07724	0		5.58	65892.1	uniprot_sprot	K|TVMDDFAQFLDTCCK|A	[TMTzero_Nterm]TVM[Oxidation_M]DDFAQFLDTC[Cys_CAM]C[Cys_CAM]K[TMTzero_K]	5	546-560	TRUE	17.323	0.109	772.363	3	123.92	2314.07	0	2	P07724,P07724_CHAIN_0
2	P07724_CHAIN_0	ALBU_MOUSE	Serum albumin [CHAIN 0]	2212.86	80.48	527	52	1	P07724	0		5.58	65892.1	uniprot_sprot	K|TVMDDFAQFLDTCCK|A	[TMTzero_Nterm]TVM[Oxidation_M]DDFAQFLDTC[Cys_CAM]C[Cys_CAM]K[TMTzero_K]	5	546-560	TRUE	13.086	-0.507	772.364	3	124.58	2314.07	0	2	P07724,P07724_CHAIN_0
2	P07724_CHAIN_0	ALBU_MOUSE	Serum albumin [CHAIN 0]	2212.86	80.48	527	52	1	P07724	0		5.58	65892.1	uniprot_sprot	K|TVMDDFAQFLDTCCK|A	[TMTzero_Nterm]TVM[Oxidation_M]DDFAQFLDTC[Cys_CAM]C[Cys_CAM]K[TMTzero_K]	5	546-560	TRUE	16.572	0.238	772.363	3	125.28	2314.07	0	2	P07724,P07724_CHAIN_0
2	P07724_CHAIN_0	ALBU_MOUSE	Serum albumin [CHAIN 0]	2212.86	80.48	527	52	1	P07724	0		5.58	65892.1	uniprot_sprot	K|TVMDDFAQFLDTCCK|A	[TMTzero_Nterm]TVM[Oxidation_M]DDFAQFLDTC[Cys_CAM]C[Cys_CAM]K[TMTzero_K]	5	546-560	TRUE	15.877	4.399	772.36	3	125.95	2314.07	0	2	P07724,P07724_CHAIN_0
2	P07724_CHAIN_0	ALBU_MOUSE	Serum albumin [CHAIN 0]	2212.86	80.48	527	52	1	P07724	0		5.58	65892.1	uniprot_sprot	K|TVMDDFAQFLDTCCK|A	[TMTzero_Nterm]TVM[Oxidation_M]DDFAQFLDTC[Cys_CAM]C[Cys_CAM]K[TMTzero_K]	5	546-560	TRUE	9.946	1.253	1158.04	2	126.27	2314.07	0	2	P07724,P07724_CHAIN_0
2	P07724_CHAIN_0	ALBU_MOUSE	Serum albumin [CHAIN 0]	2212.86	80.48	527	52	1	P07724	0		5.58	65892.1	uniprot_sprot	K|TVMDDFAQFLDTCCK|A	[TMTzero_Nterm]TVM[Oxidation_M]DDFAQFLDTC[Cys_CAM]C[Cys_CAM]K[TMTzero_K]	5	546-560	TRUE	16.682	4.399	772.36	3	126.63	2314.07	0	2	P07724,P07724_CHAIN_0
2	P07724_CHAIN_0	ALBU_MOUSE	Serum albumin [CHAIN 0]	2212.86	80.48	527	52	1	P07724	0		5.58	65892.1	uniprot_sprot	K|TVMDDFAQFLDTCCK|A	[TMTzero_Nterm]TVM[Oxidation_M]DDFAQFLDTC[Cys_CAM]C[Cys_CAM]K[TMTzero_K]	5	546-560	TRUE	11.258	0.103	1158.04	2	128.65	2314.07	0	2	P07724,P07724_CHAIN_0
2	P07724_CHAIN_0	ALBU_MOUSE	Serum albumin [CHAIN 0]	2212.86	80.48	527	52	1	P07724	0		5.58	65892.1	uniprot_sprot	K|TVMDDFAQFLDTCCK|A	[TMTzero_Nterm]TVM[Oxidation_M]DDFAQFLDTC[Cys_CAM]C[Cys_CAM]K[TMTzero_K]	5	546-560	TRUE	14.71	0.006	772.363	3	128.78	2314.07	0	2	P07724,P07724_CHAIN_0
2	P07724_CHAIN_0	ALBU_MOUSE	Serum albumin [CHAIN 0]	2212.86	80.48	527	52	1	P07724	0		5.58	65892.1	uniprot_sprot	K|TVMDDFAQFLDTCCK|A	[TMTzero_Nterm]TVM[Oxidation_M]DDFAQFLDTC[Cys_CAM]C[Cys_CAM]K[TMTzero_K]	5	546-560	TRUE	10.748	1.253	1158.04	2	132.92	2314.07	0	2	P07724,P07724_CHAIN_0
2	P07724_CHAIN_0	ALBU_MOUSE	Serum albumin [CHAIN 0]	2212.86	80.48	527	52	1	P07724	0		5.58	65892.1	uniprot_sprot	K|TVMDDFAQFLDTCCK|A	[TMTzero_Nterm]TVM[Oxidation_M]DDFAQFLDTC[Cys_CAM]C[Cys_CAM]K[TMTzero_K]	5	546-560	TRUE	8.943	-0.865	772.364	3	134.22	2314.07	0	2	P07724,P07724_CHAIN_0
2	P07724_CHAIN_0	ALBU_MOUSE	Serum albumin [CHAIN 0]	2212.86	80.48	527	52	1	P07724	0		5.58	65892.1	uniprot_sprot	K|TVMDDFAQFLDTCCK|A	[TMTzero_Nterm]TVM[Oxidation_M]DDFAQFLDTC[Cys_CAM]C[Cys_CAM]K[TMTzero_K]	5	546-560	TRUE	10.393	-0.5	772.364	3	134.88	2314.07	0	2	P07724,P07724_CHAIN_0
2	P07724_CHAIN_0	ALBU_MOUSE	Serum albumin [CHAIN 0]	2212.86	80.48	527	52	1	P07724	0		5.58	65892.1	uniprot_sprot	K|TVMDDFAQFLDTCCK|A	[TMTzero_Nterm]TVM[Oxidation_M]DDFAQFLDTC[Cys_CAM]C[Cys_CAM]K[TMTzero_K]	5	546-560	TRUE	7.555	0.121	772.363	3	135.57	2314.07	0	2	P07724,P07724_CHAIN_0
2	P07724_CHAIN_0	ALBU_MOUSE	Serum albumin [CHAIN 0]	2212.86	80.48	527	52	1	P07724	0		5.58	65892.1	uniprot_sprot	K|TVMDDFAQFLDTCCK|A	[TMTzero_Nterm]TVM[Oxidation_M]DDFAQFLDTC[Cys_CAM]C[Cys_CAM]K[TMTzero_K]	5	546-560	TRUE	7.394	-2.141	772.365	3	136.23	2314.07	0	2	P07724,P07724_CHAIN_0
2	P07724_CHAIN_0	ALBU_MOUSE	Serum albumin [CHAIN 0]	2212.86	80.48	527	52	1	P07724	0		5.58	65892.1	uniprot_sprot	K|TVMDDFAQFLDTCCK|A	[TMTzero_Nterm]TVM[Oxidation_M]DDFAQFLDTC[Cys_CAM]C[Cys_CAM]K[TMTzero_K]	5	546-560	TRUE	8.35	-0.454	772.364	3	136.9	2314.07	0	2	P07724,P07724_CHAIN_0
2	P07724_CHAIN_0	ALBU_MOUSE	Serum albumin [CHAIN 0]	2212.86	80.48	527	52	1	P07724	0		5.58	65892.1	uniprot_sprot	R|VCLLHEK|T	[TMTzero_Nterm]VC[Cys_CAM]LLHEK[TMTzero_K]	3	460-466	TRUE	7.427	-0.323	449.6	3	71.2	1345.78	0	2	P07724,P07724_CHAIN_0
2	P07724_CHAIN_0	ALBU_MOUSE	Serum albumin [CHAIN 0]	2212.86	80.48	527	52	1	P07724	0		5.58	65892.1	uniprot_sprot	R|VCLLHEK|T	[TMTzero_Nterm]VC[Cys_CAM]LLHEK[TMTzero_K]	3	460-466	TRUE	7.225	-1.847	673.898	2	71.22	1345.78	0	2	P07724,P07724_CHAIN_0
2	P07724_CHAIN_0	ALBU_MOUSE	Serum albumin [CHAIN 0]	2212.86	80.48	527	52	1	P07724	0		5.58	65892.1	uniprot_sprot	R|VCLLHEK|T	[TMTzero_Nterm]VC[Cys_CAM]LLHEK[TMTzero_K]	3	460-466	TRUE	9.748	0.674	449.6	3	71.87	1345.78	0	2	P07724,P07724_CHAIN_0
2	P07724_CHAIN_0	ALBU_MOUSE	Serum albumin [CHAIN 0]	2212.86	80.48	527	52	1	P07724	0		5.58	65892.1	uniprot_sprot	R|VCLLHEK|T	[TMTzero_Nterm]VC[Cys_CAM]LLHEK[TMTzero_K]	3	460-466	TRUE	8.353	1.104	673.896	2	71.92	1345.78	0	2	P07724,P07724_CHAIN_0
2	P07724_CHAIN_0	ALBU_MOUSE	Serum albumin [CHAIN 0]	2212.86	80.48	527	52	1	P07724	0		5.58	65892.1	uniprot_sprot	R|VCLLHEK|T	[TMTzero_Nterm]VC[Cys_CAM]LLHEK[TMTzero_K]	3	460-466	TRUE	8.457	-0.397	449.601	3	72.55	1345.78	0	2	P07724,P07724_CHAIN_0
2	P07724_CHAIN_0	ALBU_MOUSE	Serum albumin [CHAIN 0]	2212.86	80.48	527	52	1	P07724	0		5.58	65892.1	uniprot_sprot	R|VCLLHEK|T	[TMTzero_Nterm]VC[Cys_CAM]LLHEK[TMTzero_K]	3	460-466	TRUE	7.31	0.751	449.6	3	117.28	1345.78	0	2	P07724,P07724_CHAIN_0
2	P07724_CHAIN_0	ALBU_MOUSE	Serum albumin [CHAIN 0]	2212.86	80.48	527	52	1	P07724	0		5.58	65892.1	uniprot_sprot	K|VNKECCHGDLLECADDR|A	[TMTzero_Nterm]VNK[TMTzero_K]EC[Cys_CAM]C[Cys_CAM]HGDLLEC[Cys_CAM]ADDR	5	241-257	TRUE	17.675	3.282	847.06	3	64.77	2538.17	1	2	P07724,P07724_CHAIN_0
2	P07724_CHAIN_0	ALBU_MOUSE	Serum albumin [CHAIN 0]	2212.86	80.48	527	52	1	P07724	0		5.58	65892.1	uniprot_sprot	K|VNKECCHGDLLECADDR|A	[TMTzero_Nterm]VNK[TMTzero_K]EC[Cys_CAM]C[Cys_CAM]HGDLLEC[Cys_CAM]ADDR	5	241-257	TRUE	8.142	0.139	635.549	4	65.4	2538.17	1	2	P07724,P07724_CHAIN_0
2	P07724_CHAIN_0	ALBU_MOUSE	Serum albumin [CHAIN 0]	2212.86	80.48	527	52	1	P07724	0		5.58	65892.1	uniprot_sprot	K|YMCENQATISSK|L	[TMTzero_Nterm]YMC[Cys_CAM]ENQATISSK[TMTzero_K]	3	263-274	TRUE	7.564	7.35	627.31	3	65.7	1878.92	0	2	P07724,P07724_CHAIN_0
2	P07724_CHAIN_0	ALBU_MOUSE	Serum albumin [CHAIN 0]	2212.86	80.48	527	52	1	P07724	0		5.58	65892.1	uniprot_sprot	K|YMCENQATISSK|L	[TMTzero_Nterm]YMC[Cys_CAM]ENQATISSK[TMTzero_K]	3	263-274	TRUE	14.073	-1.088	627.315	3	67.58	1878.92	0	2	P07724,P07724_CHAIN_0
2	P07724_CHAIN_0	ALBU_MOUSE	Serum albumin [CHAIN 0]	2212.86	80.48	527	52	1	P07724	0		5.58	65892.1	uniprot_sprot	K|YMCENQATISSK|L	[TMTzero_Nterm]YMC[Cys_CAM]ENQATISSK[TMTzero_K]	3	263-274	TRUE	18.639	-1.066	940.469	2	67.58	1878.92	0	2	P07724,P07724_CHAIN_0
2	P07724_CHAIN_0	ALBU_MOUSE	Serum albumin [CHAIN 0]	2212.86	80.48	527	52	1	P07724	0		5.58	65892.1	uniprot_sprot	K|YMCENQATISSK|L	[TMTzero_Nterm]YMC[Cys_CAM]ENQATISSK[TMTzero_K]	3	263-274	TRUE	8.746	0.188	470.738	4	67.68	1878.92	0	2	P07724,P07724_CHAIN_0
2	P07724_CHAIN_0	ALBU_MOUSE	Serum albumin [CHAIN 0]	2212.86	80.48	527	52	1	P07724	0		5.58	65892.1	uniprot_sprot	K|YMCENQATISSK|L	[TMTzero_Nterm]YMC[Cys_CAM]ENQATISSK[TMTzero_K]	3	263-274	TRUE	17.518	0.237	627.314	3	68.27	1878.92	0	2	P07724,P07724_CHAIN_0
2	P07724_CHAIN_0	ALBU_MOUSE	Serum albumin [CHAIN 0]	2212.86	80.48	527	52	1	P07724	0		5.58	65892.1	uniprot_sprot	K|YMCENQATISSK|L	[TMTzero_Nterm]YMC[Cys_CAM]ENQATISSK[TMTzero_K]	3	263-274	TRUE	19.176	-0.629	940.469	2	68.27	1878.92	0	2	P07724,P07724_CHAIN_0
2	P07724_CHAIN_0	ALBU_MOUSE	Serum albumin [CHAIN 0]	2212.86	80.48	527	52	1	P07724	0		5.58	65892.1	uniprot_sprot	K|YMCENQATISSK|L	[TMTzero_Nterm]YMC[Cys_CAM]ENQATISSK[TMTzero_K]	3	263-274	TRUE	17.476	-3.155	940.471	2	68.95	1878.92	0	2	P07724,P07724_CHAIN_0
2	P07724_CHAIN_0	ALBU_MOUSE	Serum albumin [CHAIN 0]	2212.86	80.48	527	52	1	P07724	0		5.58	65892.1	uniprot_sprot	K|YMCENQATISSK|L	[TMTzero_Nterm]YMC[Cys_CAM]ENQATISSK[TMTzero_K]	3	263-274	TRUE	12.083	-0.604	627.315	3	69.15	1878.92	0	2	P07724,P07724_CHAIN_0
2	P07724_CHAIN_0	ALBU_MOUSE	Serum albumin [CHAIN 0]	2212.86	80.48	527	52	1	P07724	0		5.58	65892.1	uniprot_sprot	K|YMCENQATISSK|L	[TMTzero_Nterm]YMC[Cys_CAM]ENQATISSK[TMTzero_K]	3	263-274	TRUE	10.345	0.45	627.314	3	71.33	1878.92	0	2	P07724,P07724_CHAIN_0
2	P07724_CHAIN_0	ALBU_MOUSE	Serum albumin [CHAIN 0]	2212.86	80.48	527	52	1	P07724	0		5.58	65892.1	uniprot_sprot	K|YMCENQATISSK|L	[TMTzero_Nterm]YMC[Cys_CAM]ENQATISSK[TMTzero_K]	3	263-274	TRUE	11.888	-1.846	940.47	2	72.93	1878.92	0	2	P07724,P07724_CHAIN_0
2	P07724_CHAIN_0	ALBU_MOUSE	Serum albumin [CHAIN 0]	2212.86	80.48	527	52	1	P07724	0		5.58	65892.1	uniprot_sprot	K|YMCENQATISSK|L	[TMTzero_Nterm]YMC[Cys_CAM]ENQATISSK[TMTzero_K]	3	263-274	TRUE	8.622	7.35	627.31	3	74.15	1878.92	0	2	P07724,P07724_CHAIN_0
2	P07724_CHAIN_0	ALBU_MOUSE	Serum albumin [CHAIN 0]	2212.86	80.48	527	52	1	P07724	0		5.58	65892.1	uniprot_sprot	K|YMCENQATISSK|L	[TMTzero_Nterm]YM[Oxidation_M]C[Cys_CAM]ENQATISSK[TMTzero_K]	4	263-274	TRUE	10.657	-4.522	948.47	2	51.8	1894.92	0	2	P07724,P07724_CHAIN_0
2	P07724_CHAIN_0	ALBU_MOUSE	Serum albumin [CHAIN 0]	2212.86	80.48	527	52	1	P07724	0		5.58	65892.1	uniprot_sprot	K|YMCENQATISSK|L	[TMTzero_Nterm]YM[Oxidation_M]C[Cys_CAM]ENQATISSK[TMTzero_K]	4	263-274	TRUE	7.459	-4.522	948.47	2	54.05	1894.92	0	2	P07724,P07724_CHAIN_0
2	P07724_CHAIN_0	ALBU_MOUSE	Serum albumin [CHAIN 0]	2212.86	80.48	527	52	1	P07724	0		5.58	65892.1	uniprot_sprot	K|YMCENQATISSK|L	[TMTzero_Nterm]YM[Oxidation_M]C[Cys_CAM]ENQATISSK[TMTzero_K]	4	263-274	TRUE	13.553	2.104	948.464	2	60.35	1894.92	0	2	P07724,P07724_CHAIN_0
2	P07724_CHAIN_0	ALBU_MOUSE	Serum albumin [CHAIN 0]	2212.86	80.48	527	52	1	P07724	0		5.58	65892.1	uniprot_sprot	K|YMCENQATISSK|L	[TMTzero_Nterm]YM[Oxidation_M]C[Cys_CAM]ENQATISSK[TMTzero_K]	4	263-274	TRUE	13.309	0.981	632.646	3	60.37	1894.92	0	2	P07724,P07724_CHAIN_0
2	P07724_CHAIN_0	ALBU_MOUSE	Serum albumin [CHAIN 0]	2212.86	80.48	527	52	1	P07724	0		5.58	65892.1	uniprot_sprot	K|YMCENQATISSK|L	[TMTzero_Nterm]YM[Oxidation_M]C[Cys_CAM]ENQATISSK[TMTzero_K]	4	263-274	TRUE	10.282	-5.958	632.65	3	62.6	1894.92	0	2	P07724,P07724_CHAIN_0
2	P07724_CHAIN_0	ALBU_MOUSE	Serum albumin [CHAIN 0]	2212.86	80.48	527	52	1	P07724	0		5.58	65892.1	uniprot_sprot	K|YMCENQATISSK|L	[TMTzero_Nterm]YM[Oxidation_M]C[Cys_CAM]ENQATISSK[TMTzero_K]	4	263-274	TRUE	11.717	-4.522	948.47	2	63.4	1894.92	0	2	P07724,P07724_CHAIN_0
2	P07724_CHAIN_0	ALBU_MOUSE	Serum albumin [CHAIN 0]	2212.86	80.48	527	52	1	P07724	0		5.58	65892.1	uniprot_sprot	K|YMCENQATISSK|L	[TMTzero_Nterm]YM[Oxidation_M]C[Cys_CAM]ENQATISSK[TMTzero_K]	4	263-274	TRUE	13.89	-1.115	632.647	3	63.97	1894.92	0	2	P07724,P07724_CHAIN_0
2	P07724_CHAIN_0	ALBU_MOUSE	Serum albumin [CHAIN 0]	2212.86	80.48	527	52	1	P07724	0		5.58	65892.1	uniprot_sprot	K|YMCENQATISSK|L	[TMTzero_Nterm]YM[Oxidation_M]C[Cys_CAM]ENQATISSK[TMTzero_K]	4	263-274	TRUE	11.512	-4.522	948.47	2	64.1	1894.92	0	2	P07724,P07724_CHAIN_0
2	P07724_CHAIN_0	ALBU_MOUSE	Serum albumin [CHAIN 0]	2212.86	80.48	527	52	1	P07724	0		5.58	65892.1	uniprot_sprot	K|YMCENQATISSK|L	[TMTzero_Nterm]YM[Oxidation_M]C[Cys_CAM]ENQATISSK[TMTzero_K]	4	263-274	TRUE	15.19	-4.522	948.47	2	64.78	1894.92	0	2	P07724,P07724_CHAIN_0
2	P07724_CHAIN_0	ALBU_MOUSE	Serum albumin [CHAIN 0]	2212.86	80.48	527	52	1	P07724	0		5.58	65892.1	uniprot_sprot	K|YMCENQATISSK|L	[TMTzero_Nterm]YM[Oxidation_M]C[Cys_CAM]ENQATISSK[TMTzero_K]	4	263-274	TRUE	11.865	-5.958	632.65	3	65.33	1894.92	0	2	P07724,P07724_CHAIN_0
2	P07724_CHAIN_0	ALBU_MOUSE	Serum albumin [CHAIN 0]	2212.86	80.48	527	52	1	P07724	0		5.58	65892.1	uniprot_sprot	K|YMCENQATISSK|L	[TMTzero_Nterm]YM[Oxidation_M]C[Cys_CAM]ENQATISSK[TMTzero_K]	4	263-274	TRUE	13.164	-4.522	948.47	2	65.47	1894.92	0	2	P07724,P07724_CHAIN_0
2	P07724_CHAIN_0	ALBU_MOUSE	Serum albumin [CHAIN 0]	2212.86	80.48	527	52	1	P07724	0		5.58	65892.1	uniprot_sprot	K|YMCENQATISSK|L	[TMTzero_Nterm]YM[Oxidation_M]C[Cys_CAM]ENQATISSK[TMTzero_K]	4	263-274	TRUE	8.752	-4.522	948.47	2	66.87	1894.92	0	2	P07724,P07724_CHAIN_0
2	P07724_CHAIN_0	ALBU_MOUSE	Serum albumin [CHAIN 0]	2212.86	80.48	527	52	1	P07724	0		5.58	65892.1	uniprot_sprot	K|YMCENQATISSK|L	[TMTzero_Nterm]YM[Oxidation_M]C[Cys_CAM]ENQATISSK[TMTzero_K]	4	263-274	TRUE	15.712	-4.522	948.47	2	69.98	1894.92	0	2	P07724,P07724_CHAIN_0
2	P07724_CHAIN_0	ALBU_MOUSE	Serum albumin [CHAIN 0]	2212.86	80.48	527	52	1	P07724	0		5.58	65892.1	uniprot_sprot	K|YMCENQATISSK|L	[TMTzero_Nterm]YM[Oxidation_M]C[Cys_CAM]ENQATISSK[TMTzero_K]	4	263-274	TRUE	11.114	0.511	632.646	3	70.53	1894.92	0	2	P07724,P07724_CHAIN_0
2	P07724_CHAIN_0	ALBU_MOUSE	Serum albumin [CHAIN 0]	2212.86	80.48	527	52	1	P07724	0		5.58	65892.1	uniprot_sprot	K|YMCENQATISSK|L	[TMTzero_Nterm]YM[Oxidation_M]C[Cys_CAM]ENQATISSK[TMTzero_K]	4	263-274	TRUE	15.984	-4.522	948.47	2	70.68	1894.92	0	2	P07724,P07724_CHAIN_0
2	P07724_CHAIN_0	ALBU_MOUSE	Serum albumin [CHAIN 0]	2212.86	80.48	527	52	1	P07724	0		5.58	65892.1	uniprot_sprot	K|YMCENQATISSK|L	[TMTzero_Nterm]YM[Oxidation_M]C[Cys_CAM]ENQATISSK[TMTzero_K]	4	263-274	TRUE	10.306	-5.958	632.65	3	71.37	1894.92	0	2	P07724,P07724_CHAIN_0
2	P07724_CHAIN_0	ALBU_MOUSE	Serum albumin [CHAIN 0]	2212.86	80.48	527	52	1	P07724	0		5.58	65892.1	uniprot_sprot	R|YNDLGEQHFK|G	[TMTzero_Nterm]YNDLGEQHFK[TMTzero_K]	2	11-20	TRUE	8.717	-0.247	566.967	3	69.78	1697.88	0	2	P07724,P07724_CHAIN_0
2	P07724_CHAIN_0	ALBU_MOUSE	Serum albumin [CHAIN 0]	2212.86	80.48	527	52	1	P07724	0		5.58	65892.1	uniprot_sprot	R|YNDLGEQHFK|G	[TMTzero_Nterm]YNDLGEQHFK[TMTzero_K]	2	11-20	TRUE	15.217	0.096	849.946	2	70.52	1697.88	0	2	P07724,P07724_CHAIN_0
2	P07724_CHAIN_0	ALBU_MOUSE	Serum albumin [CHAIN 0]	2212.86	80.48	527	52	1	P07724	0		5.58	65892.1	uniprot_sprot	R|YNDLGEQHFK|G	[TMTzero_Nterm]YNDLGEQHFK[TMTzero_K]	2	11-20	TRUE	13.773	-1.403	566.967	3	70.82	1697.88	0	2	P07724,P07724_CHAIN_0
2	P07724_CHAIN_0	ALBU_MOUSE	Serum albumin [CHAIN 0]	2212.86	80.48	527	52	1	P07724	0		5.58	65892.1	uniprot_sprot	R|YNDLGEQHFK|G	[TMTzero_Nterm]YNDLGEQHFK[TMTzero_K]	2	11-20	TRUE	7.255	0.497	566.966	3	80.68	1697.88	0	2	P07724,P07724_CHAIN_0
2	P07724_CHAIN_0	ALBU_MOUSE	Serum albumin [CHAIN 0]	2212.86	80.48	527	52	1	P07724	0		5.58	65892.1	uniprot_sprot	R|YNDLGEQHFK|G	[TMTzero_Nterm]YNDLGEQHFK[TMTzero_K]	2	11-20	TRUE	7.359	0.609	566.966	3	105.12	1697.88	0	2	P07724,P07724_CHAIN_0
2	P07724_CHAIN_0	ALBU_MOUSE	Serum albumin [CHAIN 0]	2212.86	80.48	527	52	1	P07724	0		5.58	65892.1	uniprot_sprot	R|YNDLGEQHFK|G	[TMTzero_Nterm]YNDLGEQHFK[TMTzero_K]	2	11-20	TRUE	7.069	-6.16	566.97	3	108.92	1697.88	0	2	P07724,P07724_CHAIN_0
2	P07724_CHAIN_0	ALBU_MOUSE	Serum albumin [CHAIN 0]	2212.86	80.48	527	52	1	P07724	0		5.58	65892.1	uniprot_sprot	R|YNDLGEQHFK|G	[TMTzero_Nterm]YNDLGEQHFK[TMTzero_K]	2	11-20	TRUE	7.58	0.045	566.966	3	110.37	1697.88	0	2	P07724,P07724_CHAIN_0
2	P07724_CHAIN_0	ALBU_MOUSE	Serum albumin [CHAIN 0]	2212.86	80.48	527	52	1	P07724	0		5.58	65892.1	uniprot_sprot	R|YNDLGEQHFK|G	[TMTzero_Nterm]YNDLGEQHFK[TMTzero_K]	2	11-20	TRUE	7.91	-6.16	566.97	3	111.13	1697.88	0	2	P07724,P07724_CHAIN_0
2	P07724_CHAIN_0	ALBU_MOUSE	Serum albumin [CHAIN 0]	2212.86	80.48	527	52	1	P07724	0		5.58	65892.1	uniprot_sprot	R|YNDLGEQHFK|G	[TMTzero_Nterm]YNDLGEQHFK[TMTzero_K]	2	11-20	TRUE	7.444	1.484	566.966	3	111.92	1697.88	0	2	P07724,P07724_CHAIN_0
2	P07724_CHAIN_0	ALBU_MOUSE	Serum albumin [CHAIN 0]	2212.86	80.48	527	52	1	P07724	0		5.58	65892.1	uniprot_sprot	R|YNDLGEQHFK|G	[TMTzero_Nterm]YNDLGEQHFK[TMTzero_K]	2	11-20	TRUE	7.491	-6.16	566.97	3	113.67	1697.88	0	2	P07724,P07724_CHAIN_0
2	P07724_CHAIN_0	ALBU_MOUSE	Serum albumin [CHAIN 0]	2212.86	80.48	527	52	1	P07724	0		5.58	65892.1	uniprot_sprot	R|YNDLGEQHFK|G	[TMTzero_Nterm]YNDLGEQHFK[TMTzero_K]	2	11-20	TRUE	7.342	-6.16	566.97	3	115.78	1697.88	0	2	P07724,P07724_CHAIN_0
2	P07724_CHAIN_0	ALBU_MOUSE	Serum albumin [CHAIN 0]	2212.86	80.48	527	52	1	P07724	0		5.58	65892.1	uniprot_sprot	R|YNDLGEQHFK|G	[TMTzero_Nterm]YNDLGEQHFK[TMTzero_K]	2	11-20	TRUE	7.405	-6.16	566.97	3	121.57	1697.88	0	2	P07724,P07724_CHAIN_0
2	P07724_CHAIN_0	ALBU_MOUSE	Serum albumin [CHAIN 0]	2212.86	80.48	527	52	1	P07724	0		5.58	65892.1	uniprot_sprot	R|YNDLGEQHFK|G	[TMTzero_Nterm]YNDLGEQHFK[TMTzero_K]	2	11-20	TRUE	9.817	-6.16	566.97	3	123.27	1697.88	0	2	P07724,P07724_CHAIN_0
2	P07724_CHAIN_0	ALBU_MOUSE	Serum albumin [CHAIN 0]	2212.86	80.48	527	52	1	P07724	0		5.58	65892.1	uniprot_sprot	R|YNDLGEQHFK|G	[TMTzero_Nterm]YNDLGEQHFK[TMTzero_K]	2	11-20	TRUE	7.631	-6.16	566.97	3	124.8	1697.88	0	2	P07724,P07724_CHAIN_0
2	P07724_CHAIN_0	ALBU_MOUSE	Serum albumin [CHAIN 0]	2212.86	80.48	527	52	1	P07724	0		5.58	65892.1	uniprot_sprot	R|YNDLGEQHFK|G	[TMTzero_Nterm]YNDLGEQHFK[TMTzero_K]	2	11-20	TRUE	8.96	-6.16	566.97	3	126.23	1697.88	0	2	P07724,P07724_CHAIN_0
2	P07724_CHAIN_0	ALBU_MOUSE	Serum albumin [CHAIN 0]	2212.86	80.48	527	52	1	P07724	0		5.58	65892.1	uniprot_sprot	R|YNDLGEQHFK|G	[TMTzero_Nterm]YNDLGEQHFK[TMTzero_K]	2	11-20	TRUE	9.862	-6.16	566.97	3	128.33	1697.88	0	2	P07724,P07724_CHAIN_0
2	P07724_CHAIN_0	ALBU_MOUSE	Serum albumin [CHAIN 0]	2212.86	80.48	527	52	1	P07724	0		5.58	65892.1	uniprot_sprot	R|YNDLGEQHFK|G	[TMTzero_Nterm]YNDLGEQHFK[TMTzero_K]	2	11-20	TRUE	11.113	-0.207	566.967	3	129.07	1697.88	0	2	P07724,P07724_CHAIN_0
2	P07724_CHAIN_0	ALBU_MOUSE	Serum albumin [CHAIN 0]	2212.86	80.48	527	52	1	P07724	0		5.58	65892.1	uniprot_sprot	R|YNDLGEQHFK|G	[TMTzero_Nterm]YNDLGEQHFK[TMTzero_K]	2	11-20	TRUE	8.718	-6.16	566.97	3	130.78	1697.88	0	2	P07724,P07724_CHAIN_0
2	P07724_CHAIN_0	ALBU_MOUSE	Serum albumin [CHAIN 0]	2212.86	80.48	527	52	1	P07724	0		5.58	65892.1	uniprot_sprot	R|YNDLGEQHFK|G	[TMTzero_Nterm]YNDLGEQHFK[TMTzero_K]	2	11-20	TRUE	9.982	0.004	566.967	3	132.65	1697.88	0	2	P07724,P07724_CHAIN_0
2	P07724_CHAIN_0	ALBU_MOUSE	Serum albumin [CHAIN 0]	2212.86	80.48	527	52	1	P07724	0		5.58	65892.1	uniprot_sprot	R|YNDLGEQHFK|G	[TMTzero_Nterm]YNDLGEQHFK[TMTzero_K]	2	11-20	TRUE	10.02	-6.16	566.97	3	134.12	1697.88	0	2	P07724,P07724_CHAIN_0
2	P07724_CHAIN_0	ALBU_MOUSE	Serum albumin [CHAIN 0]	2212.86	80.48	527	52	1	P07724	0		5.58	65892.1	uniprot_sprot	R|YNDLGEQHFK|G	[TMTzero_Nterm]YNDLGEQHFK[TMTzero_K]	2	11-20	TRUE	11.438	-6.16	566.97	3	137.02	1697.88	0	2	P07724,P07724_CHAIN_0
2	P07724_CHAIN_0	ALBU_MOUSE	Serum albumin [CHAIN 0]	2212.86	80.48	527	52	1	P07724	0		5.58	65892.1	uniprot_sprot	R|YNDLGEQHFK|G	[TMTzero_Nterm]YNDLGEQHFK[TMTzero_K]	2	11-20	TRUE	10.499	-6.16	566.97	3	137.93	1697.88	0	2	P07724,P07724_CHAIN_0
2	P07724_CHAIN_0	ALBU_MOUSE	Serum albumin [CHAIN 0]	2212.86	80.48	527	52	1	P07724	0		5.58	65892.1	uniprot_sprot	R|YTQKAPQVSTPTLVEAAR|N	[TMTzero_Nterm]YTQK[TMTzero_K]APQVSTPTLVEAAR	2	411-428	TRUE	16.058	-0.762	803.457	3	79.85	2407.35	1	2	P07724,P07724_CHAIN_0
3	Q921I1_CHAIN_0	TRFE_MOUSE	Serotransferrin (Transferrin) [CHAIN 0]	1578.06	62.98	115	46	0		1	Q921I1	6.99	74881.5	uniprot_sprot	K|ADRDQYELLCLDNTR|K	[TMTzero_Nterm]ADRDQYELLC[Cys_CAM]LDNTR	2	218-232	TRUE	14.024	0.86	702.68	3	82.77	2105.02	1	2	Q921I1,Q921I1_CHAIN_0
3	Q921I1_CHAIN_0	TRFE_MOUSE	Serotransferrin (Transferrin) [CHAIN 0]	1578.06	62.98	115	46	0		1	Q921I1	6.99	74881.5	uniprot_sprot	K|ADRDQYELLCLDNTR|K	[TMTzero_Nterm]ADRDQYELLC[Cys_CAM]LDNTR	2	218-232	TRUE	14.244	0.006	702.681	3	83.47	2105.02	1	2	Q921I1,Q921I1_CHAIN_0
3	Q921I1_CHAIN_0	TRFE_MOUSE	Serotransferrin (Transferrin) [CHAIN 0]	1578.06	62.98	115	46	0		1	Q921I1	6.99	74881.5	uniprot_sprot	K|ADRDQYELLCLDNTR|K	[TMTzero_Nterm]ADRDQYELLC[Cys_CAM]LDNTR	2	218-232	TRUE	13.814	0.729	702.68	3	84.2	2105.02	1	2	Q921I1,Q921I1_CHAIN_0
3	Q921I1_CHAIN_0	TRFE_MOUSE	Serotransferrin (Transferrin) [CHAIN 0]	1578.06	62.98	115	46	0		1	Q921I1	6.99	74881.5	uniprot_sprot	K|ASDTSITWNNLK|G	[TMTzero_Nterm]ASDTSITWNNLK[TMTzero_K]	2	437-448	TRUE	10.124	1.008	899.49	2	89.2	1796.97	0	2	Q921I1,Q921I1_CHAIN_0
3	Q921I1_CHAIN_0	TRFE_MOUSE	Serotransferrin (Transferrin) [CHAIN 0]	1578.06	62.98	115	46	0		1	Q921I1	6.99	74881.5	uniprot_sprot	K|ASDTSITWNNLK|G	[TMTzero_Nterm]ASDTSITWNNLK[TMTzero_K]	2	437-448	TRUE	13.491	-1.911	899.493	2	89.88	1796.97	0	2	Q921I1,Q921I1_CHAIN_0
3	Q921I1_CHAIN_0	TRFE_MOUSE	Serotransferrin (Transferrin) [CHAIN 0]	1578.06	62.98	115	46	0		1	Q921I1	6.99	74881.5	uniprot_sprot	K|ASDTSITWNNLK|G	[TMTzero_Nterm]ASDTSITWNNLK[TMTzero_K]	2	437-448	TRUE	11.554	0.688	599.996	3	90.1	1796.97	0	2	Q921I1,Q921I1_CHAIN_0
3	Q921I1_CHAIN_0	TRFE_MOUSE	Serotransferrin (Transferrin) [CHAIN 0]	1578.06	62.98	115	46	0		1	Q921I1	6.99	74881.5	uniprot_sprot	K|AVLTSQETLFGGSDCTGNFCLFK|S	[TMTzero_Nterm]AVLTSQETLFGGSDC[Cys_CAM]TGNFC[Cys_CAM]LFK[TMTzero_K]	4	600-622	TRUE	10.32	-4.547	750.88	4	122.03	2999.48	0	2	Q921I1,Q921I1_CHAIN_0
3	Q921I1_CHAIN_0	TRFE_MOUSE	Serotransferrin (Transferrin) [CHAIN 0]	1578.06	62.98	115	46	0		1	Q921I1	6.99	74881.5	uniprot_sprot	K|AVLTSQETLFGGSDCTGNFCLFK|S	[TMTzero_Nterm]AVLTSQETLFGGSDC[Cys_CAM]TGNFC[Cys_CAM]LFK[TMTzero_K]	4	600-622	TRUE	16.149	1.456	1500.74	2	122.17	2999.48	0	2	Q921I1,Q921I1_CHAIN_0
3	Q921I1_CHAIN_0	TRFE_MOUSE	Serotransferrin (Transferrin) [CHAIN 0]	1578.06	62.98	115	46	0		1	Q921I1	6.99	74881.5	uniprot_sprot	K|AVLTSQETLFGGSDCTGNFCLFK|S	[TMTzero_Nterm]AVLTSQETLFGGSDC[Cys_CAM]TGNFC[Cys_CAM]LFK[TMTzero_K]	4	600-622	TRUE	19.664	3.027	1000.83	3	122.78	2999.48	0	2	Q921I1,Q921I1_CHAIN_0
3	Q921I1_CHAIN_0	TRFE_MOUSE	Serotransferrin (Transferrin) [CHAIN 0]	1578.06	62.98	115	46	0		1	Q921I1	6.99	74881.5	uniprot_sprot	K|AVSSFFSGSCVPCADPVAFPK|L	[TMTzero_Nterm]AVSSFFSGSC[Cys_CAM]VPC[Cys_CAM]ADPVAFPK[TMTzero_K]	4	149-169	TRUE	10.085	-0.934	670.34	4	111.72	2677.33	0	2	Q921I1,Q921I1_CHAIN_0
3	Q921I1_CHAIN_0	TRFE_MOUSE	Serotransferrin (Transferrin) [CHAIN 0]	1578.06	62.98	115	46	0		1	Q921I1	6.99	74881.5	uniprot_sprot	K|AVSSFFSGSCVPCADPVAFPK|L	[TMTzero_Nterm]AVSSFFSGSC[Cys_CAM]VPC[Cys_CAM]ADPVAFPK[TMTzero_K]	4	149-169	TRUE	15.172	0.082	893.45	3	115.25	2677.33	0	2	Q921I1,Q921I1_CHAIN_0
3	Q921I1_CHAIN_0	TRFE_MOUSE	Serotransferrin (Transferrin) [CHAIN 0]	1578.06	62.98	115	46	0		1	Q921I1	6.99	74881.5	uniprot_sprot	K|AVSSFFSGSCVPCADPVAFPK|L	[TMTzero_Nterm]AVSSFFSGSC[Cys_CAM]VPC[Cys_CAM]ADPVAFPK[TMTzero_K]	4	149-169	TRUE	13.782	-1.341	536.474	5	115.45	2677.33	0	2	Q921I1,Q921I1_CHAIN_0
3	Q921I1_CHAIN_0	TRFE_MOUSE	Serotransferrin (Transferrin) [CHAIN 0]	1578.06	62.98	115	46	0		1	Q921I1	6.99	74881.5	uniprot_sprot	K|AVSSFFSGSCVPCADPVAFPK|L	[TMTzero_Nterm]AVSSFFSGSC[Cys_CAM]VPC[Cys_CAM]ADPVAFPK[TMTzero_K]	4	149-169	TRUE	18.631	1.098	1339.67	2	115.6	2677.33	0	2	Q921I1,Q921I1_CHAIN_0
3	Q921I1_CHAIN_0	TRFE_MOUSE	Serotransferrin (Transferrin) [CHAIN 0]	1578.06	62.98	115	46	0		1	Q921I1	6.99	74881.5	uniprot_sprot	K|AVSSFFSGSCVPCADPVAFPK|L	[TMTzero_Nterm]AVSSFFSGSC[Cys_CAM]VPC[Cys_CAM]ADPVAFPK[TMTzero_K]	4	149-169	TRUE	19.979	-0.912	893.451	3	115.93	2677.33	0	2	Q921I1,Q921I1_CHAIN_0
3	Q921I1_CHAIN_0	TRFE_MOUSE	Serotransferrin (Transferrin) [CHAIN 0]	1578.06	62.98	115	46	0		1	Q921I1	6.99	74881.5	uniprot_sprot	K|CAPNNKEEYNGYTGAFR|C	[TMTzero_Nterm]C[Cys_CAM]APNNK[TMTzero_K]EEYNGYTGAFR	3	507-523	TRUE	14.664	-1.163	813.731	3	70.83	2438.17	1	2	Q921I1,Q921I1_CHAIN_0
3	Q921I1_CHAIN_0	TRFE_MOUSE	Serotransferrin (Transferrin) [CHAIN 0]	1578.06	62.98	115	46	0		1	Q921I1	6.99	74881.5	uniprot_sprot	K|CDEWSIISEGK|I	[TMTzero_Nterm]C[Cys_CAM]DEWSIISEGK[TMTzero_K]	3	354-364	TRUE	10.261	0.435	886.45	2	94.58	1770.89	0	2	Q921I1,Q921I1_CHAIN_0
3	Q921I1_CHAIN_0	TRFE_MOUSE	Serotransferrin (Transferrin) [CHAIN 0]	1578.06	62.98	115	46	0		1	Q921I1	6.99	74881.5	uniprot_sprot	K|CFVKLPEGTTPEK|Y	[TMTzero_Nterm]C[Cys_CAM]FVK[TMTzero_K]LPEGTTPEK[TMTzero_K]	4	636-648	TRUE	11.938	-0.44	726.747	3	86.87	2177.22	1	2	Q921I1,Q921I1_CHAIN_0
3	Q921I1_CHAIN_0	TRFE_MOUSE	Serotransferrin (Transferrin) [CHAIN 0]	1578.06	62.98	115	46	0		1	Q921I1	6.99	74881.5	uniprot_sprot	K|CLKDGGGDVAFVK|H	[TMTzero_Nterm]C[Cys_CAM]LK[TMTzero_K]DGGGDVAFVK[TMTzero_K]	4	194-206	TRUE	15.793	-0.371	680.052	3	83.7	2037.13	1	2	Q921I1,Q921I1_CHAIN_0
3	Q921I1_CHAIN_0	TRFE_MOUSE	Serotransferrin (Transferrin) [CHAIN 0]	1578.06	62.98	115	46	0		1	Q921I1	6.99	74881.5	uniprot_sprot	K|DFQLFSSPLGK|D	[TMTzero_Nterm]DFQLFSSPLGK[TMTzero_K]	2	281-291	TRUE	8.506	-2.501	843.979	2	112.27	1685.94	0	2	Q921I1,Q921I1_CHAIN_0
3	Q921I1_CHAIN_0	TRFE_MOUSE	Serotransferrin (Transferrin) [CHAIN 0]	1578.06	62.98	115	46	0		1	Q921I1	6.99	74881.5	uniprot_sprot	K|DGGGDVAFVK|H	[TMTzero_Nterm]DGGGDVAFVK[TMTzero_K]	2	197-206	TRUE	9.905	4.003	706.89	2	74.35	1411.77	0	2	Q921I1,Q921I1_CHAIN_0
3	Q921I1_CHAIN_0	TRFE_MOUSE	Serotransferrin (Transferrin) [CHAIN 0]	1578.06	62.98	115	46	0		1	Q921I1	6.99	74881.5	uniprot_sprot	K|DGGGDVAFVK|H	[TMTzero_Nterm]DGGGDVAFVK[TMTzero_K]	2	197-206	TRUE	10.068	0.92	706.892	2	75.02	1411.77	0	2	Q921I1,Q921I1_CHAIN_0
3	Q921I1_CHAIN_0	TRFE_MOUSE	Serotransferrin (Transferrin) [CHAIN 0]	1578.06	62.98	115	46	0		1	Q921I1	6.99	74881.5	uniprot_sprot	K|DGGGDVAFVK|H	[TMTzero_Nterm]DGGGDVAFVK[TMTzero_K]	2	197-206	TRUE	9.576	-1.924	706.894	2	75.7	1411.77	0	2	Q921I1,Q921I1_CHAIN_0
3	Q921I1_CHAIN_0	TRFE_MOUSE	Serotransferrin (Transferrin) [CHAIN 0]	1578.06	62.98	115	46	0		1	Q921I1	6.99	74881.5	uniprot_sprot	K|DLLFKDSAFGLLR|V	[TMTzero_Nterm]DLLFK[TMTzero_K]DSAFGLLR	2	292-304	TRUE	12.44	-0.392	648.384	3	119	1942.13	1	2	Q921I1,Q921I1_CHAIN_0
3	Q921I1_CHAIN_0	TRFE_MOUSE	Serotransferrin (Transferrin) [CHAIN 0]	1578.06	62.98	115	46	0		1	Q921I1	6.99	74881.5	uniprot_sprot	K|DLLFRDDTK|C	[TMTzero_Nterm]DLLFRDDTK[TMTzero_K]	2	627-635	TRUE	8.399	1.053	785.945	2	81.15	1569.88	1	2	Q921I1,Q921I1_CHAIN_0
3	Q921I1_CHAIN_0	TRFE_MOUSE	Serotransferrin (Transferrin) [CHAIN 0]	1578.06	62.98	115	46	0		1	Q921I1	6.99	74881.5	uniprot_sprot	K|DLLFRDDTK|C	[TMTzero_Nterm]DLLFRDDTK[TMTzero_K]	2	627-635	TRUE	8.287	-0.609	524.3	3	81.6	1569.88	1	2	Q921I1,Q921I1_CHAIN_0
3	Q921I1_CHAIN_0	TRFE_MOUSE	Serotransferrin (Transferrin) [CHAIN 0]	1578.06	62.98	115	46	0		1	Q921I1	6.99	74881.5	uniprot_sprot	K|DLLFRDDTK|C	[TMTzero_Nterm]DLLFRDDTK[TMTzero_K]	2	627-635	TRUE	9.175	-0.065	785.946	2	81.9	1569.88	1	2	Q921I1,Q921I1_CHAIN_0
3	Q921I1_CHAIN_0	TRFE_MOUSE	Serotransferrin (Transferrin) [CHAIN 0]	1578.06	62.98	115	46	0		1	Q921I1	6.99	74881.5	uniprot_sprot	K|DLLFRDDTK|C	[TMTzero_Nterm]DLLFRDDTK[TMTzero_K]	2	627-635	TRUE	7.809	0.154	524.299	3	82.83	1569.88	1	2	Q921I1,Q921I1_CHAIN_0
3	Q921I1_CHAIN_0	TRFE_MOUSE	Serotransferrin (Transferrin) [CHAIN 0]	1578.06	62.98	115	46	0		1	Q921I1	6.99	74881.5	uniprot_sprot	K|DLLFRDDTK|C	[TMTzero_Nterm]DLLFRDDTK[TMTzero_K]	2	627-635	TRUE	7.106	-0.974	524.3	3	83.5	1569.88	1	2	Q921I1,Q921I1_CHAIN_0
3	Q921I1_CHAIN_0	TRFE_MOUSE	Serotransferrin (Transferrin) [CHAIN 0]	1578.06	62.98	115	46	0		1	Q921I1	6.99	74881.5	uniprot_sprot	R|DQYELLCLDNTR|K	[TMTzero_Nterm]DQYELLC[Cys_CAM]LDNTR	2	221-232	TRUE	14.428	-5.365	882.44	2	90.25	1762.86	0	2	Q921I1,Q921I1_CHAIN_0
3	Q921I1_CHAIN_0	TRFE_MOUSE	Serotransferrin (Transferrin) [CHAIN 0]	1578.06	62.98	115	46	0		1	Q921I1	6.99	74881.5	uniprot_sprot	K|DSAFGLLR|V	[TMTzero_Nterm]DSAFGLLR	1	297-304	TRUE	8.258	0.864	551.816	2	85.97	1101.62	0	2	Q921I1,Q921I1_CHAIN_0
3	Q921I1_CHAIN_0	TRFE_MOUSE	Serotransferrin (Transferrin) [CHAIN 0]	1578.06	62.98	115	46	0		1	Q921I1	6.99	74881.5	uniprot_sprot	K|DSAFGLLR|V	[TMTzero_Nterm]DSAFGLLR	1	297-304	TRUE	10.422	0.42	551.816	2	86.65	1101.62	0	2	Q921I1,Q921I1_CHAIN_0
3	Q921I1_CHAIN_0	TRFE_MOUSE	Serotransferrin (Transferrin) [CHAIN 0]	1578.06	62.98	115	46	0		1	Q921I1	6.99	74881.5	uniprot_sprot	K|FDEFFSQGCAPGYEK|N	[TMTzero_Nterm]FDEFFSQGC[Cys_CAM]APGYEK[TMTzero_K]	3	479-493	TRUE	10.399	-0.31	744.023	3	105.28	2229.05	0	2	Q921I1,Q921I1_CHAIN_0
3	Q921I1_CHAIN_0	TRFE_MOUSE	Serotransferrin (Transferrin) [CHAIN 0]	1578.06	62.98	115	46	0		1	Q921I1	6.99	74881.5	uniprot_sprot	K|FDEFFSQGCAPGYEK|N	[TMTzero_Nterm]FDEFFSQGC[Cys_CAM]APGYEK[TMTzero_K]	3	479-493	TRUE	13.672	-0.098	1115.53	2	105.43	2229.05	0	2	Q921I1,Q921I1_CHAIN_0
3	Q921I1_CHAIN_0	TRFE_MOUSE	Serotransferrin (Transferrin) [CHAIN 0]	1578.06	62.98	115	46	0		1	Q921I1	6.99	74881.5	uniprot_sprot	K|GDVAFVK|H	[TMTzero_Nterm]GDVAFVK[TMTzero_K]	2	529-535	TRUE	8.009	-0.745	592.358	2	75.88	1182.7	0	2	Q921I1,Q921I1_CHAIN_0
3	Q921I1_CHAIN_0	TRFE_MOUSE	Serotransferrin (Transferrin) [CHAIN 0]	1578.06	62.98	115	46	0		1	Q921I1	6.99	74881.5	uniprot_sprot	K|GTDFQLNQLEGK|K	[TMTzero_Nterm]GTDFQLNQLEGK[TMTzero_K]	2	104-115	TRUE	7.586	-0.568	599.997	3	90.8	1796.97	0	2	Q921I1,Q921I1_CHAIN_0
3	Q921I1_CHAIN_0	TRFE_MOUSE	Serotransferrin (Transferrin) [CHAIN 0]	1578.06	62.98	115	46	0		1	Q921I1	6.99	74881.5	uniprot_sprot	K|GTDFQLNQLEGK|K	[TMTzero_Nterm]GTDFQLNQLEGK[TMTzero_K]	2	104-115	TRUE	9.077	1.248	899.49	2	90.82	1796.97	0	2	Q921I1,Q921I1_CHAIN_0
3	Q921I1_CHAIN_0	TRFE_MOUSE	Serotransferrin (Transferrin) [CHAIN 0]	1578.06	62.98	115	46	0		1	Q921I1	6.99	74881.5	uniprot_sprot	K|GTDFQLNQLEGKK|S	[TMTzero_Nterm]GTDFQLNQLEGK[TMTzero_K]K[TMTzero_K]	3	104-116	TRUE	11.259	1.767	538.31	4	89.48	2149.22	1	2	Q921I1,Q921I1_CHAIN_0
3	Q921I1_CHAIN_0	TRFE_MOUSE	Serotransferrin (Transferrin) [CHAIN 0]	1578.06	62.98	115	46	0		1	Q921I1	6.99	74881.5	uniprot_sprot	K|GYYAVAVVK|A	[TMTzero_Nterm]GYYAVAVVK[TMTzero_K]	2	428-436	TRUE	9.064	-0.308	473.287	3	84.27	1416.84	0	2	Q921I1,Q921I1_CHAIN_0
3	Q921I1_CHAIN_0	TRFE_MOUSE	Serotransferrin (Transferrin) [CHAIN 0]	1578.06	62.98	115	46	0		1	Q921I1	6.99	74881.5	uniprot_sprot	K|GYYAVAVVK|A	[TMTzero_Nterm]GYYAVAVVK[TMTzero_K]	2	428-436	TRUE	8.741	0.924	709.426	2	84.3	1416.84	0	2	Q921I1,Q921I1_CHAIN_0
3	Q921I1_CHAIN_0	TRFE_MOUSE	Serotransferrin (Transferrin) [CHAIN 0]	1578.06	62.98	115	46	0		1	Q921I1	6.99	74881.5	uniprot_sprot	K|GYYAVAVVK|A	[TMTzero_Nterm]GYYAVAVVK[TMTzero_K]	2	428-436	TRUE	7.833	1.523	709.425	2	84.98	1416.84	0	2	Q921I1,Q921I1_CHAIN_0
3	Q921I1_CHAIN_0	TRFE_MOUSE	Serotransferrin (Transferrin) [CHAIN 0]	1578.06	62.98	115	46	0		1	Q921I1	6.99	74881.5	uniprot_sprot	R|IPSHAVVAR|K	[TMTzero_Nterm]IPSHAVVAR	1	246-254	TRUE	9.449	-2.113	587.36	2	53.33	1172.7	0	2	Q921I1,Q921I1_CHAIN_0
3	Q921I1_CHAIN_0	TRFE_MOUSE	Serotransferrin (Transferrin) [CHAIN 0]	1578.06	62.98	115	46	0		1	Q921I1	6.99	74881.5	uniprot_sprot	R|IPSHAVVAR|K	[TMTzero_Nterm]IPSHAVVAR	1	246-254	TRUE	10.961	-4.432	391.91	3	53.38	1172.7	0	2	Q921I1,Q921I1_CHAIN_0
3	Q921I1_CHAIN_0	TRFE_MOUSE	Serotransferrin (Transferrin) [CHAIN 0]	1578.06	62.98	115	46	0		1	Q921I1	6.99	74881.5	uniprot_sprot	R|IPSHAVVAR|K	[TMTzero_Nterm]IPSHAVVAR	1	246-254	TRUE	10.293	-0.567	587.359	2	54.02	1172.7	0	2	Q921I1,Q921I1_CHAIN_0
3	Q921I1_CHAIN_0	TRFE_MOUSE	Serotransferrin (Transferrin) [CHAIN 0]	1578.06	62.98	115	46	0		1	Q921I1	6.99	74881.5	uniprot_sprot	R|IPSHAVVAR|K	[TMTzero_Nterm]IPSHAVVAR	1	246-254	TRUE	9.643	-0.724	391.909	3	54.07	1172.7	0	2	Q921I1,Q921I1_CHAIN_0
3	Q921I1_CHAIN_0	TRFE_MOUSE	Serotransferrin (Transferrin) [CHAIN 0]	1578.06	62.98	115	46	0		1	Q921I1	6.99	74881.5	uniprot_sprot	R|KCSTSR|L	[TMTzero_Nterm]K[TMTzero_K]C[Cys_CAM]STSR	3	663-668	TRUE	7.71	-0.428	593.835	2	29.98	1185.65	1	2	Q921I1,Q921I1_CHAIN_0
3	Q921I1_CHAIN_0	TRFE_MOUSE	Serotransferrin (Transferrin) [CHAIN 0]	1578.06	62.98	115	46	0		1	Q921I1	6.99	74881.5	uniprot_sprot	K|KGTDFQLNQLEGK|K	[TMTzero_Nterm]K[TMTzero_K]GTDFQLNQLEGK[TMTzero_K]	3	103-115	TRUE	10.935	3.033	717.41	3	87.65	2149.22	1	2	Q921I1,Q921I1_CHAIN_0
3	Q921I1_CHAIN_0	TRFE_MOUSE	Serotransferrin (Transferrin) [CHAIN 0]	1578.06	62.98	115	46	0		1	Q921I1	6.99	74881.5	uniprot_sprot	R|KPVDQYEDCYLAR|I	[TMTzero_Nterm]K[TMTzero_K]PVDQYEDC[Cys_CAM]YLAR	3	233-245	TRUE	16.275	-0.799	702.363	3	74.13	2104.07	1	2	Q921I1,Q921I1_CHAIN_0
3	Q921I1_CHAIN_0	TRFE_MOUSE	Serotransferrin (Transferrin) [CHAIN 0]	1578.06	62.98	115	46	0		1	Q921I1	6.99	74881.5	uniprot_sprot	R|KPVDQYEDCYLAR|I	[TMTzero_Nterm]K[TMTzero_K]PVDQYEDC[Cys_CAM]YLAR	3	233-245	TRUE	18.673	-1.339	1053.04	2	74.2	2104.07	1	2	Q921I1,Q921I1_CHAIN_0
3	Q921I1_CHAIN_0	TRFE_MOUSE	Serotransferrin (Transferrin) [CHAIN 0]	1578.06	62.98	115	46	0		1	Q921I1	6.99	74881.5	uniprot_sprot	R|KPVDQYEDCYLAR|I	[TMTzero_Nterm]K[TMTzero_K]PVDQYEDC[Cys_CAM]YLAR	3	233-245	TRUE	19.026	0.069	702.363	3	74.82	2104.07	1	2	Q921I1,Q921I1_CHAIN_0
3	Q921I1_CHAIN_0	TRFE_MOUSE	Serotransferrin (Transferrin) [CHAIN 0]	1578.06	62.98	115	46	0		1	Q921I1	6.99	74881.5	uniprot_sprot	R|KPVDQYEDCYLAR|I	[TMTzero_Nterm]K[TMTzero_K]PVDQYEDC[Cys_CAM]YLAR	3	233-245	TRUE	13.068	-0.647	702.363	3	75.83	2104.07	1	2	Q921I1,Q921I1_CHAIN_0
3	Q921I1_CHAIN_0	TRFE_MOUSE	Serotransferrin (Transferrin) [CHAIN 0]	1578.06	62.98	115	46	0		1	Q921I1	6.99	74881.5	uniprot_sprot	K|KSCHTGVDR|T	[TMTzero_Nterm]K[TMTzero_K]SC[Cys_CAM]HTGVDR	3	451-459	TRUE	8.368	6.318	503.27	3	32.63	1506.8	1	2	Q921I1,Q921I1_CHAIN_0
3	Q921I1_CHAIN_0	TRFE_MOUSE	Serotransferrin (Transferrin) [CHAIN 0]	1578.06	62.98	115	46	0		1	Q921I1	6.99	74881.5	uniprot_sprot	K|KTSYPDCIK|A	[TMTzero_Nterm]K[TMTzero_K]TSYPDC[Cys_CAM]IK[TMTzero_K]	4	42-50	TRUE	9.247	2.051	595.338	3	66.07	1782.99	1	2	Q921I1,Q921I1_CHAIN_0
3	Q921I1_CHAIN_0	TRFE_MOUSE	Serotransferrin (Transferrin) [CHAIN 0]	1578.06	62.98	115	46	0		1	Q921I1	6.99	74881.5	uniprot_sprot	K|KTSYPDCIK|A	[TMTzero_Nterm]K[TMTzero_K]TSYPDC[Cys_CAM]IK[TMTzero_K]	4	42-50	TRUE	10.759	-1.778	595.34	3	66.77	1782.99	1	2	Q921I1,Q921I1_CHAIN_0
3	Q921I1_CHAIN_0	TRFE_MOUSE	Serotransferrin (Transferrin) [CHAIN 0]	1578.06	62.98	115	46	0		1	Q921I1	6.99	74881.5	uniprot_sprot	K|LCQLCPGCGCSSTQPFFGYVGAFK|C	[TMTzero_Nterm]LC[Cys_CAM]QLC[Cys_CAM]PGC[Cys_CAM]GC[Cys_CAM]SSTQPFFGYVGAFK[TMTzero_K]	6	170-193	TRUE	8.82	1.465	798.13	4	121.93	3188.5	0	2	Q921I1,Q921I1_CHAIN_0
3	Q921I1_CHAIN_0	TRFE_MOUSE	Serotransferrin (Transferrin) [CHAIN 0]	1578.06	62.98	115	46	0		1	Q921I1	6.99	74881.5	uniprot_sprot	R|LLEACTFHK|H	[TMTzero_Nterm]LLEAC[Cys_CAM]TFHK[TMTzero_K]	3	669-677	TRUE	10.324	2.548	522.961	3	84.53	1565.86	0	2	Q921I1,Q921I1_CHAIN_0
3	Q921I1_CHAIN_0	TRFE_MOUSE	Serotransferrin (Transferrin) [CHAIN 0]	1578.06	62.98	115	46	0		1	Q921I1	6.99	74881.5	uniprot_sprot	R|LLEACTFHKH|-	[TMTzero_Nterm]LLEAC[Cys_CAM]TFHK[TMTzero_K]H	3	669-678	TRUE	10.233	-1.509	852.47	2	75.12	1702.92	1	2	Q921I1,Q921I1_CHAIN_0
3	Q921I1_CHAIN_0	TRFE_MOUSE	Serotransferrin (Transferrin) [CHAIN 0]	1578.06	62.98	115	46	0		1	Q921I1	6.99	74881.5	uniprot_sprot	R|LLEACTFHKH|-	[TMTzero_Nterm]LLEAC[Cys_CAM]TFHK[TMTzero_K]H	3	669-678	TRUE	16.064	-1.686	568.649	3	75.18	1702.92	1	2	Q921I1,Q921I1_CHAIN_0
3	Q921I1_CHAIN_0	TRFE_MOUSE	Serotransferrin (Transferrin) [CHAIN 0]	1578.06	62.98	115	46	0		1	Q921I1	6.99	74881.5	uniprot_sprot	R|LLEACTFHKH|-	[TMTzero_Nterm]LLEAC[Cys_CAM]TFHK[TMTzero_K]H	3	669-678	TRUE	11.556	-2.102	426.739	4	75.2	1702.92	1	2	Q921I1,Q921I1_CHAIN_0
3	Q921I1_CHAIN_0	TRFE_MOUSE	Serotransferrin (Transferrin) [CHAIN 0]	1578.06	62.98	115	46	0		1	Q921I1	6.99	74881.5	uniprot_sprot	K|LPEGTTPEK|Y	[TMTzero_Nterm]LPEGTTPEK[TMTzero_K]	2	640-648	TRUE	10.421	1.843	710.407	2	67.38	1418.8	0	2	Q921I1,Q921I1_CHAIN_0
3	Q921I1_CHAIN_0	TRFE_MOUSE	Serotransferrin (Transferrin) [CHAIN 0]	1578.06	62.98	115	46	0		1	Q921I1	6.99	74881.5	uniprot_sprot	R|LYLGHNYVTAIR|N	[TMTzero_Nterm]LYLGHNYVTAIR	1	313-324	TRUE	9.943	-1.881	548.648	3	86.25	1642.92	0	2	Q921I1,Q921I1_CHAIN_0
3	Q921I1_CHAIN_0	TRFE_MOUSE	Serotransferrin (Transferrin) [CHAIN 0]	1578.06	62.98	115	46	0		1	Q921I1	6.99	74881.5	uniprot_sprot	R|LYLGHNYVTAIR|N	[TMTzero_Nterm]LYLGHNYVTAIR	1	313-324	TRUE	11.414	1.303	822.466	2	86.3	1642.92	0	2	Q921I1,Q921I1_CHAIN_0
3	Q921I1_CHAIN_0	TRFE_MOUSE	Serotransferrin (Transferrin) [CHAIN 0]	1578.06	62.98	115	46	0		1	Q921I1	6.99	74881.5	uniprot_sprot	K|NLKQEDFELLCPDGTR|K	[TMTzero_Nterm]NLK[TMTzero_K]QEDFELLC[Cys_CAM]PDGTR	3	554-569	TRUE	16.406	-1.284	795.083	3	95.67	2382.22	1	2	Q921I1,Q921I1_CHAIN_0
3	Q921I1_CHAIN_0	TRFE_MOUSE	Serotransferrin (Transferrin) [CHAIN 0]	1578.06	62.98	115	46	0		1	Q921I1	6.99	74881.5	uniprot_sprot	K|NLKQEDFELLCPDGTR|K	[TMTzero_Nterm]NLK[TMTzero_K]QEDFELLC[Cys_CAM]PDGTR	3	554-569	TRUE	17.235	-0.493	795.083	3	96.35	2382.22	1	2	Q921I1,Q921I1_CHAIN_0
3	Q921I1_CHAIN_0	TRFE_MOUSE	Serotransferrin (Transferrin) [CHAIN 0]	1578.06	62.98	115	46	0		1	Q921I1	6.99	74881.5	uniprot_sprot	K|NLKQEDFELLCPDGTR|K	[TMTzero_Nterm]NLK[TMTzero_K]QEDFELLC[Cys_CAM]PDGTR	3	554-569	TRUE	17.709	-1.14	795.083	3	97.03	2382.22	1	2	Q921I1,Q921I1_CHAIN_0
3	Q921I1_CHAIN_0	TRFE_MOUSE	Serotransferrin (Transferrin) [CHAIN 0]	1578.06	62.98	115	46	0		1	Q921I1	6.99	74881.5	uniprot_sprot	K|NLKQEDFELLCPDGTR|K	[TMTzero_Nterm]NLK[TMTzero_K]QEDFELLC[Cys_CAM]PDGTR	3	554-569	TRUE	16.473	-1.424	795.084	3	97.72	2382.22	1	2	Q921I1,Q921I1_CHAIN_0
3	Q921I1_CHAIN_0	TRFE_MOUSE	Serotransferrin (Transferrin) [CHAIN 0]	1578.06	62.98	115	46	0		1	Q921I1	6.99	74881.5	uniprot_sprot	K|NLKQEDFELLCPDGTR|K	[TMTzero_Nterm]NLK[TMTzero_K]QEDFELLC[Cys_CAM]PDGTR	3	554-569	TRUE	15.725	-0.447	795.083	3	98.38	2382.22	1	2	Q921I1,Q921I1_CHAIN_0
3	Q921I1_CHAIN_0	TRFE_MOUSE	Serotransferrin (Transferrin) [CHAIN 0]	1578.06	62.98	115	46	0		1	Q921I1	6.99	74881.5	uniprot_sprot	K|NLKQEDFELLCPDGTR|K	[TMTzero_Nterm]NLK[TMTzero_K]QEDFELLC[Cys_CAM]PDGTR	3	554-569	TRUE	15.568	-0.214	795.083	3	99.08	2382.22	1	2	Q921I1,Q921I1_CHAIN_0
3	Q921I1_CHAIN_0	TRFE_MOUSE	Serotransferrin (Transferrin) [CHAIN 0]	1578.06	62.98	115	46	0		1	Q921I1	6.99	74881.5	uniprot_sprot	K|NLKQEDFELLCPDGTR|K	[TMTzero_Nterm]NLK[TMTzero_K]QEDFELLC[Cys_CAM]PDGTR	3	554-569	TRUE	15.079	1.543	795.081	3	99.78	2382.22	1	2	Q921I1,Q921I1_CHAIN_0
3	Q921I1_CHAIN_0	TRFE_MOUSE	Serotransferrin (Transferrin) [CHAIN 0]	1578.06	62.98	115	46	0		1	Q921I1	6.99	74881.5	uniprot_sprot	K|NLKQEDFELLCPDGTR|K	[TMTzero_Nterm]NLK[TMTzero_K]QEDFELLC[Cys_CAM]PDGTR	3	554-569	TRUE	13.933	2.571	795.08	3	100.47	2382.22	1	2	Q921I1,Q921I1_CHAIN_0
3	Q921I1_CHAIN_0	TRFE_MOUSE	Serotransferrin (Transferrin) [CHAIN 0]	1578.06	62.98	115	46	0		1	Q921I1	6.99	74881.5	uniprot_sprot	K|NLKQEDFELLCPDGTR|K	[TMTzero_Nterm]NLK[TMTzero_K]QEDFELLC[Cys_CAM]PDGTR	3	554-569	TRUE	14.039	-1.202	795.083	3	101.18	2382.22	1	2	Q921I1,Q921I1_CHAIN_0
3	Q921I1_CHAIN_0	TRFE_MOUSE	Serotransferrin (Transferrin) [CHAIN 0]	1578.06	62.98	115	46	0		1	Q921I1	6.99	74881.5	uniprot_sprot	K|NLKQEDFELLCPDGTR|K	[TMTzero_Nterm]NLK[TMTzero_K]QEDFELLC[Cys_CAM]PDGTR	3	554-569	TRUE	12.147	1.315	795.081	3	102.55	2382.22	1	2	Q921I1,Q921I1_CHAIN_0
3	Q921I1_CHAIN_0	TRFE_MOUSE	Serotransferrin (Transferrin) [CHAIN 0]	1578.06	62.98	115	46	0		1	Q921I1	6.99	74881.5	uniprot_sprot	K|NLKQEDFELLCPDGTR|K	[TMTzero_Nterm]NLK[TMTzero_K]QEDFELLC[Cys_CAM]PDGTR	3	554-569	TRUE	11.394	3.002	795.08	3	103.93	2382.22	1	2	Q921I1,Q921I1_CHAIN_0
3	Q921I1_CHAIN_0	TRFE_MOUSE	Serotransferrin (Transferrin) [CHAIN 0]	1578.06	62.98	115	46	0		1	Q921I1	6.99	74881.5	uniprot_sprot	K|NLKQEDFELLCPDGTR|K	[TMTzero_Nterm]NLK[TMTzero_K]QEDFELLC[Cys_CAM]PDGTR	3	554-569	TRUE	11.81	-2.735	795.085	3	104.62	2382.22	1	2	Q921I1,Q921I1_CHAIN_0
3	Q921I1_CHAIN_0	TRFE_MOUSE	Serotransferrin (Transferrin) [CHAIN 0]	1578.06	62.98	115	46	0		1	Q921I1	6.99	74881.5	uniprot_sprot	K|NLKQEDFELLCPDGTR|K	[TMTzero_Nterm]NLK[TMTzero_K]QEDFELLC[Cys_CAM]PDGTR	3	554-569	TRUE	10.641	3.002	795.08	3	106.68	2382.22	1	2	Q921I1,Q921I1_CHAIN_0
3	Q921I1_CHAIN_0	TRFE_MOUSE	Serotransferrin (Transferrin) [CHAIN 0]	1578.06	62.98	115	46	0		1	Q921I1	6.99	74881.5	uniprot_sprot	K|NLKQEDFELLCPDGTR|K	[TMTzero_Nterm]NLK[TMTzero_K]QEDFELLC[Cys_CAM]PDGTR	3	554-569	TRUE	10.892	3.002	795.08	3	109.72	2382.22	1	2	Q921I1,Q921I1_CHAIN_0
3	Q921I1_CHAIN_0	TRFE_MOUSE	Serotransferrin (Transferrin) [CHAIN 0]	1578.06	62.98	115	46	0		1	Q921I1	6.99	74881.5	uniprot_sprot	K|NPAEWAK|N	[TMTzero_Nterm]NPAEWAK[TMTzero_K]	2	547-553	TRUE	8.3	-1.049	632.359	2	72.18	1262.7	0	2	Q921I1,Q921I1_CHAIN_0
3	Q921I1_CHAIN_0	TRFE_MOUSE	Serotransferrin (Transferrin) [CHAIN 0]	1578.06	62.98	115	46	0		1	Q921I1	6.99	74881.5	uniprot_sprot	R|NQQEGVCPEGSIDNSPVK|W	[TMTzero_Nterm]NQQEGVC[Cys_CAM]PEGSIDNSPVK[TMTzero_K]	3	325-342	TRUE	14.893	-3.534	802.74	3	67.52	2405.19	0	2	Q921I1,Q921I1_CHAIN_0
3	Q921I1_CHAIN_0	TRFE_MOUSE	Serotransferrin (Transferrin) [CHAIN 0]	1578.06	62.98	115	46	0		1	Q921I1	6.99	74881.5	uniprot_sprot	R|NQQEGVCPEGSIDNSPVK|W	[TMTzero_Nterm]NQQEGVC[Cys_CAM]PEGSIDNSPVK[TMTzero_K]	3	325-342	TRUE	13.7	-3.534	802.74	3	68.6	2405.19	0	2	Q921I1,Q921I1_CHAIN_0
3	Q921I1_CHAIN_0	TRFE_MOUSE	Serotransferrin (Transferrin) [CHAIN 0]	1578.06	62.98	115	46	0		1	Q921I1	6.99	74881.5	uniprot_sprot	R|NQQEGVCPEGSIDNSPVK|W	[TMTzero_Nterm]NQQEGVC[Cys_CAM]PEGSIDNSPVK[TMTzero_K]	3	325-342	TRUE	10.281	-0.723	602.305	4	68.72	2405.19	0	2	Q921I1,Q921I1_CHAIN_0
3	Q921I1_CHAIN_0	TRFE_MOUSE	Serotransferrin (Transferrin) [CHAIN 0]	1578.06	62.98	115	46	0		1	Q921I1	6.99	74881.5	uniprot_sprot	R|SAGWVIPIGLLFCK|L	[TMTzero_Nterm]SAGWVIPIGLLFC[Cys_CAM]K[TMTzero_K]	3	125-138	TRUE	16.607	1.176	670.393	3	138.87	2008.16	0	2	Q921I1,Q921I1_CHAIN_0
3	Q921I1_CHAIN_0	TRFE_MOUSE	Serotransferrin (Transferrin) [CHAIN 0]	1578.06	62.98	115	46	0		1	Q921I1	6.99	74881.5	uniprot_sprot	R|SAGWVIPIGLLFCK|L	[TMTzero_Nterm]SAGWVIPIGLLFC[Cys_CAM]K[TMTzero_K]	3	125-138	TRUE	14.371	1.267	1005.09	2	138.87	2008.16	0	2	Q921I1,Q921I1_CHAIN_0
3	Q921I1_CHAIN_0	TRFE_MOUSE	Serotransferrin (Transferrin) [CHAIN 0]	1578.06	62.98	115	46	0		1	Q921I1	6.99	74881.5	uniprot_sprot	K|SCHTGVDR|T	[TMTzero_Nterm]SC[Cys_CAM]HTGVDR	2	452-459	TRUE	7.416	0.593	385.857	3	21.48	1154.55	0	2	Q921I1,Q921I1_CHAIN_0
3	Q921I1_CHAIN_0	TRFE_MOUSE	Serotransferrin (Transferrin) [CHAIN 0]	1578.06	62.98	115	46	0		1	Q921I1	6.99	74881.5	uniprot_sprot	K|SCHTGVDR|T	[TMTzero_Nterm]SC[Cys_CAM]HTGVDR	2	452-459	TRUE	8.45	0.126	385.857	3	25.7	1154.55	0	2	Q921I1,Q921I1_CHAIN_0
3	Q921I1_CHAIN_0	TRFE_MOUSE	Serotransferrin (Transferrin) [CHAIN 0]	1578.06	62.98	115	46	0		1	Q921I1	6.99	74881.5	uniprot_sprot	K|SKDFQLFSSPLGK|D	[TMTzero_Nterm]SK[TMTzero_K]DFQLFSSPLGK[TMTzero_K]	3	279-291	TRUE	11.723	-2.751	709.415	3	103.7	2125.22	1	2	Q921I1,Q921I1_CHAIN_0
3	Q921I1_CHAIN_0	TRFE_MOUSE	Serotransferrin (Transferrin) [CHAIN 0]	1578.06	62.98	115	46	0		1	Q921I1	6.99	74881.5	uniprot_sprot	K|SKDFQLFSSPLGK|D	[TMTzero_Nterm]SK[TMTzero_K]DFQLFSSPLGK[TMTzero_K]	3	279-291	TRUE	13.686	-3.172	1063.62	2	104.05	2125.22	1	2	Q921I1,Q921I1_CHAIN_0
3	Q921I1_CHAIN_0	TRFE_MOUSE	Serotransferrin (Transferrin) [CHAIN 0]	1578.06	62.98	115	46	0		1	Q921I1	6.99	74881.5	uniprot_sprot	K|SKDFQLFSSPLGK|D	[TMTzero_Nterm]SK[TMTzero_K]DFQLFSSPLGK[TMTzero_K]	3	279-291	TRUE	14.514	-0.384	709.414	3	104.4	2125.22	1	2	Q921I1,Q921I1_CHAIN_0
3	Q921I1_CHAIN_0	TRFE_MOUSE	Serotransferrin (Transferrin) [CHAIN 0]	1578.06	62.98	115	46	0		1	Q921I1	6.99	74881.5	uniprot_sprot	K|SKDFQLFSSPLGK|D	[TMTzero_Nterm]SK[TMTzero_K]DFQLFSSPLGK[TMTzero_K]	3	279-291	TRUE	9.288	0.232	709.413	3	105.1	2125.22	1	2	Q921I1,Q921I1_CHAIN_0
3	Q921I1_CHAIN_0	TRFE_MOUSE	Serotransferrin (Transferrin) [CHAIN 0]	1578.06	62.98	115	46	0		1	Q921I1	6.99	74881.5	uniprot_sprot	R|TAGWNIPMGMLYNR|I	[TMTzero_Nterm]TAGWNIPMGMLYNR	1	460-473	TRUE	16.988	-0.387	924.469	2	112.98	1846.92	0	2	Q921I1,Q921I1_CHAIN_0
3	Q921I1_CHAIN_0	TRFE_MOUSE	Serotransferrin (Transferrin) [CHAIN 0]	1578.06	62.98	115	46	0		1	Q921I1	6.99	74881.5	uniprot_sprot	R|TAGWNIPMGMLYNR|I	[TMTzero_Nterm]TAGWNIPM[Oxidation_M]GMLYNR	2	460-473	TRUE	7.444	-0.531	932.466	2	100.28	1862.92	0	2	Q921I1,Q921I1_CHAIN_0
3	Q921I1_CHAIN_0	TRFE_MOUSE	Serotransferrin (Transferrin) [CHAIN 0]	1578.06	62.98	115	46	0		1	Q921I1	6.99	74881.5	uniprot_sprot	R|TAGWNIPMGMLYNR|I	[TMTzero_Nterm]TAGWNIPMGM[Oxidation_M]LYNR	2	460-473	TRUE	8.95	-0.426	621.98	3	101.88	1862.92	0	2	Q921I1,Q921I1_CHAIN_0
3	Q921I1_CHAIN_0	TRFE_MOUSE	Serotransferrin (Transferrin) [CHAIN 0]	1578.06	62.98	115	46	0		1	Q921I1	6.99	74881.5	uniprot_sprot	R|TAGWNIPMGMLYNR|I	[TMTzero_Nterm]TAGWNIPMGM[Oxidation_M]LYNR	2	460-473	TRUE	7.287	-0.552	621.98	3	107.05	1862.92	0	2	Q921I1,Q921I1_CHAIN_0
3	Q921I1_CHAIN_0	TRFE_MOUSE	Serotransferrin (Transferrin) [CHAIN 0]	1578.06	62.98	115	46	0		1	Q921I1	6.99	74881.5	uniprot_sprot	R|TKCDEWSIISEGK|I	[TMTzero_Nterm]TK[TMTzero_K]C[Cys_CAM]DEWSIISEGK[TMTzero_K]	4	352-364	TRUE	13.154	-0.086	742.401	3	90.93	2224.18	1	2	Q921I1,Q921I1_CHAIN_0
3	Q921I1_CHAIN_0	TRFE_MOUSE	Serotransferrin (Transferrin) [CHAIN 0]	1578.06	62.98	115	46	0		1	Q921I1	6.99	74881.5	uniprot_sprot	K|TSYPDCIK|A	[TMTzero_Nterm]TSYPDC[Cys_CAM]IK[TMTzero_K]	3	43-50	TRUE	7.854	-1.659	477.924	3	66.82	1430.75	0	2	Q921I1,Q921I1_CHAIN_0
3	Q921I1_CHAIN_0	TRFE_MOUSE	Serotransferrin (Transferrin) [CHAIN 0]	1578.06	62.98	115	46	0		1	Q921I1	6.99	74881.5	uniprot_sprot	K|TSYPDCIK|A	[TMTzero_Nterm]TSYPDC[Cys_CAM]IK[TMTzero_K]	3	43-50	TRUE	10.247	-0.531	716.382	2	67.02	1430.75	0	2	Q921I1,Q921I1_CHAIN_0
3	Q921I1_CHAIN_0	TRFE_MOUSE	Serotransferrin (Transferrin) [CHAIN 0]	1578.06	62.98	115	46	0		1	Q921I1	6.99	74881.5	uniprot_sprot	K|TVLPPDGPR|L	[TMTzero_Nterm]TVLPPDGPR	1	28-36	TRUE	12.005	0.952	588.342	2	62.13	1174.67	0	2	Q921I1,Q921I1_CHAIN_0
3	Q921I1_CHAIN_0	TRFE_MOUSE	Serotransferrin (Transferrin) [CHAIN 0]	1578.06	62.98	115	46	0		1	Q921I1	6.99	74881.5	uniprot_sprot	K|TVLPPDGPR|L	[TMTzero_Nterm]TVLPPDGPR	1	28-36	TRUE	8.063	-2.576	392.565	3	62.37	1174.67	0	2	Q921I1,Q921I1_CHAIN_0
3	Q921I1_CHAIN_0	TRFE_MOUSE	Serotransferrin (Transferrin) [CHAIN 0]	1578.06	62.98	115	46	0		1	Q921I1	6.99	74881.5	uniprot_sprot	K|TVLPPDGPR|L	[TMTzero_Nterm]TVLPPDGPR	1	28-36	TRUE	9.937	-0.109	588.343	2	62.82	1174.67	0	2	Q921I1,Q921I1_CHAIN_0
3	Q921I1_CHAIN_0	TRFE_MOUSE	Serotransferrin (Transferrin) [CHAIN 0]	1578.06	62.98	115	46	0		1	Q921I1	6.99	74881.5	uniprot_sprot	K|TVLPPDGPR|L	[TMTzero_Nterm]TVLPPDGPR	1	28-36	TRUE	10.135	-1.26	588.344	2	63.48	1174.67	0	2	Q921I1,Q921I1_CHAIN_0
3	Q921I1_CHAIN_0	TRFE_MOUSE	Serotransferrin (Transferrin) [CHAIN 0]	1578.06	62.98	115	46	0		1	Q921I1	6.99	74881.5	uniprot_sprot	K|TVLPPDGPR|L	[TMTzero_Nterm]TVLPPDGPR	1	28-36	TRUE	7.449	0.626	588.342	2	64.17	1174.67	0	2	Q921I1,Q921I1_CHAIN_0
3	Q921I1_CHAIN_0	TRFE_MOUSE	Serotransferrin (Transferrin) [CHAIN 0]	1578.06	62.98	115	46	0		1	Q921I1	6.99	74881.5	uniprot_sprot	K|VAQEHFGK|G	[TMTzero_Nterm]VAQEHFGK[TMTzero_K]	2	269-276	FALSE	7.855	1.226	455.262	3	58.9	1362.77	0	4	Q9DBD0,Q9DBD0_CHAIN_0,Q921I1,Q921I1_CHAIN_0
3	Q921I1_CHAIN_0	TRFE_MOUSE	Serotransferrin (Transferrin) [CHAIN 0]	1578.06	62.98	115	46	0		1	Q921I1	6.99	74881.5	uniprot_sprot	K|VAQEHFGK|G	[TMTzero_Nterm]VAQEHFGK[TMTzero_K]	2	269-276	FALSE	10.409	-0.288	455.263	3	59.57	1362.77	0	4	Q9DBD0,Q9DBD0_CHAIN_0,Q921I1,Q921I1_CHAIN_0
3	Q921I1_CHAIN_0	TRFE_MOUSE	Serotransferrin (Transferrin) [CHAIN 0]	1578.06	62.98	115	46	0		1	Q921I1	6.99	74881.5	uniprot_sprot	K|VAQEHFGK|G	[TMTzero_Nterm]VAQEHFGK[TMTzero_K]	2	269-276	FALSE	7.678	-0.143	682.39	2	59.6	1362.77	0	4	Q9DBD0,Q9DBD0_CHAIN_0,Q921I1,Q921I1_CHAIN_0
3	Q921I1_CHAIN_0	TRFE_MOUSE	Serotransferrin (Transferrin) [CHAIN 0]	1578.06	62.98	115	46	0		1	Q921I1	6.99	74881.5	uniprot_sprot	K|VAQEHFGKGK|S	[TMTzero_Nterm]VAQEHFGK[TMTzero_K]GK[TMTzero_K]	3	269-278	TRUE	10.333	-1.445	444.017	4	59.43	1772.04	1	2	Q921I1,Q921I1_CHAIN_0
3	Q921I1_CHAIN_0	TRFE_MOUSE	Serotransferrin (Transferrin) [CHAIN 0]	1578.06	62.98	115	46	0		1	Q921I1	6.99	74881.5	uniprot_sprot	-|VPDKTVK|W	[TMTzero_Nterm]VPDK[TMTzero_K]TVK[TMTzero_K]	3	1-7	TRUE	7.546	-2.271	729.97	2	63.47	1457.92	1	1	Q921I1_CHAIN_0
3	Q921I1_CHAIN_0	TRFE_MOUSE	Serotransferrin (Transferrin) [CHAIN 0]	1578.06	62.98	115	46	0		1	Q921I1	6.99	74881.5	uniprot_sprot	-|VPDKTVK|W	[TMTzero_Nterm]VPDK[TMTzero_K]TVK[TMTzero_K]	3	1-7	TRUE	9.494	-1.537	486.982	3	63.5	1457.92	1	1	Q921I1_CHAIN_0
3	Q921I1_CHAIN_0	TRFE_MOUSE	Serotransferrin (Transferrin) [CHAIN 0]	1578.06	62.98	115	46	0		1	Q921I1	6.99	74881.5	uniprot_sprot	K|WCALSHLER|T	[TMTzero_Nterm]WC[Cys_CAM]ALSHLER	2	343-351	TRUE	9.872	3.386	465.91	3	76.42	1394.71	0	2	Q921I1,Q921I1_CHAIN_0
3	Q921I1_CHAIN_0	TRFE_MOUSE	Serotransferrin (Transferrin) [CHAIN 0]	1578.06	62.98	115	46	0		1	Q921I1	6.99	74881.5	uniprot_sprot	K|WCALSHLER|T	[TMTzero_Nterm]WC[Cys_CAM]ALSHLER	2	343-351	TRUE	11.378	0.487	465.911	3	80.8	1394.71	0	2	Q921I1,Q921I1_CHAIN_0
3	Q921I1_CHAIN_0	TRFE_MOUSE	Serotransferrin (Transferrin) [CHAIN 0]	1578.06	62.98	115	46	0		1	Q921I1	6.99	74881.5	uniprot_sprot	K|WCALSHLER|T	[TMTzero_Nterm]WC[Cys_CAM]ALSHLER	2	343-351	TRUE	8.756	0.995	698.363	2	80.87	1394.71	0	2	Q921I1,Q921I1_CHAIN_0
3	Q921I1_CHAIN_0	TRFE_MOUSE	Serotransferrin (Transferrin) [CHAIN 0]	1578.06	62.98	115	46	0		1	Q921I1	6.99	74881.5	uniprot_sprot	K|WCALSHLER|T	[TMTzero_Nterm]WC[Cys_CAM]ALSHLER	2	343-351	TRUE	12.063	0.131	465.912	3	81.5	1394.71	0	2	Q921I1,Q921I1_CHAIN_0
3	Q921I1_CHAIN_0	TRFE_MOUSE	Serotransferrin (Transferrin) [CHAIN 0]	1578.06	62.98	115	46	0		1	Q921I1	6.99	74881.5	uniprot_sprot	K|WCALSHLER|T	[TMTzero_Nterm]WC[Cys_CAM]ALSHLER	2	343-351	TRUE	8.811	-3.223	698.366	2	81.58	1394.71	0	2	Q921I1,Q921I1_CHAIN_0
3	Q921I1_CHAIN_0	TRFE_MOUSE	Serotransferrin (Transferrin) [CHAIN 0]	1578.06	62.98	115	46	0		1	Q921I1	6.99	74881.5	uniprot_sprot	K|WCALSHLER|T	[TMTzero_Nterm]WC[Cys_CAM]ALSHLER	2	343-351	TRUE	8.616	3.386	465.91	3	82.63	1394.71	0	2	Q921I1,Q921I1_CHAIN_0
3	Q921I1_CHAIN_0	TRFE_MOUSE	Serotransferrin (Transferrin) [CHAIN 0]	1578.06	62.98	115	46	0		1	Q921I1	6.99	74881.5	uniprot_sprot	K|WCAVSEHENTK|C	[TMTzero_Nterm]WC[Cys_CAM]AVSEHENTK[TMTzero_K]	3	8-18	TRUE	11.763	-1.05	603.639	3	64.07	1807.89	0	2	Q921I1,Q921I1_CHAIN_0
3	Q921I1_CHAIN_0	TRFE_MOUSE	Serotransferrin (Transferrin) [CHAIN 0]	1578.06	62.98	115	46	0		1	Q921I1	6.99	74881.5	uniprot_sprot	K|YLGAEYMQSVGNMR|K	[TMTzero_Nterm]YLGAEYMQSVGNMR	1	649-662	TRUE	8.964	0.77	614.967	3	91.6	1841.88	0	2	Q921I1,Q921I1_CHAIN_0
3	Q921I1_CHAIN_0	TRFE_MOUSE	Serotransferrin (Transferrin) [CHAIN 0]	1578.06	62.98	115	46	0		1	Q921I1	6.99	74881.5	uniprot_sprot	K|YLGAEYMQSVGNMR|K	[TMTzero_Nterm]YLGAEYMQSVGNMR	1	649-662	TRUE	15.729	-0.816	921.948	2	91.62	1841.88	0	2	Q921I1,Q921I1_CHAIN_0
3	Q921I1_CHAIN_0	TRFE_MOUSE	Serotransferrin (Transferrin) [CHAIN 0]	1578.06	62.98	115	46	0		1	Q921I1	6.99	74881.5	uniprot_sprot	K|YLGAEYMQSVGNMR|K	[TMTzero_Nterm]YLGAEYMQSVGNMR	1	649-662	TRUE	7.217	-2.554	614.969	3	92.53	1841.88	0	2	Q921I1,Q921I1_CHAIN_0
4	P11276_CHAIN_0	FINC_MOUSE	Anastellin [CHAIN 0]	1537.34	27.81	70	53	1	P11276	0		5.32	269202	uniprot_sprot	R|APITGYIIR|H	[TMTzero_Nterm]APITGYIIR	1	1441-1449	TRUE	8.816	-5.508	614.38	2	88.22	1226.74	0	2	P11276,P11276_CHAIN_0
4	P11276_CHAIN_0	FINC_MOUSE	Anastellin [CHAIN 0]	1537.34	27.81	70	53	1	P11276	0		5.32	269202	uniprot_sprot	K|ATGVFTTLQPLR|S	[TMTzero_Nterm]ATGVFTTLQPLR	1	1045-1056	TRUE	9.388	-1.226	764.449	2	96.42	1526.88	0	2	P11276,P11276_CHAIN_0
4	P11276_CHAIN_0	FINC_MOUSE	Anastellin [CHAIN 0]	1537.34	27.81	70	53	1	P11276	0		5.32	269202	uniprot_sprot	K|ATGVFTTLQPLR|S	[TMTzero_Nterm]ATGVFTTLQPLR	1	1045-1056	TRUE	10.139	-1.023	509.968	3	96.45	1526.88	0	2	P11276,P11276_CHAIN_0
4	P11276_CHAIN_0	FINC_MOUSE	Anastellin [CHAIN 0]	1537.34	27.81	70	53	1	P11276	0		5.32	269202	uniprot_sprot	R|CHEGGQSYK|I	[TMTzero_Nterm]C[Cys_CAM]HEGGQSYK[TMTzero_K]	3	110-118	TRUE	7.506	-3.652	505.256	3	39.22	1512.74	0	2	P11276,P11276_CHAIN_0
4	P11276_CHAIN_0	FINC_MOUSE	Anastellin [CHAIN 0]	1537.34	27.81	70	53	1	P11276	0		5.32	269202	uniprot_sprot	R|CNDQDTR|T	[TMTzero_Nterm]C[Cys_CAM]NDQDTR	2	200-206	TRUE	7.686	0.873	566.756	2	24.1	1131.5	0	2	P11276,P11276_CHAIN_0
4	P11276_CHAIN_0	FINC_MOUSE	Anastellin [CHAIN 0]	1537.34	27.81	70	53	1	P11276	0		5.32	269202	uniprot_sprot	K|DSMIWDCTCIGAGR|G	[TMTzero_Nterm]DSMIWDC[Cys_CAM]TC[Cys_CAM]IGAGR	3	86-99	TRUE	15.871	0.838	933.42	2	90.85	1864.83	0	2	P11276,P11276_CHAIN_0
4	P11276_CHAIN_0	FINC_MOUSE	Anastellin [CHAIN 0]	1537.34	27.81	70	53	1	P11276	0		5.32	269202	uniprot_sprot	K|DTLTSRPAQGVITTLENVSPPR|R	[TMTzero_Nterm]DTLTSRPAQGVITTLENVSPPR	1	1855-1876	TRUE	20.061	3.41	859.47	3	100.43	2575.4	1	2	P11276,P11276_CHAIN_0
4	P11276_CHAIN_0	FINC_MOUSE	Anastellin [CHAIN 0]	1537.34	27.81	70	53	1	P11276	0		5.32	269202	uniprot_sprot	K|EYLGAICSCTCFGGQR|G	[TMTzero_Nterm]EYLGAIC[Cys_CAM]SC[Cys_CAM]TC[Cys_CAM]FGGQR	4	2369-2384	TRUE	11.435	0.871	701.653	3	88.47	2101.94	0	2	P11276,P11276_CHAIN_0
4	P11276_CHAIN_0	FINC_MOUSE	Anastellin [CHAIN 0]	1537.34	27.81	70	53	1	P11276	0		5.32	269202	uniprot_sprot	R|FLTTTPNSLLVSWQAPR|A	[TMTzero_Nterm]FLTTTPNSLLVSWQAPR	1	1969-1985	TRUE	12.035	-2.065	719.07	3	121.72	2154.18	0	2	P11276,P11276_CHAIN_0
4	P11276_CHAIN_0	FINC_MOUSE	Anastellin [CHAIN 0]	1537.34	27.81	70	53	1	P11276	0		5.32	269202	uniprot_sprot	K|FSQVTPTSFTAQWIAPSVQLTGYR|V	[TMTzero_Nterm]FSQVTPTSFTAQWIAPSVQLTGYR	1	1788-1811	TRUE	9.953	-6.384	728.14	4	124.9	2908.51	0	2	P11276,P11276_CHAIN_0
4	P11276_CHAIN_0	FINC_MOUSE	Anastellin [CHAIN 0]	1537.34	27.81	70	53	1	P11276	0		5.32	269202	uniprot_sprot	R|FTNIGPDTMR|V	[TMTzero_Nterm]FTNIGPDTMR	1	1333-1342	TRUE	11.731	0.809	688.355	2	78.7	1374.7	0	2	P11276,P11276_CHAIN_0
4	P11276_CHAIN_0	FINC_MOUSE	Anastellin [CHAIN 0]	1537.34	27.81	70	53	1	P11276	0		5.32	269202	uniprot_sprot	K|FVHGVR|Y	[TMTzero_Nterm]FVHGVR	1	547-552	TRUE	8.447	-1.988	469.783	2	47.8	937.55	0	2	P11276,P11276_CHAIN_0
4	P11276_CHAIN_0	FINC_MOUSE	Anastellin [CHAIN 0]	1537.34	27.81	70	53	1	P11276	0		5.32	269202	uniprot_sprot	R|GDSPASSKPVSINYK|T	[TMTzero_Nterm]GDSPASSK[TMTzero_K]PVSINYK[TMTzero_K]	3	1583-1597	TRUE	12.281	-1.472	741.42	3	73.73	2221.24	1	2	P11276,P11276_CHAIN_0
4	P11276_CHAIN_0	FINC_MOUSE	Anastellin [CHAIN 0]	1537.34	27.81	70	53	1	P11276	0		5.32	269202	uniprot_sprot	R|GDSPASSKPVSINYK|T	[TMTzero_Nterm]GDSPASSK[TMTzero_K]PVSINYK[TMTzero_K]	3	1583-1597	TRUE	8.495	-0.216	556.316	4	73.77	2221.24	1	2	P11276,P11276_CHAIN_0
4	P11276_CHAIN_0	FINC_MOUSE	Anastellin [CHAIN 0]	1537.34	27.81	70	53	1	P11276	0		5.32	269202	uniprot_sprot	R|GEWACIPYSQLR|D	[TMTzero_Nterm]GEWAC[Cys_CAM]IPYSQLR	2	472-483	TRUE	10.655	-4.71	852.436	2	95.23	1702.85	0	2	P11276,P11276_CHAIN_0
4	P11276_CHAIN_0	FINC_MOUSE	Anastellin [CHAIN 0]	1537.34	27.81	70	53	1	P11276	0		5.32	269202	uniprot_sprot	K|GEWTCKPIAEK|C	[TMTzero_Nterm]GEWTC[Cys_CAM]K[TMTzero_K]PIAEK[TMTzero_K]	4	144-154	TRUE	8.601	0.45	664.372	3	77.83	1990.1	1	2	P11276,P11276_CHAIN_0
4	P11276_CHAIN_0	FINC_MOUSE	Anastellin [CHAIN 0]	1537.34	27.81	70	53	1	P11276	0		5.32	269202	uniprot_sprot	R|GFNCESKPEPEETCFDK|Y	[TMTzero_Nterm]GFNC[Cys_CAM]ESK[TMTzero_K]PEPEETC[Cys_CAM]FDK[TMTzero_K]	5	53-69	TRUE	11.663	-1.891	916.11	3	79.27	2745.3	1	2	P11276,P11276_CHAIN_0
4	P11276_CHAIN_0	FINC_MOUSE	Anastellin [CHAIN 0]	1537.34	27.81	70	53	1	P11276	0		5.32	269202	uniprot_sprot	K|GLTPGVIYEGQLISIQQYGHR|E	[TMTzero_Nterm]GLTPGVIYEGQLISIQQYGHR	1	638-658	TRUE	18.015	-3.5	851.802	3	107.1	2552.38	0	2	P11276,P11276_CHAIN_0
4	P11276_CHAIN_0	FINC_MOUSE	Anastellin [CHAIN 0]	1537.34	27.81	70	53	1	P11276	0		5.32	269202	uniprot_sprot	K|GNQQSPK|A	[TMTzero_Nterm]GNQQSPK[TMTzero_K]	2	1038-1044	TRUE	7.211	0.891	402.899	3	36.6	1205.68	0	2	P11276,P11276_CHAIN_0
4	P11276_CHAIN_0	FINC_MOUSE	Anastellin [CHAIN 0]	1537.34	27.81	70	53	1	P11276	0		5.32	269202	uniprot_sprot	R|GVTYNIIVEALQNQR|R	[TMTzero_Nterm]GVTYNIIVEALQNQR	1	2223-2237	TRUE	13.565	1.501	971.54	2	120.65	1941.07	0	2	P11276,P11276_CHAIN_0
4	P11276_CHAIN_0	FINC_MOUSE	Anastellin [CHAIN 0]	1537.34	27.81	70	53	1	P11276	0		5.32	269202	uniprot_sprot	R|GVTYNIIVEALQNQR|R	[TMTzero_Nterm]GVTYNIIVEALQNQR	1	2223-2237	TRUE	12.45	2.089	648.029	3	121.23	1941.07	0	2	P11276,P11276_CHAIN_0
4	P11276_CHAIN_0	FINC_MOUSE	Anastellin [CHAIN 0]	1537.34	27.81	70	53	1	P11276	0		5.32	269202	uniprot_sprot	K|HYQINQQWER|T	[TMTzero_Nterm]HYQINQQWER	1	27-36	TRUE	7.234	0.178	542.611	3	63.02	1624.81	0	2	P11276,P11276_CHAIN_0
4	P11276_CHAIN_0	FINC_MOUSE	Anastellin [CHAIN 0]	1537.34	27.81	70	53	1	P11276	0		5.32	269202	uniprot_sprot	K|IHLYTLNDNAR|S	[TMTzero_Nterm]IHLYTLNDNAR	1	1939-1949	TRUE	10.683	6.912	777.42	2	76.52	1552.84	0	2	P11276,P11276_CHAIN_0
4	P11276_CHAIN_0	FINC_MOUSE	Anastellin [CHAIN 0]	1537.34	27.81	70	53	1	P11276	0		5.32	269202	uniprot_sprot	R|ISCTIANR|C	[TMTzero_Nterm]ISC[Cys_CAM]TIANR	2	102-109	TRUE	11.278	0.351	579.818	2	56.83	1157.62	0	2	P11276,P11276_CHAIN_0
4	P11276_CHAIN_0	FINC_MOUSE	Anastellin [CHAIN 0]	1537.34	27.81	70	53	1	P11276	0		5.32	269202	uniprot_sprot	K|LGVRPSQGGEAPR|E	[TMTzero_Nterm]LGVRPSQGGEAPR	1	1084-1096	TRUE	14.184	0.296	516.626	3	49.13	1546.86	1	2	P11276,P11276_CHAIN_0
4	P11276_CHAIN_0	FINC_MOUSE	Anastellin [CHAIN 0]	1537.34	27.81	70	53	1	P11276	0		5.32	269202	uniprot_sprot	K|LGVRPSQGGEAPR|E	[TMTzero_Nterm]LGVRPSQGGEAPR	1	1084-1096	TRUE	8.724	-4.84	774.44	2	49.15	1546.86	1	2	P11276,P11276_CHAIN_0
4	P11276_CHAIN_0	FINC_MOUSE	Anastellin [CHAIN 0]	1537.34	27.81	70	53	1	P11276	0		5.32	269202	uniprot_sprot	R|NTFAEITGLSPGVTYLFK|V	[TMTzero_Nterm]NTFAEITGLSPGVTYLFK[TMTzero_K]	2	926-943	TRUE	15.008	2.682	802.78	3	131.63	2405.32	0	2	P11276,P11276_CHAIN_0
4	P11276_CHAIN_0	FINC_MOUSE	Anastellin [CHAIN 0]	1537.34	27.81	70	53	1	P11276	0		5.32	269202	uniprot_sprot	R|PAQGVITTLENVSPPR|R	[TMTzero_Nterm]PAQGVITTLENVSPPR	1	1861-1876	TRUE	13.513	1.537	635.025	3	104.65	1902.06	0	2	P11276,P11276_CHAIN_0
4	P11276_CHAIN_0	FINC_MOUSE	Anastellin [CHAIN 0]	1537.34	27.81	70	53	1	P11276	0		5.32	269202	uniprot_sprot	R|QDGHLWCSTTSNYEQDQK|Y	[TMTzero_Nterm]QDGHLWC[Cys_CAM]STTSNYEQDQK[TMTzero_K]	3	348-365	TRUE	13.438	-5.82	882.42	3	70.53	2644.22	0	2	P11276,P11276_CHAIN_0
4	P11276_CHAIN_0	FINC_MOUSE	Anastellin [CHAIN 0]	1537.34	27.81	70	53	1	P11276	0		5.32	269202	uniprot_sprot	K|QHDLGHMMR|C	[TMTzero_Nterm]QHDLGHMMR	1	455-463	TRUE	7.34	0.541	450.225	3	46.4	1347.65	0	2	P11276,P11276_CHAIN_0
4	P11276_CHAIN_0	FINC_MOUSE	Anastellin [CHAIN 0]	1537.34	27.81	70	53	1	P11276	0		5.32	269202	uniprot_sprot	K|QYNVGPLASK|Y	[TMTzero_Nterm]QYNVGPLASK[TMTzero_K]	2	1008-1017	TRUE	12.92	3.754	762.94	2	77.95	1523.87	0	2	P11276,P11276_CHAIN_0
4	P11276_CHAIN_0	FINC_MOUSE	Anastellin [CHAIN 0]	1537.34	27.81	70	53	1	P11276	0		5.32	269202	uniprot_sprot	K|QYNVGPLASK|Y	[TMTzero_Nterm]QYNVGPLASK[TMTzero_K]	2	1008-1017	TRUE	11.119	8.531	508.96	3	78.05	1523.87	0	2	P11276,P11276_CHAIN_0
4	P11276_CHAIN_0	FINC_MOUSE	Anastellin [CHAIN 0]	1537.34	27.81	70	53	1	P11276	0		5.32	269202	uniprot_sprot	K|QYNVGPLASKYPLR|N	[TMTzero_Nterm]QYNVGPLASK[TMTzero_K]YPLR	2	1008-1021	TRUE	8.29	-2.795	685.4	3	89.25	2053.17	1	2	P11276,P11276_CHAIN_0
4	P11276_CHAIN_0	FINC_MOUSE	Anastellin [CHAIN 0]	1537.34	27.81	70	53	1	P11276	0		5.32	269202	uniprot_sprot	R|RPGAAEPSPDGTTGHTYNQYTQR|Y	[TMTzero_Nterm]RPGAAEPSPDGTTGHTYNQYTQR	1	2393-2415	TRUE	22.364	-2.958	910.11	3	50.93	2727.3	1	2	P11276,P11276_CHAIN_0
4	P11276_CHAIN_0	FINC_MOUSE	Anastellin [CHAIN 0]	1537.34	27.81	70	53	1	P11276	0		5.32	269202	uniprot_sprot	R|RPGAAEPSPDGTTGHTYNQYTQR|Y	[TMTzero_Nterm]RPGAAEPSPDGTTGHTYNQYTQR	1	2393-2415	TRUE	11.716	3.378	682.83	4	51.18	2727.3	1	2	P11276,P11276_CHAIN_0
4	P11276_CHAIN_0	FINC_MOUSE	Anastellin [CHAIN 0]	1537.34	27.81	70	53	1	P11276	0		5.32	269202	uniprot_sprot	R|SDNVPPPTDLQFVELTDVK|V	[TMTzero_Nterm]SDNVPPPTDLQFVELTDVK[TMTzero_K]	2	871-889	TRUE	12.34	-5.981	854.8	3	113.88	2561.36	0	2	P11276,P11276_CHAIN_0
4	P11276_CHAIN_0	FINC_MOUSE	Anastellin [CHAIN 0]	1537.34	27.81	70	53	1	P11276	0		5.32	269202	uniprot_sprot	R|SDNVPPPTDLQFVELTDVK|V	[TMTzero_Nterm]SDNVPPPTDLQFVELTDVK[TMTzero_K]	2	871-889	TRUE	16.756	-1.424	854.796	3	114.57	2561.36	0	2	P11276,P11276_CHAIN_0
4	P11276_CHAIN_0	FINC_MOUSE	Anastellin [CHAIN 0]	1537.34	27.81	70	53	1	P11276	0		5.32	269202	uniprot_sprot	R|SDNVPPPTDLQFVELTDVK|V	[TMTzero_Nterm]SDNVPPPTDLQFVELTDVK[TMTzero_K]	2	871-889	TRUE	13.232	0.339	854.795	3	115.23	2561.36	0	2	P11276,P11276_CHAIN_0
4	P11276_CHAIN_0	FINC_MOUSE	Anastellin [CHAIN 0]	1537.34	27.81	70	53	1	P11276	0		5.32	269202	uniprot_sprot	R|SDNVPPPTDLQFVELTDVK|V	[TMTzero_Nterm]SDNVPPPTDLQFVELTDVK[TMTzero_K]	2	871-889	TRUE	12.278	-5.981	854.8	3	116	2561.36	0	2	P11276,P11276_CHAIN_0
4	P11276_CHAIN_0	FINC_MOUSE	Anastellin [CHAIN 0]	1537.34	27.81	70	53	1	P11276	0		5.32	269202	uniprot_sprot	R|SSPVIIDASTAIDAPSNLR|F	[TMTzero_Nterm]SSPVIIDASTAIDAPSNLR	1	1950-1968	TRUE	13.965	-0.151	717.727	3	96.58	2150.16	0	2	P11276,P11276_CHAIN_0
4	P11276_CHAIN_0	FINC_MOUSE	Anastellin [CHAIN 0]	1537.34	27.81	70	53	1	P11276	0		5.32	269202	uniprot_sprot	R|STTPDITGYR|I	[TMTzero_Nterm]STTPDITGYR	1	1165-1174	TRUE	11.531	1.756	667.85	2	61.17	1333.69	0	2	P11276,P11276_CHAIN_0
4	P11276_CHAIN_0	FINC_MOUSE	Anastellin [CHAIN 0]	1537.34	27.81	70	53	1	P11276	0		5.32	269202	uniprot_sprot	R|SYTITGLQPGTDYK|I	[TMTzero_Nterm]SYTITGLQPGTDYK[TMTzero_K]	2	1925-1938	TRUE	11.206	0.265	664.694	3	87.83	1991.06	0	2	P11276,P11276_CHAIN_0
4	P11276_CHAIN_0	FINC_MOUSE	Anastellin [CHAIN 0]	1537.34	27.81	70	53	1	P11276	0		5.32	269202	uniprot_sprot	R|SYTITGLQPGTDYK|I	[TMTzero_Nterm]SYTITGLQPGTDYK[TMTzero_K]	2	1925-1938	TRUE	12.967	-1.213	996.539	2	87.9	1991.06	0	2	P11276,P11276_CHAIN_0
4	P11276_CHAIN_0	FINC_MOUSE	Anastellin [CHAIN 0]	1537.34	27.81	70	53	1	P11276	0		5.32	269202	uniprot_sprot	R|SYTITGLQPGTDYK|I	[TMTzero_Nterm]SYTITGLQPGTDYK[TMTzero_K]	2	1925-1938	TRUE	9.972	6.72	664.69	3	88.53	1991.06	0	2	P11276,P11276_CHAIN_0
4	P11276_CHAIN_0	FINC_MOUSE	Anastellin [CHAIN 0]	1537.34	27.81	70	53	1	P11276	0		5.32	269202	uniprot_sprot	K|TASPDQTEMTIEGLQPTVEYVVSVYAQNR|N	[TMTzero_Nterm]TASPDQTEMTIEGLQPTVEYVVSVYAQNR	1	1647-1675	TRUE	11.843	-8.246	863.44	4	136.37	3449.7	0	2	P11276,P11276_CHAIN_0
4	P11276_CHAIN_0	FINC_MOUSE	Anastellin [CHAIN 0]	1537.34	27.81	70	53	1	P11276	0		5.32	269202	uniprot_sprot	K|TASPDQTEMTIEGLQPTVEYVVSVYAQNR|N	[TMTzero_Nterm]TASPDQTEMTIEGLQPTVEYVVSVYAQNR	1	1647-1675	TRUE	18.71	-1.66	1150.91	3	136.65	3449.7	0	2	P11276,P11276_CHAIN_0
4	P11276_CHAIN_0	FINC_MOUSE	Anastellin [CHAIN 0]	1537.34	27.81	70	53	1	P11276	0		5.32	269202	uniprot_sprot	K|TEIDKPSQMQVTDVQDNSISVR|W	[TMTzero_Nterm]TEIDK[TMTzero_K]PSQMQVTDVQDNSISVR	2	1598-1619	TRUE	20.295	-2.189	980.18	3	82.3	2937.51	1	2	P11276,P11276_CHAIN_0
4	P11276_CHAIN_0	FINC_MOUSE	Anastellin [CHAIN 0]	1537.34	27.81	70	53	1	P11276	0		5.32	269202	uniprot_sprot	R|TFYQIGDSWEK|F	[TMTzero_Nterm]TFYQIGDSWEK[TMTzero_K]	2	536-546	TRUE	13.451	5.185	911.47	2	98.85	1820.93	0	2	P11276,P11276_CHAIN_0
4	P11276_CHAIN_0	FINC_MOUSE	Anastellin [CHAIN 0]	1537.34	27.81	70	53	1	P11276	0		5.32	269202	uniprot_sprot	R|TFYQIGDSWEK|F	[TMTzero_Nterm]TFYQIGDSWEK[TMTzero_K]	2	536-546	TRUE	11.232	2.371	607.984	3	99.15	1820.93	0	2	P11276,P11276_CHAIN_0
4	P11276_CHAIN_0	FINC_MOUSE	Anastellin [CHAIN 0]	1537.34	27.81	70	53	1	P11276	0		5.32	269202	uniprot_sprot	R|TFYSCTTEGR|Q	[TMTzero_Nterm]TFYSC[Cys_CAM]TTEGR	2	338-347	TRUE	11.954	-1.592	723.341	2	57.68	1444.67	0	2	P11276,P11276_CHAIN_0
4	P11276_CHAIN_0	FINC_MOUSE	Anastellin [CHAIN 0]	1537.34	27.81	70	53	1	P11276	0		5.32	269202	uniprot_sprot	R|TFYSCTTEGR|Q	[TMTzero_Nterm]TFYSC[Cys_CAM]TTEGR	2	338-347	TRUE	14.457	0.161	723.34	2	58.37	1444.67	0	2	P11276,P11276_CHAIN_0
4	P11276_CHAIN_0	FINC_MOUSE	Anastellin [CHAIN 0]	1537.34	27.81	70	53	1	P11276	0		5.32	269202	uniprot_sprot	R|TTPPTAATPVR|L	[TMTzero_Nterm]TTPPTAATPVR	1	2118-2128	TRUE	8.4	-0.54	668.386	2	51.98	1334.76	0	2	P11276,P11276_CHAIN_0
4	P11276_CHAIN_0	FINC_MOUSE	Anastellin [CHAIN 0]	1537.34	27.81	70	53	1	P11276	0		5.32	269202	uniprot_sprot	R|TVLVTWTPPR|A	[TMTzero_Nterm]TVLVTWTPPR	1	979-988	TRUE	11.275	0.081	697.414	2	94.4	1392.81	0	2	P11276,P11276_CHAIN_0
4	P11276_CHAIN_0	FINC_MOUSE	Anastellin [CHAIN 0]	1537.34	27.81	70	53	1	P11276	0		5.32	269202	uniprot_sprot	R|TVLVTWTPPR|A	[TMTzero_Nterm]TVLVTWTPPR	1	979-988	TRUE	9.654	-0.677	465.279	3	95.02	1392.81	0	2	P11276,P11276_CHAIN_0
4	P11276_CHAIN_0	FINC_MOUSE	Anastellin [CHAIN 0]	1537.34	27.81	70	53	1	P11276	0		5.32	269202	uniprot_sprot	K|TYHVGEQWQK|E	[TMTzero_Nterm]TYHVGEQWQK[TMTzero_K]	2	2359-2368	TRUE	8.813	0.821	575.31	3	68.6	1722.91	0	2	P11276,P11276_CHAIN_0
4	P11276_CHAIN_0	FINC_MOUSE	Anastellin [CHAIN 0]	1537.34	27.81	70	53	1	P11276	0		5.32	269202	uniprot_sprot	R|TYLGNALVCTCYGGSR|G	[TMTzero_Nterm]TYLGNALVC[Cys_CAM]TC[Cys_CAM]YGGSR	3	37-52	TRUE	15.205	1.143	672.66	3	87.12	2014.96	0	2	P11276,P11276_CHAIN_0
4	P11276_CHAIN_0	FINC_MOUSE	Anastellin [CHAIN 0]	1537.34	27.81	70	53	1	P11276	0		5.32	269202	uniprot_sprot	K|VFAVHQGR|E	[TMTzero_Nterm]VFAVHQGR	1	944-951	TRUE	12.239	-0.506	569.33	2	54.07	1136.64	0	2	P11276,P11276_CHAIN_0
4	P11276_CHAIN_0	FINC_MOUSE	Anastellin [CHAIN 0]	1537.34	27.81	70	53	1	P11276	0		5.32	269202	uniprot_sprot	K|VGDTYERPK|D	[TMTzero_Nterm]VGDTYERPK[TMTzero_K]	2	77-85	TRUE	10.82	6.172	756.92	2	52.9	1511.84	1	2	P11276,P11276_CHAIN_0
4	P11276_CHAIN_0	FINC_MOUSE	Anastellin [CHAIN 0]	1537.34	27.81	70	53	1	P11276	0		5.32	269202	uniprot_sprot	K|VTIMWTPPDSVVSGYR|V	[TMTzero_Nterm]VTIMWTPPDSVVSGYR	1	890-905	TRUE	10.627	-3.733	1016.54	2	109.97	2031.05	0	2	P11276,P11276_CHAIN_0
4	P11276_CHAIN_0	FINC_MOUSE	Anastellin [CHAIN 0]	1537.34	27.81	70	53	1	P11276	0		5.32	269202	uniprot_sprot	R|VTWAPPPSIELTNLLVR|Y	[TMTzero_Nterm]VTWAPPPSIELTNLLVR	1	1343-1359	TRUE	10.331	-1.563	710.75	3	131.85	2129.22	0	2	P11276,P11276_CHAIN_0
4	P11276_CHAIN_0	FINC_MOUSE	Anastellin [CHAIN 0]	1537.34	27.81	70	53	1	P11276	0		5.32	269202	uniprot_sprot	R|VTWAPPPSIELTNLLVR|Y	[TMTzero_Nterm]VTWAPPPSIELTNLLVR	1	1343-1359	TRUE	12.864	0.236	1065.62	2	132	2129.22	0	2	P11276,P11276_CHAIN_0
4	P11276_CHAIN_0	FINC_MOUSE	Anastellin [CHAIN 0]	1537.34	27.81	70	53	1	P11276	0		5.32	269202	uniprot_sprot	K|WCHDNGVNYK|I	[TMTzero_Nterm]WC[Cys_CAM]HDNGVNYK[TMTzero_K]	3	2308-2317	TRUE	9.154	0.652	580.955	3	64.75	1739.85	0	2	P11276,P11276_CHAIN_0
4	P11276_CHAIN_0	FINC_MOUSE	Anastellin [CHAIN 0]	1537.34	27.81	70	53	1	P11276	0		5.32	269202	uniprot_sprot	R|WLPSTSPVTGYR|V	[TMTzero_Nterm]WLPSTSPVTGYR	1	1620-1631	TRUE	10.012	0.147	794.43	2	91.5	1586.85	0	2	P11276,P11276_CHAIN_0
4	P11276_CHAIN_0	FINC_MOUSE	Anastellin [CHAIN 0]	1537.34	27.81	70	53	1	P11276	0		5.32	269202	uniprot_sprot	R|WSRPQAPITGYR|I	[TMTzero_Nterm]WSRPQAPITGYR	1	798-809	TRUE	9.914	-1.453	552.64	3	70.53	1654.89	1	2	P11276,P11276_CHAIN_0
4	P11276_CHAIN_0	FINC_MOUSE	Anastellin [CHAIN 0]	1537.34	27.81	70	53	1	P11276	0		5.32	269202	uniprot_sprot	K|YEKPGSPPR|E	[TMTzero_Nterm]YEK[TMTzero_K]PGSPPR	2	1995-2003	TRUE	7.37	-6.002	493.62	3	51.95	1477.83	1	2	P11276,P11276_CHAIN_0
4	P11276_CHAIN_0	FINC_MOUSE	Anastellin [CHAIN 0]	1537.34	27.81	70	53	1	P11276	0		5.32	269202	uniprot_sprot	K|YEKPGSPPR|E	[TMTzero_Nterm]YEK[TMTzero_K]PGSPPR	2	1995-2003	TRUE	9.781	2.606	739.92	2	52.07	1477.83	1	2	P11276,P11276_CHAIN_0
4	P11276_CHAIN_0	FINC_MOUSE	Anastellin [CHAIN 0]	1537.34	27.81	70	53	1	P11276	0		5.32	269202	uniprot_sprot	K|YEVSVYALK|D	[TMTzero_Nterm]YEVSVYALK[TMTzero_K]	2	1846-1854	TRUE	7.542	-1.95	760.444	2	94.25	1518.87	0	2	P11276,P11276_CHAIN_0
4	P11276_CHAIN_0	FINC_MOUSE	Anastellin [CHAIN 0]	1537.34	27.81	70	53	1	P11276	0		5.32	269202	uniprot_sprot	K|YIVNVYQISEEGK|Q	[TMTzero_Nterm]YIVNVYQISEEGK[TMTzero_K]	2	753-765	TRUE	8.014	-0.08	664.035	3	101.32	1989.08	0	2	P11276,P11276_CHAIN_0
4	P11276_CHAIN_0	FINC_MOUSE	Anastellin [CHAIN 0]	1537.34	27.81	70	53	1	P11276	0		5.32	269202	uniprot_sprot	R|YQCYCYGR|G	[TMTzero_Nterm]YQC[Cys_CAM]YC[Cys_CAM]YGR	3	553-560	TRUE	10.001	0.16	697.305	2	56.67	1392.6	0	2	P11276,P11276_CHAIN_0
4	P11276_CHAIN_0	FINC_MOUSE	Anastellin [CHAIN 0]	1537.34	27.81	70	53	1	P11276	0		5.32	269202	uniprot_sprot	K|YTGNTYK|V	[TMTzero_Nterm]YTGNTYK[TMTzero_K]	2	70-76	TRUE	9.852	0.847	647.855	2	55.77	1293.7	0	2	P11276,P11276_CHAIN_0
5	Q8CIZ8_CHAIN_1	VWF_MOUSE	von Willebrand antigen 2 [CHAIN 1]	1469.01	27.56	71	49	1	Q8CIZ8	0		5.5	225044	uniprot_sprot	K|AFLLSGVDELEQR|R	[TMTzero_Nterm]AFLLSGVDELEQR	1	674-686	TRUE	14.032	5.308	850.96	2	109.35	1699.91	0	2	Q8CIZ8,Q8CIZ8_CHAIN_1
5	Q8CIZ8_CHAIN_1	VWF_MOUSE	von Willebrand antigen 2 [CHAIN 1]	1469.01	27.56	71	49	1	Q8CIZ8	0		5.5	225044	uniprot_sprot	K|AFLLSGVDELEQR|R	[TMTzero_Nterm]AFLLSGVDELEQR	1	674-686	TRUE	11.297	9.59	567.64	3	109.37	1699.91	0	2	Q8CIZ8,Q8CIZ8_CHAIN_1
5	Q8CIZ8_CHAIN_1	VWF_MOUSE	von Willebrand antigen 2 [CHAIN 1]	1469.01	27.56	71	49	1	Q8CIZ8	0		5.5	225044	uniprot_sprot	K|AFLLSGVDELEQR|R	[TMTzero_Nterm]AFLLSGVDELEQR	1	674-686	TRUE	15.132	-0.43	850.965	2	110.03	1699.91	0	2	Q8CIZ8,Q8CIZ8_CHAIN_1
5	Q8CIZ8_CHAIN_1	VWF_MOUSE	von Willebrand antigen 2 [CHAIN 1]	1469.01	27.56	71	49	1	Q8CIZ8	0		5.5	225044	uniprot_sprot	K|AFLLSGVDELEQR|R	[TMTzero_Nterm]AFLLSGVDELEQR	1	674-686	TRUE	12.553	-1.675	567.646	3	110.07	1699.91	0	2	Q8CIZ8,Q8CIZ8_CHAIN_1
5	Q8CIZ8_CHAIN_1	VWF_MOUSE	von Willebrand antigen 2 [CHAIN 1]	1469.01	27.56	71	49	1	Q8CIZ8	0		5.5	225044	uniprot_sprot	R|APTCGPCEVAR|L	[TMTzero_Nterm]APTC[Cys_CAM]GPC[Cys_CAM]EVAR	3	1538-1548	TRUE	13.741	-1.744	721.351	2	50.32	1440.68	0	2	Q8CIZ8,Q8CIZ8_CHAIN_1
5	Q8CIZ8_CHAIN_1	VWF_MOUSE	von Willebrand antigen 2 [CHAIN 1]	1469.01	27.56	71	49	1	Q8CIZ8	0		5.5	225044	uniprot_sprot	R|AQGLECAK|T	[TMTzero_Nterm]AQGLEC[Cys_CAM]AK[TMTzero_K]	3	20-27	TRUE	7.477	-2.561	662.87	2	57.6	1323.72	0	2	Q8CIZ8,Q8CIZ8_CHAIN_1
5	Q8CIZ8_CHAIN_1	VWF_MOUSE	von Willebrand antigen 2 [CHAIN 1]	1469.01	27.56	71	49	1	Q8CIZ8	0		5.5	225044	uniprot_sprot	K|AVYSIDIEDVQEQCSCCLPSR|T	[TMTzero_Nterm]AVYSIDIEDVQEQC[Cys_CAM]SC[Cys_CAM]C[Cys_CAM]LPSR	4	1995-2015	TRUE	17.424	-6.372	918.43	3	95.47	2752.25	0	2	Q8CIZ8,Q8CIZ8_CHAIN_1
5	Q8CIZ8_CHAIN_1	VWF_MOUSE	von Willebrand antigen 2 [CHAIN 1]	1469.01	27.56	71	49	1	Q8CIZ8	0		5.5	225044	uniprot_sprot	R|CIVQTDAISR|F	[TMTzero_Nterm]C[Cys_CAM]IVQTDAISR	2	1842-1851	TRUE	12.554	0.416	693.874	2	64.48	1385.73	0	2	Q8CIZ8,Q8CIZ8_CHAIN_1
5	Q8CIZ8_CHAIN_1	VWF_MOUSE	von Willebrand antigen 2 [CHAIN 1]	1469.01	27.56	71	49	1	Q8CIZ8	0		5.5	225044	uniprot_sprot	R|CLPTACTIQLR|G	[TMTzero_Nterm]C[Cys_CAM]LPTAC[Cys_CAM]TIQLR	3	1881-1891	TRUE	12.656	0.515	778.918	2	83.85	1555.82	0	2	Q8CIZ8,Q8CIZ8_CHAIN_1
5	Q8CIZ8_CHAIN_1	VWF_MOUSE	von Willebrand antigen 2 [CHAIN 1]	1469.01	27.56	71	49	1	Q8CIZ8	0		5.5	225044	uniprot_sprot	R|CPCFHQGAEYAPGDTVK|I	[TMTzero_Nterm]C[Cys_CAM]PC[Cys_CAM]FHQGAEYAPGDTVK[TMTzero_K]	4	64-80	TRUE	15.828	-3.716	795.72	3	70.22	2384.13	0	2	Q8CIZ8,Q8CIZ8_CHAIN_1
5	Q8CIZ8_CHAIN_1	VWF_MOUSE	von Willebrand antigen 2 [CHAIN 1]	1469.01	27.56	71	49	1	Q8CIZ8	0		5.5	225044	uniprot_sprot	R|CPCFHQGAEYAPGDTVK|I	[TMTzero_Nterm]C[Cys_CAM]PC[Cys_CAM]FHQGAEYAPGDTVK[TMTzero_K]	4	64-80	TRUE	9.597	-0.662	597.04	4	70.37	2384.13	0	2	Q8CIZ8,Q8CIZ8_CHAIN_1
5	Q8CIZ8_CHAIN_1	VWF_MOUSE	von Willebrand antigen 2 [CHAIN 1]	1469.01	27.56	71	49	1	Q8CIZ8	0		5.5	225044	uniprot_sprot	R|DFETLPR|E	[TMTzero_Nterm]DFETLPR	1	890-896	TRUE	11.242	1.375	551.3	2	69.93	1100.59	0	2	Q8CIZ8,Q8CIZ8_CHAIN_1
5	Q8CIZ8_CHAIN_1	VWF_MOUSE	von Willebrand antigen 2 [CHAIN 1]	1469.01	27.56	71	49	1	Q8CIZ8	0		5.5	225044	uniprot_sprot	R|DGTVTTDWK|R	[TMTzero_Nterm]DGTVTTDWK[TMTzero_K]	2	1337-1345	TRUE	11.916	0.07	735.896	2	73.12	1469.78	0	2	Q8CIZ8,Q8CIZ8_CHAIN_1
5	Q8CIZ8_CHAIN_1	VWF_MOUSE	von Willebrand antigen 2 [CHAIN 1]	1469.01	27.56	71	49	1	Q8CIZ8	0		5.5	225044	uniprot_sprot	R|DGTVTTDWKR|L	[TMTzero_Nterm]DGTVTTDWK[TMTzero_K]R	2	1337-1346	TRUE	9.701	-6.433	542.97	3	65.32	1625.88	1	2	Q8CIZ8,Q8CIZ8_CHAIN_1
5	Q8CIZ8_CHAIN_1	VWF_MOUSE	von Willebrand antigen 2 [CHAIN 1]	1469.01	27.56	71	49	1	Q8CIZ8	0		5.5	225044	uniprot_sprot	R|EAPDLVLQTCCSK|E	[TMTzero_Nterm]EAPDLVLQTC[Cys_CAM]C[Cys_CAM]SK[TMTzero_K]	4	897-909	TRUE	12.077	0.548	657.009	3	84.55	1968.01	0	2	Q8CIZ8,Q8CIZ8_CHAIN_1
5	Q8CIZ8_CHAIN_1	VWF_MOUSE	von Willebrand antigen 2 [CHAIN 1]	1469.01	27.56	71	49	1	Q8CIZ8	0		5.5	225044	uniprot_sprot	K|EFVEEVIQR|M	[TMTzero_Nterm]EFVEEVIQR	1	756-764	TRUE	7.279	1.68	686.876	2	88.07	1371.74	0	2	Q8CIZ8,Q8CIZ8_CHAIN_1
5	Q8CIZ8_CHAIN_1	VWF_MOUSE	von Willebrand antigen 2 [CHAIN 1]	1469.01	27.56	71	49	1	Q8CIZ8	0		5.5	225044	uniprot_sprot	R|HIVTFDGQNFK|L	[TMTzero_Nterm]HIVTFDGQNFK[TMTzero_K]	2	1194-1204	TRUE	11.25	-2.612	877.488	2	83.37	1752.96	0	2	Q8CIZ8,Q8CIZ8_CHAIN_1
5	Q8CIZ8_CHAIN_1	VWF_MOUSE	von Willebrand antigen 2 [CHAIN 1]	1469.01	27.56	71	49	1	Q8CIZ8	0		5.5	225044	uniprot_sprot	R|HIVTFDGQNFK|L	[TMTzero_Nterm]HIVTFDGQNFK[TMTzero_K]	2	1194-1204	TRUE	16.405	-0.797	585.327	3	83.55	1752.96	0	2	Q8CIZ8,Q8CIZ8_CHAIN_1
5	Q8CIZ8_CHAIN_1	VWF_MOUSE	von Willebrand antigen 2 [CHAIN 1]	1469.01	27.56	71	49	1	Q8CIZ8	0		5.5	225044	uniprot_sprot	K|IGCNTCVCR|E	[TMTzero_Nterm]IGC[Cys_CAM]NTC[Cys_CAM]VC[Cys_CAM]R	4	81-89	TRUE	14.227	-3.513	682.32	2	49.95	1362.62	0	2	Q8CIZ8,Q8CIZ8_CHAIN_1
5	Q8CIZ8_CHAIN_1	VWF_MOUSE	von Willebrand antigen 2 [CHAIN 1]	1469.01	27.56	71	49	1	Q8CIZ8	0		5.5	225044	uniprot_sprot	K|IGCNTCVCR|E	[TMTzero_Nterm]IGC[Cys_CAM]NTC[Cys_CAM]VC[Cys_CAM]R	4	81-89	TRUE	11.511	-3.513	682.32	2	50.62	1362.62	0	2	Q8CIZ8,Q8CIZ8_CHAIN_1
5	Q8CIZ8_CHAIN_1	VWF_MOUSE	von Willebrand antigen 2 [CHAIN 1]	1469.01	27.56	71	49	1	Q8CIZ8	0		5.5	225044	uniprot_sprot	R|ILDELLQTCVDPQDCPVCEVAGR|R	[TMTzero_Nterm]ILDELLQTC[Cys_CAM]VDPQDC[Cys_CAM]PVC[Cys_CAM]EVAGR	4	419-441	TRUE	13.775	8.368	971.13	3	125.3	2910.39	0	2	Q8CIZ8,Q8CIZ8_CHAIN_1
5	Q8CIZ8_CHAIN_1	VWF_MOUSE	von Willebrand antigen 2 [CHAIN 1]	1469.01	27.56	71	49	1	Q8CIZ8	0		5.5	225044	uniprot_sprot	R|ILDELLQTCVDPQDCPVCEVAGR|R	[TMTzero_Nterm]ILDELLQTC[Cys_CAM]VDPQDC[Cys_CAM]PVC[Cys_CAM]EVAGR	4	419-441	TRUE	12.167	-1.94	971.14	3	130.88	2910.39	0	2	Q8CIZ8,Q8CIZ8_CHAIN_1
5	Q8CIZ8_CHAIN_1	VWF_MOUSE	von Willebrand antigen 2 [CHAIN 1]	1469.01	27.56	71	49	1	Q8CIZ8	0		5.5	225044	uniprot_sprot	R|ILTSDVFQGCNR|L	[TMTzero_Nterm]ILTSDVFQGC[Cys_CAM]NR	2	299-310	TRUE	12.743	-0.105	817.422	2	89.85	1632.83	0	2	Q8CIZ8,Q8CIZ8_CHAIN_1
5	Q8CIZ8_CHAIN_1	VWF_MOUSE	von Willebrand antigen 2 [CHAIN 1]	1469.01	27.56	71	49	1	Q8CIZ8	0		5.5	225044	uniprot_sprot	R|ILTSDVFQGCNR|L	[TMTzero_Nterm]ILTSDVFQGC[Cys_CAM]NR	2	299-310	TRUE	12.167	0.238	545.284	3	89.9	1632.83	0	2	Q8CIZ8,Q8CIZ8_CHAIN_1
5	Q8CIZ8_CHAIN_1	VWF_MOUSE	von Willebrand antigen 2 [CHAIN 1]	1469.01	27.56	71	49	1	Q8CIZ8	0		5.5	225044	uniprot_sprot	R|ISRPIAPIFIR|D	[TMTzero_Nterm]ISRPIAPIFIR	1	879-889	TRUE	13.904	-2.376	502.99	3	94.07	1505.94	1	2	Q8CIZ8,Q8CIZ8_CHAIN_1
5	Q8CIZ8_CHAIN_1	VWF_MOUSE	von Willebrand antigen 2 [CHAIN 1]	1469.01	27.56	71	49	1	Q8CIZ8	0		5.5	225044	uniprot_sprot	R|ISRPIAPIFIR|D	[TMTzero_Nterm]ISRPIAPIFIR	1	879-889	TRUE	8.21	2.773	753.977	2	94.37	1505.94	1	2	Q8CIZ8,Q8CIZ8_CHAIN_1
5	Q8CIZ8_CHAIN_1	VWF_MOUSE	von Willebrand antigen 2 [CHAIN 1]	1469.01	27.56	71	49	1	Q8CIZ8	0		5.5	225044	uniprot_sprot	R|ISRPIAPIFIR|D	[TMTzero_Nterm]ISRPIAPIFIR	1	879-889	TRUE	10.232	0.403	502.989	3	94.73	1505.94	1	2	Q8CIZ8,Q8CIZ8_CHAIN_1
5	Q8CIZ8_CHAIN_1	VWF_MOUSE	von Willebrand antigen 2 [CHAIN 1]	1469.01	27.56	71	49	1	Q8CIZ8	0		5.5	225044	uniprot_sprot	R|KTTCEACPMGYR|E	[TMTzero_Nterm]K[TMTzero_K]TTC[Cys_CAM]EAC[Cys_CAM]PMGYR	4	1858-1869	TRUE	8.856	-6.33	641.32	3	56.25	1920.93	1	2	Q8CIZ8,Q8CIZ8_CHAIN_1
5	Q8CIZ8_CHAIN_1	VWF_MOUSE	von Willebrand antigen 2 [CHAIN 1]	1469.01	27.56	71	49	1	Q8CIZ8	0		5.5	225044	uniprot_sprot	R|LPGDIQVVPIGVGPHANMQELER|I	[TMTzero_Nterm]LPGDIQVVPIGVGPHANMQELER	1	856-878	TRUE	13.312	0.208	674.116	4	107	2692.44	0	2	Q8CIZ8,Q8CIZ8_CHAIN_1
5	Q8CIZ8_CHAIN_1	VWF_MOUSE	von Willebrand antigen 2 [CHAIN 1]	1469.01	27.56	71	49	1	Q8CIZ8	0		5.5	225044	uniprot_sprot	R|LPGDIQVVPIGVGPHANMQELER|I	[TMTzero_Nterm]LPGDIQVVPIGVGPHANMQELER	1	856-878	TRUE	16.606	7.002	898.48	3	107.18	2692.44	0	2	Q8CIZ8,Q8CIZ8_CHAIN_1
5	Q8CIZ8_CHAIN_1	VWF_MOUSE	von Willebrand antigen 2 [CHAIN 1]	1469.01	27.56	71	49	1	Q8CIZ8	0		5.5	225044	uniprot_sprot	K|LTGSCSYVIFQNK|E	[TMTzero_Nterm]LTGSC[Cys_CAM]SYVIFQNK[TMTzero_K]	3	1205-1217	TRUE	10.432	-1.169	655.689	3	97.48	1964.04	0	2	Q8CIZ8,Q8CIZ8_CHAIN_1
5	Q8CIZ8_CHAIN_1	VWF_MOUSE	von Willebrand antigen 2 [CHAIN 1]	1469.01	27.56	71	49	1	Q8CIZ8	0		5.5	225044	uniprot_sprot	K|LVCPADNPR|A	[TMTzero_Nterm]LVC[Cys_CAM]PADNPR	2	11-19	TRUE	10.817	0.144	633.337	2	56.87	1264.66	0	2	Q8CIZ8,Q8CIZ8_CHAIN_1
5	Q8CIZ8_CHAIN_1	VWF_MOUSE	von Willebrand antigen 2 [CHAIN 1]	1469.01	27.56	71	49	1	Q8CIZ8	0		5.5	225044	uniprot_sprot	R|MDVSPDATR|I	[TMTzero_Nterm]MDVSPDATR	1	765-773	TRUE	10.972	9.125	608.3	2	53.15	1214.6	0	2	Q8CIZ8,Q8CIZ8_CHAIN_1
5	Q8CIZ8_CHAIN_1	VWF_MOUSE	von Willebrand antigen 2 [CHAIN 1]	1469.01	27.56	71	49	1	Q8CIZ8	0		5.5	225044	uniprot_sprot	R|MDVSPDATR|I	[TMTzero_Nterm]MDVSPDATR	1	765-773	TRUE	9.618	-7.342	608.31	2	53.85	1214.6	0	2	Q8CIZ8,Q8CIZ8_CHAIN_1
5	Q8CIZ8_CHAIN_1	VWF_MOUSE	von Willebrand antigen 2 [CHAIN 1]	1469.01	27.56	71	49	1	Q8CIZ8	0		5.5	225044	uniprot_sprot	K|MHGLCGICDENGANDFTLR|D	[TMTzero_Nterm]MHGLC[Cys_CAM]GIC[Cys_CAM]DENGANDFTLR	3	1318-1336	TRUE	10.64	3.659	802.03	3	87.57	2403.08	0	2	Q8CIZ8,Q8CIZ8_CHAIN_1
5	Q8CIZ8_CHAIN_1	VWF_MOUSE	von Willebrand antigen 2 [CHAIN 1]	1469.01	27.56	71	49	1	Q8CIZ8	0		5.5	225044	uniprot_sprot	K|QAPENK|A	[TMTzero_Nterm]QAPENK[TMTzero_K]	2	668-673	TRUE	7.128	-0.646	567.83	2	41.23	1133.64	0	2	Q8CIZ8,Q8CIZ8_CHAIN_1
5	Q8CIZ8_CHAIN_1	VWF_MOUSE	von Willebrand antigen 2 [CHAIN 1]	1469.01	27.56	71	49	1	Q8CIZ8	0		5.5	225044	uniprot_sprot	K|QDETFQDGCDSHLCR|V	[TMTzero_Nterm]QDETFQDGC[Cys_CAM]DSHLC[Cys_CAM]R	3	1900-1914	TRUE	13.342	-4.581	697.97	3	53.87	2090.88	0	2	Q8CIZ8,Q8CIZ8_CHAIN_1
5	Q8CIZ8_CHAIN_1	VWF_MOUSE	von Willebrand antigen 2 [CHAIN 1]	1469.01	27.56	71	49	1	Q8CIZ8	0		5.5	225044	uniprot_sprot	K|QTMVDSACR|I	[TMTzero_Nterm]QTMVDSAC[Cys_CAM]R	2	290-298	TRUE	13.808	0.475	646.31	2	44.8	1290.61	0	2	Q8CIZ8,Q8CIZ8_CHAIN_1
5	Q8CIZ8_CHAIN_1	VWF_MOUSE	von Willebrand antigen 2 [CHAIN 1]	1469.01	27.56	71	49	1	Q8CIZ8	0		5.5	225044	uniprot_sprot	R|RITSQIK|Y	[TMTzero_Nterm]RITSQIK[TMTzero_K]	2	579-585	TRUE	7.109	0.52	431.946	3	56.17	1292.82	1	2	Q8CIZ8,Q8CIZ8_CHAIN_1
5	Q8CIZ8_CHAIN_1	VWF_MOUSE	von Willebrand antigen 2 [CHAIN 1]	1469.01	27.56	71	49	1	Q8CIZ8	0		5.5	225044	uniprot_sprot	K|RVTGCPPFDEHK|C	[TMTzero_Nterm]RVTGC[Cys_CAM]PPFDEHK[TMTzero_K]	3	1926-1937	TRUE	8.7	5.974	473.5	4	60.88	1889.98	1	2	Q8CIZ8,Q8CIZ8_CHAIN_1
5	Q8CIZ8_CHAIN_1	VWF_MOUSE	von Willebrand antigen 2 [CHAIN 1]	1469.01	27.56	71	49	1	Q8CIZ8	0		5.5	225044	uniprot_sprot	K|RVTGCPPFDEHK|C	[TMTzero_Nterm]RVTGC[Cys_CAM]PPFDEHK[TMTzero_K]	3	1926-1937	TRUE	11.628	2.122	631	3	61.03	1889.98	1	2	Q8CIZ8,Q8CIZ8_CHAIN_1
5	Q8CIZ8_CHAIN_1	VWF_MOUSE	von Willebrand antigen 2 [CHAIN 1]	1469.01	27.56	71	49	1	Q8CIZ8	0		5.5	225044	uniprot_sprot	K|SKEFVEEVIQR|M	[TMTzero_Nterm]SK[TMTzero_K]EFVEEVIQR	2	754-764	TRUE	9.963	0.613	604.68	3	89.6	1811.02	1	2	Q8CIZ8,Q8CIZ8_CHAIN_1
5	Q8CIZ8_CHAIN_1	VWF_MOUSE	von Willebrand antigen 2 [CHAIN 1]	1469.01	27.56	71	49	1	Q8CIZ8	0		5.5	225044	uniprot_sprot	K|SKEFVEEVIQR|M	[TMTzero_Nterm]SK[TMTzero_K]EFVEEVIQR	2	754-764	TRUE	9.922	-3.407	906.52	2	89.68	1811.02	1	2	Q8CIZ8,Q8CIZ8_CHAIN_1
5	Q8CIZ8_CHAIN_1	VWF_MOUSE	von Willebrand antigen 2 [CHAIN 1]	1469.01	27.56	71	49	1	Q8CIZ8	0		5.5	225044	uniprot_sprot	-|SLSCRPPMVK|L	[TMTzero_Nterm]SLSC[Cys_CAM]RPPMVK[TMTzero_K]	3	1-10	TRUE	9.753	-0.748	541.643	3	68.33	1621.9	1	2	Q8CIZ8,Q8CIZ8_CHAIN_1
5	Q8CIZ8_CHAIN_1	VWF_MOUSE	von Willebrand antigen 2 [CHAIN 1]	1469.01	27.56	71	49	1	Q8CIZ8	0		5.5	225044	uniprot_sprot	K|SQEEVDIHYCQGK|C	[TMTzero_Nterm]SQEEVDIHYC[Cys_CAM]QGK[TMTzero_K]	3	1978-1990	TRUE	14.404	-2.067	681.008	3	64.13	2040	0	2	Q8CIZ8,Q8CIZ8_CHAIN_1
5	Q8CIZ8_CHAIN_1	VWF_MOUSE	von Willebrand antigen 2 [CHAIN 1]	1469.01	27.56	71	49	1	Q8CIZ8	0		5.5	225044	uniprot_sprot	K|SQGECCGR|C	[TMTzero_Nterm]SQGEC[Cys_CAM]C[Cys_CAM]GR	3	1873-1880	TRUE	11.631	1.462	589.257	2	25.03	1176.5	0	2	Q8CIZ8,Q8CIZ8_CHAIN_1
5	Q8CIZ8_CHAIN_1	VWF_MOUSE	von Willebrand antigen 2 [CHAIN 1]	1469.01	27.56	71	49	1	Q8CIZ8	0		5.5	225044	uniprot_sprot	R|TPTLCPQSCEEK|N	[TMTzero_Nterm]TPTLC[Cys_CAM]PQSC[Cys_CAM]EEK[TMTzero_K]	4	359-370	TRUE	13.122	2.012	633.317	3	66.55	1896.93	0	2	Q8CIZ8,Q8CIZ8_CHAIN_1
5	Q8CIZ8_CHAIN_1	VWF_MOUSE	von Willebrand antigen 2 [CHAIN 1]	1469.01	27.56	71	49	1	Q8CIZ8	0		5.5	225044	uniprot_sprot	R|TPTLCPQSCEEK|N	[TMTzero_Nterm]TPTLC[Cys_CAM]PQSC[Cys_CAM]EEK[TMTzero_K]	4	359-370	TRUE	16.99	-1.174	949.475	2	66.62	1896.93	0	2	Q8CIZ8,Q8CIZ8_CHAIN_1
5	Q8CIZ8_CHAIN_1	VWF_MOUSE	von Willebrand antigen 2 [CHAIN 1]	1469.01	27.56	71	49	1	Q8CIZ8	0		5.5	225044	uniprot_sprot	R|TSGVCVDWR|T	[TMTzero_Nterm]TSGVC[Cys_CAM]VDWR	2	1423-1431	TRUE	7.733	-4.903	652.33	2	71.05	1302.64	0	2	Q8CIZ8,Q8CIZ8_CHAIN_1
5	Q8CIZ8_CHAIN_1	VWF_MOUSE	von Willebrand antigen 2 [CHAIN 1]	1469.01	27.56	71	49	1	Q8CIZ8	0		5.5	225044	uniprot_sprot	R|TSGVCVDWR|T	[TMTzero_Nterm]TSGVC[Cys_CAM]VDWR	2	1423-1431	TRUE	7.43	-4.903	652.33	2	71.8	1302.64	0	2	Q8CIZ8,Q8CIZ8_CHAIN_1
5	Q8CIZ8_CHAIN_1	VWF_MOUSE	von Willebrand antigen 2 [CHAIN 1]	1469.01	27.56	71	49	1	Q8CIZ8	0		5.5	225044	uniprot_sprot	K|TTCEACPMGYREEK|S	[TMTzero_Nterm]TTC[Cys_CAM]EAC[Cys_CAM]PMGYREEK[TMTzero_K]	4	1859-1872	TRUE	13.161	-7.792	727.35	3	59.1	2179.01	1	2	Q8CIZ8,Q8CIZ8_CHAIN_1
5	Q8CIZ8_CHAIN_1	VWF_MOUSE	von Willebrand antigen 2 [CHAIN 1]	1469.01	27.56	71	49	1	Q8CIZ8	0		5.5	225044	uniprot_sprot	R|VAVFPVGVGDRYDEAQLR|I	[TMTzero_Nterm]VAVFPVGVGDRYDEAQLR	1	1057-1074	TRUE	9.609	-0.164	739.067	3	94.9	2214.18	1	2	Q8CIZ8,Q8CIZ8_CHAIN_1
5	Q8CIZ8_CHAIN_1	VWF_MOUSE	von Willebrand antigen 2 [CHAIN 1]	1469.01	27.56	71	49	1	Q8CIZ8	0		5.5	225044	uniprot_sprot	R|VAVVEYHDGSR|A	[TMTzero_Nterm]VAVVEYHDGSR	1	553-563	TRUE	9.111	9.351	485.92	3	56.45	1454.75	0	2	Q8CIZ8,Q8CIZ8_CHAIN_1
5	Q8CIZ8_CHAIN_1	VWF_MOUSE	von Willebrand antigen 2 [CHAIN 1]	1469.01	27.56	71	49	1	Q8CIZ8	0		5.5	225044	uniprot_sprot	R|VAVVEYHDGSR|A	[TMTzero_Nterm]VAVVEYHDGSR	1	553-563	TRUE	13.292	4.346	728.38	2	56.5	1454.75	0	2	Q8CIZ8,Q8CIZ8_CHAIN_1
5	Q8CIZ8_CHAIN_1	VWF_MOUSE	von Willebrand antigen 2 [CHAIN 1]	1469.01	27.56	71	49	1	Q8CIZ8	0		5.5	225044	uniprot_sprot	R|VCEVIASYAHLCR|T	[TMTzero_Nterm]VC[Cys_CAM]EVIASYAHLC[Cys_CAM]R	3	1410-1422	TRUE	9.882	-3.708	601.31	3	100.75	1800.9	0	2	Q8CIZ8,Q8CIZ8_CHAIN_1
5	Q8CIZ8_CHAIN_1	VWF_MOUSE	von Willebrand antigen 2 [CHAIN 1]	1469.01	27.56	71	49	1	Q8CIZ8	0		5.5	225044	uniprot_sprot	R|VEAPNLVYMVTGNPASDEIK|R	[TMTzero_Nterm]VEAPNLVYMVTGNPASDEIK[TMTzero_K]	2	835-854	TRUE	11.792	-4.475	865.8	3	117.85	2594.37	0	2	Q8CIZ8,Q8CIZ8_CHAIN_1
5	Q8CIZ8_CHAIN_1	VWF_MOUSE	von Willebrand antigen 2 [CHAIN 1]	1469.01	27.56	71	49	1	Q8CIZ8	0		5.5	225044	uniprot_sprot	R|VEAPNLVYMVTGNPASDEIKR|L	[TMTzero_Nterm]VEAPNLVYMVTGNPASDEIK[TMTzero_K]R	2	835-855	TRUE	12.722	1.793	917.828	3	110.08	2750.47	1	2	Q8CIZ8,Q8CIZ8_CHAIN_1
5	Q8CIZ8_CHAIN_1	VWF_MOUSE	von Willebrand antigen 2 [CHAIN 1]	1469.01	27.56	71	49	1	Q8CIZ8	0		5.5	225044	uniprot_sprot	R|VEETCGCR|W	[TMTzero_Nterm]VEETC[Cys_CAM]GC[Cys_CAM]R	3	1173-1180	TRUE	13.848	0.777	617.781	2	36.47	1233.55	0	2	Q8CIZ8,Q8CIZ8_CHAIN_1
5	Q8CIZ8_CHAIN_1	VWF_MOUSE	von Willebrand antigen 2 [CHAIN 1]	1469.01	27.56	71	49	1	Q8CIZ8	0		5.5	225044	uniprot_sprot	K|VIVIPVGIGPHASLK|Q	[TMTzero_Nterm]VIVIPVGIGPHASLK[TMTzero_K]	2	646-660	TRUE	12.72	5.285	650.08	3	109.48	1947.23	0	2	Q8CIZ8,Q8CIZ8_CHAIN_1
5	Q8CIZ8_CHAIN_1	VWF_MOUSE	von Willebrand antigen 2 [CHAIN 1]	1469.01	27.56	71	49	1	Q8CIZ8	0		5.5	225044	uniprot_sprot	R|VNCDHGPRPSCANSQSPVR|V	[TMTzero_Nterm]VNC[Cys_CAM]DHGPRPSC[Cys_CAM]ANSQSPVR	3	1154-1172	TRUE	14.031	3.584	788.04	3	43.2	2361.11	1	2	Q8CIZ8,Q8CIZ8_CHAIN_1
5	Q8CIZ8_CHAIN_1	VWF_MOUSE	von Willebrand antigen 2 [CHAIN 1]	1469.01	27.56	71	49	1	Q8CIZ8	0		5.5	225044	uniprot_sprot	K|VSSQCADTR|K	[TMTzero_Nterm]VSSQC[Cys_CAM]ADTR	2	264-272	TRUE	13.463	-6.295	624.31	2	34.27	1246.6	0	2	Q8CIZ8,Q8CIZ8_CHAIN_1
5	Q8CIZ8_CHAIN_1	VWF_MOUSE	von Willebrand antigen 2 [CHAIN 1]	1469.01	27.56	71	49	1	Q8CIZ8	0		5.5	225044	uniprot_sprot	K|VSSQCADTR|K	[TMTzero_Nterm]VSSQC[Cys_CAM]ADTR	2	264-272	TRUE	9.442	-6.295	624.31	2	34.93	1246.6	0	2	Q8CIZ8,Q8CIZ8_CHAIN_1
5	Q8CIZ8_CHAIN_1	VWF_MOUSE	von Willebrand antigen 2 [CHAIN 1]	1469.01	27.56	71	49	1	Q8CIZ8	0		5.5	225044	uniprot_sprot	R|VTGCPPFDEHK|C	[TMTzero_Nterm]VTGC[Cys_CAM]PPFDEHK[TMTzero_K]	3	1927-1937	TRUE	10.084	-4.655	578.97	3	69.32	1733.88	0	2	Q8CIZ8,Q8CIZ8_CHAIN_1
5	Q8CIZ8_CHAIN_1	VWF_MOUSE	von Willebrand antigen 2 [CHAIN 1]	1469.01	27.56	71	49	1	Q8CIZ8	0		5.5	225044	uniprot_sprot	R|VTGCPPFDEHK|C	[TMTzero_Nterm]VTGC[Cys_CAM]PPFDEHK[TMTzero_K]	3	1927-1937	TRUE	11.374	9.009	867.94	2	69.55	1733.88	0	2	Q8CIZ8,Q8CIZ8_CHAIN_1
5	Q8CIZ8_CHAIN_1	VWF_MOUSE	von Willebrand antigen 2 [CHAIN 1]	1469.01	27.56	71	49	1	Q8CIZ8	0		5.5	225044	uniprot_sprot	R|VTGCPPFDEHK|C	[TMTzero_Nterm]VTGC[Cys_CAM]PPFDEHK[TMTzero_K]	3	1927-1937	TRUE	12.112	-4.094	578.97	3	69.98	1733.88	0	2	Q8CIZ8,Q8CIZ8_CHAIN_1
5	Q8CIZ8_CHAIN_1	VWF_MOUSE	von Willebrand antigen 2 [CHAIN 1]	1469.01	27.56	71	49	1	Q8CIZ8	0		5.5	225044	uniprot_sprot	R|VVQCSQRPCEDSCQPGFSYVLHEGECCGR|C	[TMTzero_Nterm]VVQC[Cys_CAM]SQRPC[Cys_CAM]EDSC[Cys_CAM]QPGFSYVLHEGEC[Cys_CAM]C[Cys_CAM]GR	6	1702-1730	TRUE	14.192	-4.29	932.16	4	81	3724.59	1	2	Q8CIZ8,Q8CIZ8_CHAIN_1
5	Q8CIZ8_CHAIN_1	VWF_MOUSE	von Willebrand antigen 2 [CHAIN 1]	1469.01	27.56	71	49	1	Q8CIZ8	0		5.5	225044	uniprot_sprot	R|WAVPENPCLVNECVR|V	[TMTzero_Nterm]WAVPENPC[Cys_CAM]LVNEC[Cys_CAM]VR	3	1758-1772	TRUE	14.068	-3.029	1034.01	2	94.02	2066.01	0	2	Q8CIZ8,Q8CIZ8_CHAIN_1
5	Q8CIZ8_CHAIN_1	VWF_MOUSE	von Willebrand antigen 2 [CHAIN 1]	1469.01	27.56	71	49	1	Q8CIZ8	0		5.5	225044	uniprot_sprot	R|WAVPENPCLVNECVR|V	[TMTzero_Nterm]WAVPENPC[Cys_CAM]LVNEC[Cys_CAM]VR	3	1758-1772	TRUE	8.935	-0.992	689.677	3	94.42	2066.01	0	2	Q8CIZ8,Q8CIZ8_CHAIN_1
5	Q8CIZ8_CHAIN_1	VWF_MOUSE	von Willebrand antigen 2 [CHAIN 1]	1469.01	27.56	71	49	1	Q8CIZ8	0		5.5	225044	uniprot_sprot	R|WTCPCVCTGSSTR|H	[TMTzero_Nterm]WTC[Cys_CAM]PC[Cys_CAM]VC[Cys_CAM]TGSSTR	4	1181-1193	TRUE	15.853	-0.289	898.4	2	69.27	1794.79	0	2	Q8CIZ8,Q8CIZ8_CHAIN_1
5	Q8CIZ8_CHAIN_1	VWF_MOUSE	von Willebrand antigen 2 [CHAIN 1]	1469.01	27.56	71	49	1	Q8CIZ8	0		5.5	225044	uniprot_sprot	R|WTCPCVCTGSSTR|H	[TMTzero_Nterm]WTC[Cys_CAM]PC[Cys_CAM]VC[Cys_CAM]TGSSTR	4	1181-1193	TRUE	11.499	1.014	599.268	3	69.6	1794.79	0	2	Q8CIZ8,Q8CIZ8_CHAIN_1
5	Q8CIZ8_CHAIN_1	VWF_MOUSE	von Willebrand antigen 2 [CHAIN 1]	1469.01	27.56	71	49	1	Q8CIZ8	0		5.5	225044	uniprot_sprot	R|YVQGLKK|K	[TMTzero_Nterm]YVQGLK[TMTzero_K]K[TMTzero_K]	3	637-643	TRUE	10.955	0.281	503.325	3	70.77	1506.95	1	2	Q8CIZ8,Q8CIZ8_CHAIN_1
6	Q61838_CHAIN_0	A2M_MOUSE	Alpha-2-macroglobulin 35 kDa subunit [CHAIN 0]	1257.28	31.34	85	41	1	Q61838	2	Q61838_CHAIN_1,Q61838_CHAIN_2	6.2	163072	uniprot_sprot	K|AAPLSLCALTAVDQSVLLLKPEAK|L	[TMTzero_Nterm]AAPLSLC[Cys_CAM]ALTAVDQSVLLLK[TMTzero_K]PEAK[TMTzero_K]	4	564-587	TRUE	24.732	1.98	795.971	4	138.82	3179.86	1	3	Q61838,Q61838_CHAIN_0,Q61838_CHAIN_1
6	Q61838_CHAIN_0	A2M_MOUSE	Alpha-2-macroglobulin 35 kDa subunit [CHAIN 0]	1257.28	31.34	85	41	1	Q61838	2	Q61838_CHAIN_1,Q61838_CHAIN_2	6.2	163072	uniprot_sprot	K|AAPLSLCALTAVDQSVLLLKPEAK|L	[TMTzero_Nterm]AAPLSLC[Cys_CAM]ALTAVDQSVLLLK[TMTzero_K]PEAK[TMTzero_K]	4	564-587	TRUE	17.343	1.269	636.979	5	138.82	3179.86	1	3	Q61838,Q61838_CHAIN_0,Q61838_CHAIN_1
6	Q61838_CHAIN_0	A2M_MOUSE	Alpha-2-macroglobulin 35 kDa subunit [CHAIN 0]	1257.28	31.34	85	41	1	Q61838	2	Q61838_CHAIN_1,Q61838_CHAIN_2	6.2	163072	uniprot_sprot	K|AAPLSLCALTAVDQSVLLLKPEAK|L	[TMTzero_Nterm]AAPLSLC[Cys_CAM]ALTAVDQSVLLLK[TMTzero_K]PEAK[TMTzero_K]	4	564-587	TRUE	17.651	2.031	1060.96	3	138.82	3179.86	1	3	Q61838,Q61838_CHAIN_0,Q61838_CHAIN_1
6	Q61838_CHAIN_0	A2M_MOUSE	Alpha-2-macroglobulin 35 kDa subunit [CHAIN 0]	1257.28	31.34	85	41	1	Q61838	2	Q61838_CHAIN_1,Q61838_CHAIN_2	6.2	163072	uniprot_sprot	K|AINYLISGYQR|Q	[TMTzero_Nterm]AINYLISGYQR	1	992-1002	TRUE	7.511	4.572	507.95	3	94.75	1520.84	0	3	Q61838,Q61838_CHAIN_0,Q61838_CHAIN_1
6	Q61838_CHAIN_0	A2M_MOUSE	Alpha-2-macroglobulin 35 kDa subunit [CHAIN 0]	1257.28	31.34	85	41	1	Q61838	2	Q61838_CHAIN_1,Q61838_CHAIN_2	6.2	163072	uniprot_sprot	K|AINYLISGYQR|Q	[TMTzero_Nterm]AINYLISGYQR	1	992-1002	TRUE	10.625	0.228	761.425	2	94.77	1520.84	0	3	Q61838,Q61838_CHAIN_0,Q61838_CHAIN_1
6	Q61838_CHAIN_0	A2M_MOUSE	Alpha-2-macroglobulin 35 kDa subunit [CHAIN 0]	1257.28	31.34	85	41	1	Q61838	2	Q61838_CHAIN_1,Q61838_CHAIN_2	6.2	163072	uniprot_sprot	K|ALSFYQPR|A	[TMTzero_Nterm]ALSFYQPR	1	1182-1189	TRUE	8.656	-4.148	603.34	2	79.32	1204.66	0	3	Q61838,Q61838_CHAIN_0,Q61838_CHAIN_1
6	Q61838_CHAIN_0	A2M_MOUSE	Alpha-2-macroglobulin 35 kDa subunit [CHAIN 0]	1257.28	31.34	85	41	1	Q61838	2	Q61838_CHAIN_1,Q61838_CHAIN_2	6.2	163072	uniprot_sprot	R|AMGVPMMGLDYSDEINQVVEVR|E	[TMTzero_Nterm]AMGVPMMGLDYSDEINQVVEVR	1	695-716	TRUE	14.273	6.708	893.1	3	120.13	2676.3	0	3	Q61838,Q61838_CHAIN_0,Q61838_CHAIN_1
6	Q61838_CHAIN_0	A2M_MOUSE	Alpha-2-macroglobulin 35 kDa subunit [CHAIN 0]	1257.28	31.34	85	41	1	Q61838	2	Q61838_CHAIN_1,Q61838_CHAIN_2	6.2	163072	uniprot_sprot	R|AMGVPMMGLDYSDEINQVVEVR|E	[TMTzero_Nterm]AMGVPMMGLDYSDEINQVVEVR	1	695-716	TRUE	19.055	3.988	1339.15	2	120.33	2676.3	0	3	Q61838,Q61838_CHAIN_0,Q61838_CHAIN_1
6	Q61838_CHAIN_0	A2M_MOUSE	Alpha-2-macroglobulin 35 kDa subunit [CHAIN 0]	1257.28	31.34	85	41	1	Q61838	2	Q61838_CHAIN_1,Q61838_CHAIN_2	6.2	163072	uniprot_sprot	R|AMGVPMMGLDYSDEINQVVEVR|E	[TMTzero_Nterm]AMGVPMMGLDYSDEINQVVEVR	1	695-716	TRUE	14.002	6.708	893.1	3	121.02	2676.3	0	3	Q61838,Q61838_CHAIN_0,Q61838_CHAIN_1
6	Q61838_CHAIN_0	A2M_MOUSE	Alpha-2-macroglobulin 35 kDa subunit [CHAIN 0]	1257.28	31.34	85	41	1	Q61838	2	Q61838_CHAIN_1,Q61838_CHAIN_2	6.2	163072	uniprot_sprot	R|AMGVPMMGLDYSDEINQVVEVR|E	[TMTzero_Nterm]AM[Oxidation_M]GVPMMGLDYSDEINQVVEVR	2	695-716	TRUE	11.645	8.488	898.43	3	114.82	2692.29	0	3	Q61838,Q61838_CHAIN_0,Q61838_CHAIN_1
6	Q61838_CHAIN_0	A2M_MOUSE	Alpha-2-macroglobulin 35 kDa subunit [CHAIN 0]	1257.28	31.34	85	41	1	Q61838	2	Q61838_CHAIN_1,Q61838_CHAIN_2	6.2	163072	uniprot_sprot	R|AMGVPMMGLDYSDEINQVVEVR|E	[TMTzero_Nterm]AMGVPM[Oxidation_M]MGLDYSDEINQVVEVR	2	695-716	TRUE	11.966	-2.655	898.44	3	117.3	2692.29	0	3	Q61838,Q61838_CHAIN_0,Q61838_CHAIN_1
6	Q61838_CHAIN_0	A2M_MOUSE	Alpha-2-macroglobulin 35 kDa subunit [CHAIN 0]	1257.28	31.34	85	41	1	Q61838	2	Q61838_CHAIN_1,Q61838_CHAIN_2	6.2	163072	uniprot_sprot	R|AMGVPMMGLDYSDEINQVVEVR|E	[TMTzero_Nterm]AMGVPMM[Oxidation_M]GLDYSDEINQVVEVR	2	695-716	TRUE	10.575	-2.655	898.44	3	103.55	2692.29	0	3	Q61838,Q61838_CHAIN_0,Q61838_CHAIN_1
6	Q61838_CHAIN_0	A2M_MOUSE	Alpha-2-macroglobulin 35 kDa subunit [CHAIN 0]	1257.28	31.34	85	41	1	Q61838	2	Q61838_CHAIN_1,Q61838_CHAIN_2	6.2	163072	uniprot_sprot	K|APFALQVNTLPLNFDK|A	[TMTzero_Nterm]APFALQVNTLPLNFDK[TMTzero_K]	2	1334-1349	TRUE	10.85	7.078	559.82	4	126.27	2235.27	0	3	Q61838,Q61838_CHAIN_0,Q61838_CHAIN_2
6	Q61838_CHAIN_0	A2M_MOUSE	Alpha-2-macroglobulin 35 kDa subunit [CHAIN 0]	1257.28	31.34	85	41	1	Q61838	2	Q61838_CHAIN_1,Q61838_CHAIN_2	6.2	163072	uniprot_sprot	K|APFALQVNTLPLNFDK|A	[TMTzero_Nterm]APFALQVNTLPLNFDK[TMTzero_K]	2	1334-1349	TRUE	16.281	-0.057	746.096	3	126.4	2235.27	0	3	Q61838,Q61838_CHAIN_0,Q61838_CHAIN_2
6	Q61838_CHAIN_0	A2M_MOUSE	Alpha-2-macroglobulin 35 kDa subunit [CHAIN 0]	1257.28	31.34	85	41	1	Q61838	2	Q61838_CHAIN_1,Q61838_CHAIN_2	6.2	163072	uniprot_sprot	K|APFALQVNTLPLNFDK|A	[TMTzero_Nterm]APFALQVNTLPLNFDK[TMTzero_K]	2	1334-1349	TRUE	11.486	0.992	746.095	3	127.08	2235.27	0	3	Q61838,Q61838_CHAIN_0,Q61838_CHAIN_2
6	Q61838_CHAIN_0	A2M_MOUSE	Alpha-2-macroglobulin 35 kDa subunit [CHAIN 0]	1257.28	31.34	85	41	1	Q61838	2	Q61838_CHAIN_1,Q61838_CHAIN_2	6.2	163072	uniprot_sprot	K|APFALQVNTLPLNFDK|A	[TMTzero_Nterm]APFALQVNTLPLNFDK[TMTzero_K]	2	1334-1349	TRUE	8.816	-0.261	746.096	3	138.78	2235.27	0	3	Q61838,Q61838_CHAIN_0,Q61838_CHAIN_2
6	Q61838_CHAIN_0	A2M_MOUSE	Alpha-2-macroglobulin 35 kDa subunit [CHAIN 0]	1257.28	31.34	85	41	1	Q61838	2	Q61838_CHAIN_1,Q61838_CHAIN_2	6.2	163072	uniprot_sprot	K|APFALQVNTLPLNFDKAGDHR|T	[TMTzero_Nterm]APFALQVNTLPLNFDK[TMTzero_K]AGDHR	2	1334-1354	TRUE	10.85	-0.119	693.885	4	113.73	2771.51	1	3	Q61838,Q61838_CHAIN_0,Q61838_CHAIN_2
6	Q61838_CHAIN_0	A2M_MOUSE	Alpha-2-macroglobulin 35 kDa subunit [CHAIN 0]	1257.28	31.34	85	41	1	Q61838	2	Q61838_CHAIN_1,Q61838_CHAIN_2	6.2	163072	uniprot_sprot	K|ATVLNYMSHCIQIR|V	[TMTzero_Nterm]ATVLNYMSHC[Cys_CAM]IQIR	2	800-813	TRUE	12.619	-1.007	965.506	2	101.92	1929	0	3	Q61838,Q61838_CHAIN_0,Q61838_CHAIN_1
6	Q61838_CHAIN_0	A2M_MOUSE	Alpha-2-macroglobulin 35 kDa subunit [CHAIN 0]	1257.28	31.34	85	41	1	Q61838	2	Q61838_CHAIN_1,Q61838_CHAIN_2	6.2	163072	uniprot_sprot	R|DLSSSDLSTASK|I	[TMTzero_Nterm]DLSSSDLSTASK[TMTzero_K]	2	1216-1227	TRUE	13.504	-4.831	829.95	2	68.9	1657.88	0	3	Q61838,Q61838_CHAIN_0,Q61838_CHAIN_2
6	Q61838_CHAIN_0	A2M_MOUSE	Alpha-2-macroglobulin 35 kDa subunit [CHAIN 0]	1257.28	31.34	85	41	1	Q61838	2	Q61838_CHAIN_1,Q61838_CHAIN_2	6.2	163072	uniprot_sprot	R|DLSSSDLSTASK|I	[TMTzero_Nterm]DLSSSDLSTASK[TMTzero_K]	2	1216-1227	TRUE	9.91	5.592	553.63	3	68.93	1657.88	0	3	Q61838,Q61838_CHAIN_0,Q61838_CHAIN_2
6	Q61838_CHAIN_0	A2M_MOUSE	Alpha-2-macroglobulin 35 kDa subunit [CHAIN 0]	1257.28	31.34	85	41	1	Q61838	2	Q61838_CHAIN_1,Q61838_CHAIN_2	6.2	163072	uniprot_sprot	R|DLSSSDLSTASK|I	[TMTzero_Nterm]DLSSSDLSTASK[TMTzero_K]	2	1216-1227	TRUE	13.982	-0.14	829.946	2	69.6	1657.88	0	3	Q61838,Q61838_CHAIN_0,Q61838_CHAIN_2
6	Q61838_CHAIN_0	A2M_MOUSE	Alpha-2-macroglobulin 35 kDa subunit [CHAIN 0]	1257.28	31.34	85	41	1	Q61838	2	Q61838_CHAIN_1,Q61838_CHAIN_2	6.2	163072	uniprot_sprot	R|DLSSSDLSTASK|I	[TMTzero_Nterm]DLSSSDLSTASK[TMTzero_K]	2	1216-1227	TRUE	11.057	7.233	829.94	2	70.57	1657.88	0	3	Q61838,Q61838_CHAIN_0,Q61838_CHAIN_2
6	Q61838_CHAIN_0	A2M_MOUSE	Alpha-2-macroglobulin 35 kDa subunit [CHAIN 0]	1257.28	31.34	85	41	1	Q61838	2	Q61838_CHAIN_1,Q61838_CHAIN_2	6.2	163072	uniprot_sprot	K|DLTFYYLIK|A	[TMTzero_Nterm]DLTFYYLIK[TMTzero_K]	2	467-475	TRUE	7.178	4.264	812.47	2	122.82	1622.93	0	3	Q61838,Q61838_CHAIN_0,Q61838_CHAIN_1
6	Q61838_CHAIN_0	A2M_MOUSE	Alpha-2-macroglobulin 35 kDa subunit [CHAIN 0]	1257.28	31.34	85	41	1	Q61838	2	Q61838_CHAIN_1,Q61838_CHAIN_2	6.2	163072	uniprot_sprot	K|EVLVTIESSGTFSK|T	[TMTzero_Nterm]EVLVTIESSGTFSK[TMTzero_K]	2	1269-1282	TRUE	14	-8.348	649.04	3	102.95	1944.08	0	3	Q61838,Q61838_CHAIN_0,Q61838_CHAIN_2
6	Q61838_CHAIN_0	A2M_MOUSE	Alpha-2-macroglobulin 35 kDa subunit [CHAIN 0]	1257.28	31.34	85	41	1	Q61838	2	Q61838_CHAIN_1,Q61838_CHAIN_2	6.2	163072	uniprot_sprot	K|EVLVTIESSGTFSK|T	[TMTzero_Nterm]EVLVTIESSGTFSK[TMTzero_K]	2	1269-1282	TRUE	13.09	-0.639	973.049	2	103.4	1944.08	0	3	Q61838,Q61838_CHAIN_0,Q61838_CHAIN_2
6	Q61838_CHAIN_0	A2M_MOUSE	Alpha-2-macroglobulin 35 kDa subunit [CHAIN 0]	1257.28	31.34	85	41	1	Q61838	2	Q61838_CHAIN_1,Q61838_CHAIN_2	6.2	163072	uniprot_sprot	K|EVLVTIESSGTFSK|T	[TMTzero_Nterm]EVLVTIESSGTFSK[TMTzero_K]	2	1269-1282	TRUE	10.947	1	649.034	3	138.32	1944.08	0	3	Q61838,Q61838_CHAIN_0,Q61838_CHAIN_2
6	Q61838_CHAIN_0	A2M_MOUSE	Alpha-2-macroglobulin 35 kDa subunit [CHAIN 0]	1257.28	31.34	85	41	1	Q61838	2	Q61838_CHAIN_1,Q61838_CHAIN_2	6.2	163072	uniprot_sprot	R|FCQEFQHYPAMGGVAPQALAVAASGPGSSFR|A	[TMTzero_Nterm]FC[Cys_CAM]QEFQHYPAMGGVAPQALAVAASGPGSSFR	2	664-694	TRUE	8.398	0.362	693.34	5	110.4	3461.66	0	3	Q61838,Q61838_CHAIN_0,Q61838_CHAIN_1
6	Q61838_CHAIN_0	A2M_MOUSE	Alpha-2-macroglobulin 35 kDa subunit [CHAIN 0]	1257.28	31.34	85	41	1	Q61838	2	Q61838_CHAIN_1,Q61838_CHAIN_2	6.2	163072	uniprot_sprot	K|GKPIPNK|N	[TMTzero_Nterm]GK[TMTzero_K]PIPNK[TMTzero_K]	3	351-357	TRUE	7.884	0.581	475.978	3	61.17	1424.91	1	3	Q61838,Q61838_CHAIN_0,Q61838_CHAIN_1
6	Q61838_CHAIN_0	A2M_MOUSE	Alpha-2-macroglobulin 35 kDa subunit [CHAIN 0]	1257.28	31.34	85	41	1	Q61838	2	Q61838_CHAIN_1,Q61838_CHAIN_2	6.2	163072	uniprot_sprot	K|GSGSGCVYLQTSLK|Y	[TMTzero_Nterm]GSGSGC[Cys_CAM]VYLQTSLK[TMTzero_K]	3	1310-1323	TRUE	12.497	-0.577	635.677	3	81.53	1904.01	0	3	Q61838,Q61838_CHAIN_0,Q61838_CHAIN_2
6	Q61838_CHAIN_0	A2M_MOUSE	Alpha-2-macroglobulin 35 kDa subunit [CHAIN 0]	1257.28	31.34	85	41	1	Q61838	2	Q61838_CHAIN_1,Q61838_CHAIN_2	6.2	163072	uniprot_sprot	K|GSGSGCVYLQTSLK|Y	[TMTzero_Nterm]GSGSGC[Cys_CAM]VYLQTSLK[TMTzero_K]	3	1310-1323	TRUE	15.638	-0.154	953.011	2	81.63	1904.01	0	3	Q61838,Q61838_CHAIN_0,Q61838_CHAIN_2
6	Q61838_CHAIN_0	A2M_MOUSE	Alpha-2-macroglobulin 35 kDa subunit [CHAIN 0]	1257.28	31.34	85	41	1	Q61838	2	Q61838_CHAIN_1,Q61838_CHAIN_2	6.2	163072	uniprot_sprot	K|GSGSGCVYLQTSLK|Y	[TMTzero_Nterm]GSGSGC[Cys_CAM]VYLQTSLK[TMTzero_K]	3	1310-1323	TRUE	13.639	-0.606	635.677	3	82.22	1904.01	0	3	Q61838,Q61838_CHAIN_0,Q61838_CHAIN_2
6	Q61838_CHAIN_0	A2M_MOUSE	Alpha-2-macroglobulin 35 kDa subunit [CHAIN 0]	1257.28	31.34	85	41	1	Q61838	2	Q61838_CHAIN_1,Q61838_CHAIN_2	6.2	163072	uniprot_sprot	K|IEHSFEVK|E	[TMTzero_Nterm]IEHSFEVK[TMTzero_K]	2	189-196	TRUE	8.987	-0.466	479.61	3	72.5	1435.81	0	3	Q61838,Q61838_CHAIN_0,Q61838_CHAIN_1
6	Q61838_CHAIN_0	A2M_MOUSE	Alpha-2-macroglobulin 35 kDa subunit [CHAIN 0]	1257.28	31.34	85	41	1	Q61838	2	Q61838_CHAIN_1,Q61838_CHAIN_2	6.2	163072	uniprot_sprot	R|IHYLLNEDIMK|N	[TMTzero_Nterm]IHYLLNEDIMK[TMTzero_K]	2	453-463	TRUE	7.65	-8.845	613.02	3	99.67	1836.02	0	3	Q61838,Q61838_CHAIN_0,Q61838_CHAIN_1
6	Q61838_CHAIN_0	A2M_MOUSE	Alpha-2-macroglobulin 35 kDa subunit [CHAIN 0]	1257.28	31.34	85	41	1	Q61838	2	Q61838_CHAIN_1,Q61838_CHAIN_2	6.2	163072	uniprot_sprot	K|IKEEGTGIELTGIGSCEIANALSK|L	[TMTzero_Nterm]IK[TMTzero_K]EEGTGIELTGIGSC[Cys_CAM]EIANALSK[TMTzero_K]	4	301-324	TRUE	13.217	0.244	791.439	4	113.48	3161.73	1	3	Q61838,Q61838_CHAIN_0,Q61838_CHAIN_1
6	Q61838_CHAIN_0	A2M_MOUSE	Alpha-2-macroglobulin 35 kDa subunit [CHAIN 0]	1257.28	31.34	85	41	1	Q61838	2	Q61838_CHAIN_1,Q61838_CHAIN_2	6.2	163072	uniprot_sprot	K|IKEEGTGIELTGIGSCEIANALSK|L	[TMTzero_Nterm]IK[TMTzero_K]EEGTGIELTGIGSC[Cys_CAM]EIANALSK[TMTzero_K]	4	301-324	TRUE	22.249	-0.937	1054.92	3	113.97	3161.73	1	3	Q61838,Q61838_CHAIN_0,Q61838_CHAIN_1
6	Q61838_CHAIN_0	A2M_MOUSE	Alpha-2-macroglobulin 35 kDa subunit [CHAIN 0]	1257.28	31.34	85	41	1	Q61838	2	Q61838_CHAIN_1,Q61838_CHAIN_2	6.2	163072	uniprot_sprot	K|KIEHSFEVK|E	[TMTzero_Nterm]K[TMTzero_K]IEHSFEVK[TMTzero_K]	3	188-196	TRUE	9.336	-0.102	597.026	3	69.73	1788.06	1	3	Q61838,Q61838_CHAIN_0,Q61838_CHAIN_1
6	Q61838_CHAIN_0	A2M_MOUSE	Alpha-2-macroglobulin 35 kDa subunit [CHAIN 0]	1257.28	31.34	85	41	1	Q61838	2	Q61838_CHAIN_1,Q61838_CHAIN_2	6.2	163072	uniprot_sprot	K|KIEHSFEVK|E	[TMTzero_Nterm]K[TMTzero_K]IEHSFEVK[TMTzero_K]	3	188-196	TRUE	8.679	-0.429	895.035	2	69.85	1788.06	1	3	Q61838,Q61838_CHAIN_0,Q61838_CHAIN_1
6	Q61838_CHAIN_0	A2M_MOUSE	Alpha-2-macroglobulin 35 kDa subunit [CHAIN 0]	1257.28	31.34	85	41	1	Q61838	2	Q61838_CHAIN_1,Q61838_CHAIN_2	6.2	163072	uniprot_sprot	K|KLQDQPNIQR|T	[TMTzero_Nterm]K[TMTzero_K]LQDQPNIQR	2	1393-1402	TRUE	11.703	-0.414	563.334	3	56.87	1686.98	1	3	Q61838,Q61838_CHAIN_0,Q61838_CHAIN_2
6	Q61838_CHAIN_0	A2M_MOUSE	Alpha-2-macroglobulin 35 kDa subunit [CHAIN 0]	1257.28	31.34	85	41	1	Q61838	2	Q61838_CHAIN_1,Q61838_CHAIN_2	6.2	163072	uniprot_sprot	R|KTVSWAVTPK|S	[TMTzero_Nterm]K[TMTzero_K]TVSWAVTPK[TMTzero_K]	3	842-851	TRUE	7.195	-2.014	597.039	3	79.22	1788.09	1	3	Q61838,Q61838_CHAIN_0,Q61838_CHAIN_1
6	Q61838_CHAIN_0	A2M_MOUSE	Alpha-2-macroglobulin 35 kDa subunit [CHAIN 0]	1257.28	31.34	85	41	1	Q61838	2	Q61838_CHAIN_1,Q61838_CHAIN_2	6.2	163072	uniprot_sprot	R|KTVSWAVTPK|S	[TMTzero_Nterm]K[TMTzero_K]TVSWAVTPK[TMTzero_K]	3	842-851	TRUE	7.077	-0.08	448.03	4	82.13	1788.09	1	3	Q61838,Q61838_CHAIN_0,Q61838_CHAIN_1
6	Q61838_CHAIN_0	A2M_MOUSE	Alpha-2-macroglobulin 35 kDa subunit [CHAIN 0]	1257.28	31.34	85	41	1	Q61838	2	Q61838_CHAIN_1,Q61838_CHAIN_2	6.2	163072	uniprot_sprot	R|KTVSWAVTPK|S	[TMTzero_Nterm]K[TMTzero_K]TVSWAVTPK[TMTzero_K]	3	842-851	TRUE	14.131	1.008	597.037	3	82.25	1788.09	1	3	Q61838,Q61838_CHAIN_0,Q61838_CHAIN_1
6	Q61838_CHAIN_0	A2M_MOUSE	Alpha-2-macroglobulin 35 kDa subunit [CHAIN 0]	1257.28	31.34	85	41	1	Q61838	2	Q61838_CHAIN_1,Q61838_CHAIN_2	6.2	163072	uniprot_sprot	R|LPDLPGNYVTK|G	[TMTzero_Nterm]LPDLPGNYVTK[TMTzero_K]	2	1299-1309	TRUE	9.89	-3.526	832.988	2	97.15	1663.95	0	3	Q61838,Q61838_CHAIN_0,Q61838_CHAIN_2
6	Q61838_CHAIN_0	A2M_MOUSE	Alpha-2-macroglobulin 35 kDa subunit [CHAIN 0]	1257.28	31.34	85	41	1	Q61838	2	Q61838_CHAIN_1,Q61838_CHAIN_2	6.2	163072	uniprot_sprot	R|LPDLPGNYVTK|G	[TMTzero_Nterm]LPDLPGNYVTK[TMTzero_K]	2	1299-1309	TRUE	13.136	-1.83	555.66	3	97.28	1663.95	0	3	Q61838,Q61838_CHAIN_0,Q61838_CHAIN_2
6	Q61838_CHAIN_0	A2M_MOUSE	Alpha-2-macroglobulin 35 kDa subunit [CHAIN 0]	1257.28	31.34	85	41	1	Q61838	2	Q61838_CHAIN_1,Q61838_CHAIN_2	6.2	163072	uniprot_sprot	R|LPDLPGNYVTK|G	[TMTzero_Nterm]LPDLPGNYVTK[TMTzero_K]	2	1299-1309	TRUE	8.921	0.564	555.659	3	97.98	1663.95	0	3	Q61838,Q61838_CHAIN_0,Q61838_CHAIN_2
6	Q61838_CHAIN_0	A2M_MOUSE	Alpha-2-macroglobulin 35 kDa subunit [CHAIN 0]	1257.28	31.34	85	41	1	Q61838	2	Q61838_CHAIN_1,Q61838_CHAIN_2	6.2	163072	uniprot_sprot	K|LSPQSIYNLLPGK|T	[TMTzero_Nterm]LSPQSIYNLLPGK[TMTzero_K]	2	588-600	TRUE	12.825	-2.956	626.71	3	121.4	1877.1	0	3	Q61838,Q61838_CHAIN_0,Q61838_CHAIN_1
6	Q61838_CHAIN_0	A2M_MOUSE	Alpha-2-macroglobulin 35 kDa subunit [CHAIN 0]	1257.28	31.34	85	41	1	Q61838	2	Q61838_CHAIN_1,Q61838_CHAIN_2	6.2	163072	uniprot_sprot	K|LSPQSIYNLLPGK|T	[TMTzero_Nterm]LSPQSIYNLLPGK[TMTzero_K]	2	588-600	TRUE	9.098	-1.507	939.56	2	121.43	1877.1	0	3	Q61838,Q61838_CHAIN_0,Q61838_CHAIN_1
6	Q61838_CHAIN_0	A2M_MOUSE	Alpha-2-macroglobulin 35 kDa subunit [CHAIN 0]	1257.28	31.34	85	41	1	Q61838	2	Q61838_CHAIN_1,Q61838_CHAIN_2	6.2	163072	uniprot_sprot	K|LSPQSIYNLLPGK|T	[TMTzero_Nterm]LSPQSIYNLLPGK[TMTzero_K]	2	588-600	TRUE	10.086	-0.014	470.283	4	121.8	1877.1	0	3	Q61838,Q61838_CHAIN_0,Q61838_CHAIN_1
6	Q61838_CHAIN_0	A2M_MOUSE	Alpha-2-macroglobulin 35 kDa subunit [CHAIN 0]	1257.28	31.34	85	41	1	Q61838	2	Q61838_CHAIN_1,Q61838_CHAIN_2	6.2	163072	uniprot_sprot	K|LSPQSIYNLLPGK|T	[TMTzero_Nterm]LSPQSIYNLLPGK[TMTzero_K]	2	588-600	TRUE	15.678	1.932	626.707	3	122.07	1877.1	0	3	Q61838,Q61838_CHAIN_0,Q61838_CHAIN_1
6	Q61838_CHAIN_0	A2M_MOUSE	Alpha-2-macroglobulin 35 kDa subunit [CHAIN 0]	1257.28	31.34	85	41	1	Q61838	2	Q61838_CHAIN_1,Q61838_CHAIN_2	6.2	163072	uniprot_sprot	K|LSPQSIYNLLPGK|T	[TMTzero_Nterm]LSPQSIYNLLPGK[TMTzero_K]	2	588-600	TRUE	10.351	0.742	939.558	2	122.13	1877.1	0	3	Q61838,Q61838_CHAIN_0,Q61838_CHAIN_1
6	Q61838_CHAIN_0	A2M_MOUSE	Alpha-2-macroglobulin 35 kDa subunit [CHAIN 0]	1257.28	31.34	85	41	1	Q61838	2	Q61838_CHAIN_1,Q61838_CHAIN_2	6.2	163072	uniprot_sprot	K|LTEVPALVHK|D	[TMTzero_Nterm]LTEVPALVHK[TMTzero_K]	2	875-884	TRUE	9.309	-0.726	518.992	3	90.6	1553.95	0	3	Q61838,Q61838_CHAIN_0,Q61838_CHAIN_1
6	Q61838_CHAIN_0	A2M_MOUSE	Alpha-2-macroglobulin 35 kDa subunit [CHAIN 0]	1257.28	31.34	85	41	1	Q61838	2	Q61838_CHAIN_1,Q61838_CHAIN_2	6.2	163072	uniprot_sprot	K|LTEVPALVHK|D	[TMTzero_Nterm]LTEVPALVHK[TMTzero_K]	2	875-884	TRUE	11.081	4.067	518.99	3	91.28	1553.95	0	3	Q61838,Q61838_CHAIN_0,Q61838_CHAIN_1
6	Q61838_CHAIN_0	A2M_MOUSE	Alpha-2-macroglobulin 35 kDa subunit [CHAIN 0]	1257.28	31.34	85	41	1	Q61838	2	Q61838_CHAIN_1,Q61838_CHAIN_2	6.2	163072	uniprot_sprot	K|LTEVPALVHKDTVVK|S	[TMTzero_Nterm]LTEVPALVHK[TMTzero_K]DTVVK[TMTzero_K]	3	875-889	TRUE	16.22	-1.427	774.48	3	94.18	2320.41	1	3	Q61838,Q61838_CHAIN_0,Q61838_CHAIN_1
6	Q61838_CHAIN_0	A2M_MOUSE	Alpha-2-macroglobulin 35 kDa subunit [CHAIN 0]	1257.28	31.34	85	41	1	Q61838	2	Q61838_CHAIN_1,Q61838_CHAIN_2	6.2	163072	uniprot_sprot	K|LTEVPALVHKDTVVK|S	[TMTzero_Nterm]LTEVPALVHK[TMTzero_K]DTVVK[TMTzero_K]	3	875-889	TRUE	13.195	0.292	581.11	4	94.7	2320.41	1	3	Q61838,Q61838_CHAIN_0,Q61838_CHAIN_1
6	Q61838_CHAIN_0	A2M_MOUSE	Alpha-2-macroglobulin 35 kDa subunit [CHAIN 0]	1257.28	31.34	85	41	1	Q61838	2	Q61838_CHAIN_1,Q61838_CHAIN_2	6.2	163072	uniprot_sprot	K|MVSGFIPMKPSVK|K	[TMTzero_Nterm]MVSGFIPMK[TMTzero_K]PSVK[TMTzero_K]	3	1380-1392	TRUE	10.326	5.295	698.41	3	102.53	2092.22	1	3	Q61838,Q61838_CHAIN_0,Q61838_CHAIN_2
6	Q61838_CHAIN_0	A2M_MOUSE	Alpha-2-macroglobulin 35 kDa subunit [CHAIN 0]	1257.28	31.34	85	41	1	Q61838	2	Q61838_CHAIN_1,Q61838_CHAIN_2	6.2	163072	uniprot_sprot	K|NLKPAPIK|V	[TMTzero_Nterm]NLK[TMTzero_K]PAPIK[TMTzero_K]	3	1436-1443	TRUE	11.495	-1.111	518.345	3	71.68	1552.01	1	3	Q61838,Q61838_CHAIN_0,Q61838_CHAIN_2
6	Q61838_CHAIN_0	A2M_MOUSE	Alpha-2-macroglobulin 35 kDa subunit [CHAIN 0]	1257.28	31.34	85	41	1	Q61838	2	Q61838_CHAIN_1,Q61838_CHAIN_2	6.2	163072	uniprot_sprot	K|NLKPAPIK|V	[TMTzero_Nterm]NLK[TMTzero_K]PAPIK[TMTzero_K]	3	1436-1443	TRUE	9.648	0.678	777.013	2	71.73	1552.01	1	3	Q61838,Q61838_CHAIN_0,Q61838_CHAIN_2
6	Q61838_CHAIN_0	A2M_MOUSE	Alpha-2-macroglobulin 35 kDa subunit [CHAIN 0]	1257.28	31.34	85	41	1	Q61838	2	Q61838_CHAIN_1,Q61838_CHAIN_2	6.2	163072	uniprot_sprot	K|NLKPAPIK|V	[TMTzero_Nterm]NLK[TMTzero_K]PAPIK[TMTzero_K]	3	1436-1443	TRUE	7.95	-1.127	518.345	3	72.37	1552.01	1	3	Q61838,Q61838_CHAIN_0,Q61838_CHAIN_2
6	Q61838_CHAIN_0	A2M_MOUSE	Alpha-2-macroglobulin 35 kDa subunit [CHAIN 0]	1257.28	31.34	85	41	1	Q61838	2	Q61838_CHAIN_1,Q61838_CHAIN_2	6.2	163072	uniprot_sprot	K|PVPGLVTLR|V	[TMTzero_Nterm]PVPGLVTLR	1	233-241	TRUE	7.674	2.218	588.378	2	91.02	1174.74	0	3	Q61838,Q61838_CHAIN_0,Q61838_CHAIN_1
6	Q61838_CHAIN_0	A2M_MOUSE	Alpha-2-macroglobulin 35 kDa subunit [CHAIN 0]	1257.28	31.34	85	41	1	Q61838	2	Q61838_CHAIN_1,Q61838_CHAIN_2	6.2	163072	uniprot_sprot	R|QKGHDMK|I	[TMTzero_Nterm]QK[TMTzero_K]GHDMK[TMTzero_K]	3	288-294	TRUE	7.961	-0.747	758.44	2	41.68	1514.86	1	3	Q61838,Q61838_CHAIN_0,Q61838_CHAIN_1
6	Q61838_CHAIN_0	A2M_MOUSE	Alpha-2-macroglobulin 35 kDa subunit [CHAIN 0]	1257.28	31.34	85	41	1	Q61838	2	Q61838_CHAIN_1,Q61838_CHAIN_2	6.2	163072	uniprot_sprot	R|SELLESLNK|D	[TMTzero_Nterm]SELLESLNK[TMTzero_K]	2	1152-1160	TRUE	8.33	-2.535	494.293	3	93.17	1479.86	0	3	Q61838,Q61838_CHAIN_0,Q61838_CHAIN_1
6	Q61838_CHAIN_0	A2M_MOUSE	Alpha-2-macroglobulin 35 kDa subunit [CHAIN 0]	1257.28	31.34	85	41	1	Q61838	2	Q61838_CHAIN_1,Q61838_CHAIN_2	6.2	163072	uniprot_sprot	R|SELLESLNK|D	[TMTzero_Nterm]SELLESLNK[TMTzero_K]	2	1152-1160	TRUE	8.942	-0.894	740.935	2	93.3	1479.86	0	3	Q61838,Q61838_CHAIN_0,Q61838_CHAIN_1
6	Q61838_CHAIN_0	A2M_MOUSE	Alpha-2-macroglobulin 35 kDa subunit [CHAIN 0]	1257.28	31.34	85	41	1	Q61838	2	Q61838_CHAIN_1,Q61838_CHAIN_2	6.2	163072	uniprot_sprot	R|SELLESLNKDAVK|E	[TMTzero_Nterm]SELLESLNK[TMTzero_K]DAVK[TMTzero_K]	3	1152-1164	TRUE	9.864	-2.398	706.754	3	97.52	2117.24	1	3	Q61838,Q61838_CHAIN_0,Q61838_CHAIN_1
6	Q61838_CHAIN_0	A2M_MOUSE	Alpha-2-macroglobulin 35 kDa subunit [CHAIN 0]	1257.28	31.34	85	41	1	Q61838	2	Q61838_CHAIN_1,Q61838_CHAIN_2	6.2	163072	uniprot_sprot	K|SKAINYLISGYQR|Q	[TMTzero_Nterm]SK[TMTzero_K]AINYLISGYQR	2	990-1002	TRUE	9.029	2.576	654.377	3	92.43	1960.12	1	3	Q61838,Q61838_CHAIN_0,Q61838_CHAIN_1
6	Q61838_CHAIN_0	A2M_MOUSE	Alpha-2-macroglobulin 35 kDa subunit [CHAIN 0]	1257.28	31.34	85	41	1	Q61838	2	Q61838_CHAIN_1,Q61838_CHAIN_2	6.2	163072	uniprot_sprot	R|SQKEVLVTIESSGTFSK|T	[TMTzero_Nterm]SQK[TMTzero_K]EVLVTIESSGTFSK[TMTzero_K]	3	1266-1282	TRUE	8.653	-0.571	628.863	4	100.45	2511.42	1	3	Q61838,Q61838_CHAIN_0,Q61838_CHAIN_2
6	Q61838_CHAIN_0	A2M_MOUSE	Alpha-2-macroglobulin 35 kDa subunit [CHAIN 0]	1257.28	31.34	85	41	1	Q61838	2	Q61838_CHAIN_1,Q61838_CHAIN_2	6.2	163072	uniprot_sprot	R|SQKEVLVTIESSGTFSK|T	[TMTzero_Nterm]SQK[TMTzero_K]EVLVTIESSGTFSK[TMTzero_K]	3	1266-1282	TRUE	19.291	-0.055	838.147	3	100.7	2511.42	1	3	Q61838,Q61838_CHAIN_0,Q61838_CHAIN_2
6	Q61838_CHAIN_0	A2M_MOUSE	Alpha-2-macroglobulin 35 kDa subunit [CHAIN 0]	1257.28	31.34	85	41	1	Q61838	2	Q61838_CHAIN_1,Q61838_CHAIN_2	6.2	163072	uniprot_sprot	K|SVIVEPEGIEK|E	[TMTzero_Nterm]SVIVEPEGIEK[TMTzero_K]	2	890-900	TRUE	11.207	-1.326	824.483	2	84.38	1646.95	0	3	Q61838,Q61838_CHAIN_0,Q61838_CHAIN_1
6	Q61838_CHAIN_0	A2M_MOUSE	Alpha-2-macroglobulin 35 kDa subunit [CHAIN 0]	1257.28	31.34	85	41	1	Q61838	2	Q61838_CHAIN_1,Q61838_CHAIN_2	6.2	163072	uniprot_sprot	K|SVIVEPEGIEK|E	[TMTzero_Nterm]SVIVEPEGIEK[TMTzero_K]	2	890-900	TRUE	9.079	-1.142	549.991	3	84.5	1646.95	0	3	Q61838,Q61838_CHAIN_0,Q61838_CHAIN_1
6	Q61838_CHAIN_0	A2M_MOUSE	Alpha-2-macroglobulin 35 kDa subunit [CHAIN 0]	1257.28	31.34	85	41	1	Q61838	2	Q61838_CHAIN_1,Q61838_CHAIN_2	6.2	163072	uniprot_sprot	R|TEVNTNHVLIYIEK|L	[TMTzero_Nterm]TEVNTNHVLIYIEK[TMTzero_K]	2	1403-1416	TRUE	12.69	-0.472	707.737	3	94.32	2120.19	0	3	Q61838,Q61838_CHAIN_0,Q61838_CHAIN_2
6	Q61838_CHAIN_0	A2M_MOUSE	Alpha-2-macroglobulin 35 kDa subunit [CHAIN 0]	1257.28	31.34	85	41	1	Q61838	2	Q61838_CHAIN_1,Q61838_CHAIN_2	6.2	163072	uniprot_sprot	K|TFHVNSGNR|L	[TMTzero_Nterm]TFHVNSGNR	1	1283-1291	TRUE	8.134	0.332	419.223	3	44.17	1254.65	0	3	Q61838,Q61838_CHAIN_0,Q61838_CHAIN_2
6	Q61838_CHAIN_0	A2M_MOUSE	Alpha-2-macroglobulin 35 kDa subunit [CHAIN 0]	1257.28	31.34	85	41	1	Q61838	2	Q61838_CHAIN_1,Q61838_CHAIN_2	6.2	163072	uniprot_sprot	K|TMAFLEEELPITACGVYTYGKPVPGLVTLR|V	[TMTzero_Nterm]TM[Oxidation_M]AFLEEELPITAC[Cys_CAM]GVYTYGK[TMTzero_K]PVPGLVTLR	4	212-241	TRUE	12.671	0.721	948.26	4	126.25	3789.01	1	3	Q61838,Q61838_CHAIN_0,Q61838_CHAIN_1
6	Q61838_CHAIN_0	A2M_MOUSE	Alpha-2-macroglobulin 35 kDa subunit [CHAIN 0]	1257.28	31.34	85	41	1	Q61838	2	Q61838_CHAIN_1,Q61838_CHAIN_2	6.2	163072	uniprot_sprot	K|TVQGAFFGVPVYK|D	[TMTzero_Nterm]TVQGAFFGVPVYK[TMTzero_K]	2	601-613	TRUE	10.566	-1.096	931.036	2	110.25	1860.06	0	3	Q61838,Q61838_CHAIN_0,Q61838_CHAIN_1
6	Q61838_CHAIN_0	A2M_MOUSE	Alpha-2-macroglobulin 35 kDa subunit [CHAIN 0]	1257.28	31.34	85	41	1	Q61838	2	Q61838_CHAIN_1,Q61838_CHAIN_2	6.2	163072	uniprot_sprot	K|TVQGAFFGVPVYK|D	[TMTzero_Nterm]TVQGAFFGVPVYK[TMTzero_K]	2	601-613	TRUE	9.767	0.025	621.026	3	110.7	1860.06	0	3	Q61838,Q61838_CHAIN_0,Q61838_CHAIN_1
6	Q61838_CHAIN_0	A2M_MOUSE	Alpha-2-macroglobulin 35 kDa subunit [CHAIN 0]	1257.28	31.34	85	41	1	Q61838	2	Q61838_CHAIN_1,Q61838_CHAIN_2	6.2	163072	uniprot_sprot	K|TVSWAVTPK|S	[TMTzero_Nterm]TVSWAVTPK[TMTzero_K]	2	843-851	TRUE	9.845	-1.162	718.93	2	85.42	1435.84	0	3	Q61838,Q61838_CHAIN_0,Q61838_CHAIN_1
6	Q61838_CHAIN_0	A2M_MOUSE	Alpha-2-macroglobulin 35 kDa subunit [CHAIN 0]	1257.28	31.34	85	41	1	Q61838	2	Q61838_CHAIN_1,Q61838_CHAIN_2	6.2	163072	uniprot_sprot	K|TVSWAVTPK|S	[TMTzero_Nterm]TVSWAVTPK[TMTzero_K]	2	843-851	TRUE	9.549	3.984	479.62	3	85.43	1435.84	0	3	Q61838,Q61838_CHAIN_0,Q61838_CHAIN_1
6	Q61838_CHAIN_0	A2M_MOUSE	Alpha-2-macroglobulin 35 kDa subunit [CHAIN 0]	1257.28	31.34	85	41	1	Q61838	2	Q61838_CHAIN_1,Q61838_CHAIN_2	6.2	163072	uniprot_sprot	K|TVSWAVTPK|S	[TMTzero_Nterm]TVSWAVTPK[TMTzero_K]	2	843-851	TRUE	12.2	-0.811	718.93	2	86.12	1435.84	0	3	Q61838,Q61838_CHAIN_0,Q61838_CHAIN_1
6	Q61838_CHAIN_0	A2M_MOUSE	Alpha-2-macroglobulin 35 kDa subunit [CHAIN 0]	1257.28	31.34	85	41	1	Q61838	2	Q61838_CHAIN_1,Q61838_CHAIN_2	6.2	163072	uniprot_sprot	K|TVSWAVTPK|S	[TMTzero_Nterm]TVSWAVTPK[TMTzero_K]	2	843-851	TRUE	9.807	0.03	479.622	3	86.12	1435.84	0	3	Q61838,Q61838_CHAIN_0,Q61838_CHAIN_1
6	Q61838_CHAIN_0	A2M_MOUSE	Alpha-2-macroglobulin 35 kDa subunit [CHAIN 0]	1257.28	31.34	85	41	1	Q61838	2	Q61838_CHAIN_1,Q61838_CHAIN_2	6.2	163072	uniprot_sprot	K|VNTNYRPGLPFSGQVLLVDEK|G	[TMTzero_Nterm]VNTNYRPGLPFSGQVLLVDEK[TMTzero_K]	2	330-350	TRUE	10.947	-1.893	932.19	3	109.03	2793.54	1	3	Q61838,Q61838_CHAIN_0,Q61838_CHAIN_1
6	Q61838_CHAIN_0	A2M_MOUSE	Alpha-2-macroglobulin 35 kDa subunit [CHAIN 0]	1257.28	31.34	85	41	1	Q61838	2	Q61838_CHAIN_1,Q61838_CHAIN_2	6.2	163072	uniprot_sprot	K|VNTNYRPGLPFSGQVLLVDEK|G	[TMTzero_Nterm]VNTNYRPGLPFSGQVLLVDEK[TMTzero_K]	2	330-350	TRUE	7.987	4.292	699.39	4	109.38	2793.54	1	3	Q61838,Q61838_CHAIN_0,Q61838_CHAIN_1
6	Q61838_CHAIN_0	A2M_MOUSE	Alpha-2-macroglobulin 35 kDa subunit [CHAIN 0]	1257.28	31.34	85	41	1	Q61838	2	Q61838_CHAIN_1,Q61838_CHAIN_2	6.2	163072	uniprot_sprot	K|VNTNYRPGLPFSGQVLLVDEK|G	[TMTzero_Nterm]VNTNYRPGLPFSGQVLLVDEK[TMTzero_K]	2	330-350	TRUE	17.128	-0.806	932.189	3	109.7	2793.54	1	3	Q61838,Q61838_CHAIN_0,Q61838_CHAIN_1
6	Q61838_CHAIN_0	A2M_MOUSE	Alpha-2-macroglobulin 35 kDa subunit [CHAIN 0]	1257.28	31.34	85	41	1	Q61838	2	Q61838_CHAIN_1,Q61838_CHAIN_2	6.2	163072	uniprot_sprot	K|VNTNYRPGLPFSGQVLLVDEK|G	[TMTzero_Nterm]VNTNYRPGLPFSGQVLLVDEK[TMTzero_K]	2	330-350	TRUE	8.102	0.667	932.188	3	110.43	2793.54	1	3	Q61838,Q61838_CHAIN_0,Q61838_CHAIN_1
6	Q61838_CHAIN_0	A2M_MOUSE	Alpha-2-macroglobulin 35 kDa subunit [CHAIN 0]	1257.28	31.34	85	41	1	Q61838	2	Q61838_CHAIN_1,Q61838_CHAIN_2	6.2	163072	uniprot_sprot	K|VPDTITEWK|A	[TMTzero_Nterm]VPDTITEWK[TMTzero_K]	2	746-754	TRUE	12.015	-0.128	768.937	2	95.38	1535.86	0	3	Q61838,Q61838_CHAIN_0,Q61838_CHAIN_1
6	Q61838_CHAIN_0	A2M_MOUSE	Alpha-2-macroglobulin 35 kDa subunit [CHAIN 0]	1257.28	31.34	85	41	1	Q61838	2	Q61838_CHAIN_1,Q61838_CHAIN_2	6.2	163072	uniprot_sprot	K|VPDTITEWK|A	[TMTzero_Nterm]VPDTITEWK[TMTzero_K]	2	746-754	TRUE	8.755	-0.732	512.961	3	95.45	1535.86	0	3	Q61838,Q61838_CHAIN_0,Q61838_CHAIN_1
6	Q61838_CHAIN_0	A2M_MOUSE	Alpha-2-macroglobulin 35 kDa subunit [CHAIN 0]	1257.28	31.34	85	41	1	Q61838	2	Q61838_CHAIN_1,Q61838_CHAIN_2	6.2	163072	uniprot_sprot	K|YGAATFTR|S	[TMTzero_Nterm]YGAATFTR	1	1258-1265	FALSE	10.331	-0.76	555.801	2	59.57	1109.59	0	5	Q6GQT1,Q6GQT1_CHAIN_0,Q61838,Q61838_CHAIN_0,Q61838_CHAIN_2
6	Q61838_CHAIN_0	A2M_MOUSE	Alpha-2-macroglobulin 35 kDa subunit [CHAIN 0]	1257.28	31.34	85	41	1	Q61838	2	Q61838_CHAIN_1,Q61838_CHAIN_2	6.2	163072	uniprot_sprot	K|YGAATFTR|S	[TMTzero_Nterm]YGAATFTR	1	1258-1265	FALSE	8.808	0.287	555.801	2	60.27	1109.59	0	5	Q6GQT1,Q6GQT1_CHAIN_0,Q61838,Q61838_CHAIN_0,Q61838_CHAIN_2
6	Q61838_CHAIN_0	A2M_MOUSE	Alpha-2-macroglobulin 35 kDa subunit [CHAIN 0]	1257.28	31.34	85	41	1	Q61838	2	Q61838_CHAIN_1,Q61838_CHAIN_2	6.2	163072	uniprot_sprot	K|YNILPVADGK|A	[TMTzero_Nterm]YNILPVADGK[TMTzero_K]	2	1324-1333	TRUE	11.825	-1.799	769.454	2	93.63	1536.89	0	3	Q61838,Q61838_CHAIN_0,Q61838_CHAIN_2
7	Q8K0E8_CHAIN_0	FIBB_MOUSE	Fibrinogen beta chain [CHAIN 0]	1218.27	63.09	89	33	1	Q8K0E8	0		8.48	50819.3	uniprot_sprot	K|AHYGGFTVQNEASK|Y	[TMTzero_Nterm]AHYGGFTVQNEASK[TMTzero_K]	2	310-323	TRUE	12.165	1.197	653.01	3	66.18	1956.01	0	2	Q8K0E8,Q8K0E8_CHAIN_0
7	Q8K0E8_CHAIN_0	FIBB_MOUSE	Fibrinogen beta chain [CHAIN 0]	1218.27	63.09	89	33	1	Q8K0E8	0		8.48	50819.3	uniprot_sprot	K|AHYGGFTVQNEASK|Y	[TMTzero_Nterm]AHYGGFTVQNEASK[TMTzero_K]	2	310-323	TRUE	10.41	0.569	490.01	4	66.35	1956.01	0	2	Q8K0E8,Q8K0E8_CHAIN_0
7	Q8K0E8_CHAIN_0	FIBB_MOUSE	Fibrinogen beta chain [CHAIN 0]	1218.27	63.09	89	33	1	Q8K0E8	0		8.48	50819.3	uniprot_sprot	K|AHYGGFTVQNEASK|Y	[TMTzero_Nterm]AHYGGFTVQNEASK[TMTzero_K]	2	310-323	TRUE	18.594	2.587	979.01	2	66.38	1956.01	0	2	Q8K0E8,Q8K0E8_CHAIN_0
7	Q8K0E8_CHAIN_0	FIBB_MOUSE	Fibrinogen beta chain [CHAIN 0]	1218.27	63.09	89	33	1	Q8K0E8	0		8.48	50819.3	uniprot_sprot	K|AHYGGFTVQNEASK|Y	[TMTzero_Nterm]AHYGGFTVQNEASK[TMTzero_K]	2	310-323	TRUE	17.211	-0.457	653.011	3	66.88	1956.01	0	2	Q8K0E8,Q8K0E8_CHAIN_0
7	Q8K0E8_CHAIN_0	FIBB_MOUSE	Fibrinogen beta chain [CHAIN 0]	1218.27	63.09	89	33	1	Q8K0E8	0		8.48	50819.3	uniprot_sprot	K|AHYGGFTVQNEASK|Y	[TMTzero_Nterm]AHYGGFTVQNEASK[TMTzero_K]	2	310-323	TRUE	15.013	-0.971	653.011	3	67.57	1956.01	0	2	Q8K0E8,Q8K0E8_CHAIN_0
7	Q8K0E8_CHAIN_0	FIBB_MOUSE	Fibrinogen beta chain [CHAIN 0]	1218.27	63.09	89	33	1	Q8K0E8	0		8.48	50819.3	uniprot_sprot	R|CHAANPNGR|Y	[TMTzero_Nterm]C[Cys_CAM]HAANPNGR	2	393-401	TRUE	11.122	0.031	407.537	3	24.08	1219.59	0	2	Q8K0E8,Q8K0E8_CHAIN_0
7	Q8K0E8_CHAIN_0	FIBB_MOUSE	Fibrinogen beta chain [CHAIN 0]	1218.27	63.09	89	33	1	Q8K0E8	0		8.48	50819.3	uniprot_sprot	R|CHAANPNGR|Y	[TMTzero_Nterm]C[Cys_CAM]HAANPNGR	2	393-401	TRUE	13.979	0.167	610.801	2	24.15	1219.59	0	2	Q8K0E8,Q8K0E8_CHAIN_0
7	Q8K0E8_CHAIN_0	FIBB_MOUSE	Fibrinogen beta chain [CHAIN 0]	1218.27	63.09	89	33	1	Q8K0E8	0		8.48	50819.3	uniprot_sprot	R|DNDGWVTTDPR|K	[TMTzero_Nterm]DNDGWVTTDPR	1	367-377	TRUE	8.979	-0.152	750.36	2	63.68	1498.7	0	2	Q8K0E8,Q8K0E8_CHAIN_0
7	Q8K0E8_CHAIN_0	FIBB_MOUSE	Fibrinogen beta chain [CHAIN 0]	1218.27	63.09	89	33	1	Q8K0E8	0		8.48	50819.3	uniprot_sprot	R|DNDGWVTTDPR|K	[TMTzero_Nterm]DNDGWVTTDPR	1	367-377	TRUE	8.691	-0.675	750.36	2	64.65	1498.7	0	2	Q8K0E8,Q8K0E8_CHAIN_0
7	Q8K0E8_CHAIN_0	FIBB_MOUSE	Fibrinogen beta chain [CHAIN 0]	1218.27	63.09	89	33	1	Q8K0E8	0		8.48	50819.3	uniprot_sprot	R|DNDGWVTTDPR|K	[TMTzero_Nterm]DNDGWVTTDPR	1	367-377	TRUE	9.44	-0.152	750.36	2	65.32	1498.7	0	2	Q8K0E8,Q8K0E8_CHAIN_0
7	Q8K0E8_CHAIN_0	FIBB_MOUSE	Fibrinogen beta chain [CHAIN 0]	1218.27	63.09	89	33	1	Q8K0E8	0		8.48	50819.3	uniprot_sprot	R|DNDGWVTTDPR|K	[TMTzero_Nterm]DNDGWVTTDPR	1	367-377	TRUE	7.888	-0.152	750.36	2	66.02	1498.7	0	2	Q8K0E8,Q8K0E8_CHAIN_0
7	Q8K0E8_CHAIN_0	FIBB_MOUSE	Fibrinogen beta chain [CHAIN 0]	1218.27	63.09	89	33	1	Q8K0E8	0		8.48	50819.3	uniprot_sprot	K|ECEEIIR|K	[TMTzero_Nterm]EC[Cys_CAM]EEIIR	2	196-202	TRUE	10.325	1.302	586.802	2	54.83	1171.59	0	2	Q8K0E8,Q8K0E8_CHAIN_0
7	Q8K0E8_CHAIN_0	FIBB_MOUSE	Fibrinogen beta chain [CHAIN 0]	1218.27	63.09	89	33	1	Q8K0E8	0		8.48	50819.3	uniprot_sprot	K|ECEEIIRK|G	[TMTzero_Nterm]EC[Cys_CAM]EEIIRK[TMTzero_K]	3	196-203	TRUE	7.13	0.898	508.953	3	62.12	1523.84	1	2	Q8K0E8,Q8K0E8_CHAIN_0
7	Q8K0E8_CHAIN_0	FIBB_MOUSE	Fibrinogen beta chain [CHAIN 0]	1218.27	63.09	89	33	1	Q8K0E8	0		8.48	50819.3	uniprot_sprot	K|EDGGGWWYNR|C	[TMTzero_Nterm]EDGGGWWYNR	1	383-392	TRUE	11.082	-2.678	732.341	2	79.48	1462.66	0	2	Q8K0E8,Q8K0E8_CHAIN_0
7	Q8K0E8_CHAIN_0	FIBB_MOUSE	Fibrinogen beta chain [CHAIN 0]	1218.27	63.09	89	33	1	Q8K0E8	0		8.48	50819.3	uniprot_sprot	K|EDGGGWWYNR|C	[TMTzero_Nterm]EDGGGWWYNR	1	383-392	TRUE	13.754	-0.03	732.339	2	80.15	1462.66	0	2	Q8K0E8,Q8K0E8_CHAIN_0
7	Q8K0E8_CHAIN_0	FIBB_MOUSE	Fibrinogen beta chain [CHAIN 0]	1218.27	63.09	89	33	1	Q8K0E8	0		8.48	50819.3	uniprot_sprot	K|EDGGGWWYNR|C	[TMTzero_Nterm]EDGGGWWYNR	1	383-392	TRUE	10.906	-1.701	732.34	2	80.85	1462.66	0	2	Q8K0E8,Q8K0E8_CHAIN_0
7	Q8K0E8_CHAIN_0	FIBB_MOUSE	Fibrinogen beta chain [CHAIN 0]	1218.27	63.09	89	33	1	Q8K0E8	0		8.48	50819.3	uniprot_sprot	K|EDGGGWWYNR|C	[TMTzero_Nterm]EDGGGWWYNR	1	383-392	TRUE	9.737	-1.701	732.34	2	81.55	1462.66	0	2	Q8K0E8,Q8K0E8_CHAIN_0
7	Q8K0E8_CHAIN_0	FIBB_MOUSE	Fibrinogen beta chain [CHAIN 0]	1218.27	63.09	89	33	1	Q8K0E8	0		8.48	50819.3	uniprot_sprot	K|EEPPSLRPAPPPISGGGYR|A	[TMTzero_Nterm]EEPPSLRPAPPPISGGGYR	1	10-28	TRUE	14.15	7.205	734.39	3	74.05	2200.16	1	2	Q8K0E8,Q8K0E8_CHAIN_0
7	Q8K0E8_CHAIN_0	FIBB_MOUSE	Fibrinogen beta chain [CHAIN 0]	1218.27	63.09	89	33	1	Q8K0E8	0		8.48	50819.3	uniprot_sprot	K|EEPPSLRPAPPPISGGGYR|A	[TMTzero_Nterm]EEPPSLRPAPPPISGGGYR	1	10-28	TRUE	13.345	-0.732	734.396	3	75.7	2200.16	1	2	Q8K0E8,Q8K0E8_CHAIN_0
7	Q8K0E8_CHAIN_0	FIBB_MOUSE	Fibrinogen beta chain [CHAIN 0]	1218.27	63.09	89	33	1	Q8K0E8	0		8.48	50819.3	uniprot_sprot	K|ENENVINEYSSILEDQR|L	[TMTzero_Nterm]ENENVINEYSSILEDQR	1	120-136	TRUE	15.682	1.069	759.372	3	102.43	2275.1	0	2	Q8K0E8,Q8K0E8_CHAIN_0
7	Q8K0E8_CHAIN_0	FIBB_MOUSE	Fibrinogen beta chain [CHAIN 0]	1218.27	63.09	89	33	1	Q8K0E8	0		8.48	50819.3	uniprot_sprot	K|ENENVINEYSSILEDQR|L	[TMTzero_Nterm]ENENVINEYSSILEDQR	1	120-136	TRUE	17.093	-1.138	1138.56	2	103.07	2275.1	0	2	Q8K0E8,Q8K0E8_CHAIN_0
7	Q8K0E8_CHAIN_0	FIBB_MOUSE	Fibrinogen beta chain [CHAIN 0]	1218.27	63.09	89	33	1	Q8K0E8	0		8.48	50819.3	uniprot_sprot	K|ENENVINEYSSILEDQR|L	[TMTzero_Nterm]ENENVINEYSSILEDQR	1	120-136	TRUE	13.501	3.803	759.37	3	103.1	2275.1	0	2	Q8K0E8,Q8K0E8_CHAIN_0
7	Q8K0E8_CHAIN_0	FIBB_MOUSE	Fibrinogen beta chain [CHAIN 0]	1218.27	63.09	89	33	1	Q8K0E8	0		8.48	50819.3	uniprot_sprot	K|ENENVINEYSSILEDQR|L	[TMTzero_Nterm]ENENVINEYSSILEDQR	1	120-136	TRUE	15.587	1.213	1138.55	2	103.77	2275.1	0	2	Q8K0E8,Q8K0E8_CHAIN_0
7	Q8K0E8_CHAIN_0	FIBB_MOUSE	Fibrinogen beta chain [CHAIN 0]	1218.27	63.09	89	33	1	Q8K0E8	0		8.48	50819.3	uniprot_sprot	K|ENENVINEYSSILEDQR|L	[TMTzero_Nterm]ENENVINEYSSILEDQR	1	120-136	TRUE	14.646	-1.393	759.374	3	103.8	2275.1	0	2	Q8K0E8,Q8K0E8_CHAIN_0
7	Q8K0E8_CHAIN_0	FIBB_MOUSE	Fibrinogen beta chain [CHAIN 0]	1218.27	63.09	89	33	1	Q8K0E8	0		8.48	50819.3	uniprot_sprot	K|ENENVINEYSSILEDQR|L	[TMTzero_Nterm]ENENVINEYSSILEDQR	1	120-136	TRUE	12.684	0.112	759.373	3	104.82	2275.1	0	2	Q8K0E8,Q8K0E8_CHAIN_0
7	Q8K0E8_CHAIN_0	FIBB_MOUSE	Fibrinogen beta chain [CHAIN 0]	1218.27	63.09	89	33	1	Q8K0E8	0		8.48	50819.3	uniprot_sprot	K|ENENVINEYSSILEDQR|L	[TMTzero_Nterm]ENENVINEYSSILEDQR	1	120-136	TRUE	12.79	3.803	759.37	3	108.18	2275.1	0	2	Q8K0E8,Q8K0E8_CHAIN_0
7	Q8K0E8_CHAIN_0	FIBB_MOUSE	Fibrinogen beta chain [CHAIN 0]	1218.27	63.09	89	33	1	Q8K0E8	0		8.48	50819.3	uniprot_sprot	K|ENENVINEYSSILEDQR|L	[TMTzero_Nterm]ENENVINEYSSILEDQR	1	120-136	TRUE	11.795	-9.383	759.38	3	113.23	2275.1	0	2	Q8K0E8,Q8K0E8_CHAIN_0
7	Q8K0E8_CHAIN_0	FIBB_MOUSE	Fibrinogen beta chain [CHAIN 0]	1218.27	63.09	89	33	1	Q8K0E8	0		8.48	50819.3	uniprot_sprot	K|ENENVINEYSSILEDQR|L	[TMTzero_Nterm]ENENVINEYSSILEDQR	1	120-136	TRUE	10.815	3.803	759.37	3	114	2275.1	0	2	Q8K0E8,Q8K0E8_CHAIN_0
7	Q8K0E8_CHAIN_0	FIBB_MOUSE	Fibrinogen beta chain [CHAIN 0]	1218.27	63.09	89	33	1	Q8K0E8	0		8.48	50819.3	uniprot_sprot	K|GGETSEMYLIQPDTSIKPYR|V	[TMTzero_Nterm]GGETSEMYLIQPDTSIK[TMTzero_K]PYR	2	204-223	TRUE	23.068	-0.712	911.811	3	94.4	2732.41	1	2	Q8K0E8,Q8K0E8_CHAIN_0
7	Q8K0E8_CHAIN_0	FIBB_MOUSE	Fibrinogen beta chain [CHAIN 0]	1218.27	63.09	89	33	1	Q8K0E8	0		8.48	50819.3	uniprot_sprot	K|GGETSEMYLIQPDTSIKPYR|V	[TMTzero_Nterm]GGETSEM[Oxidation_M]YLIQPDTSIK[TMTzero_K]PYR	3	204-223	TRUE	12.804	-8.648	917.15	3	79.93	2748.4	1	2	Q8K0E8,Q8K0E8_CHAIN_0
7	Q8K0E8_CHAIN_0	FIBB_MOUSE	Fibrinogen beta chain [CHAIN 0]	1218.27	63.09	89	33	1	Q8K0E8	0		8.48	50819.3	uniprot_sprot	K|GGETSEMYLIQPDTSIKPYR|V	[TMTzero_Nterm]GGETSEM[Oxidation_M]YLIQPDTSIK[TMTzero_K]PYR	3	204-223	TRUE	19.865	2.267	917.14	3	87.22	2748.4	1	2	Q8K0E8,Q8K0E8_CHAIN_0
7	Q8K0E8_CHAIN_0	FIBB_MOUSE	Fibrinogen beta chain [CHAIN 0]	1218.27	63.09	89	33	1	Q8K0E8	0		8.48	50819.3	uniprot_sprot	K|GSWYSMR|R	[TMTzero_Nterm]GSWYSMR	1	428-434	TRUE	10.654	0.467	555.773	2	69.77	1109.53	0	2	Q8K0E8,Q8K0E8_CHAIN_0
7	Q8K0E8_CHAIN_0	FIBB_MOUSE	Fibrinogen beta chain [CHAIN 0]	1218.27	63.09	89	33	1	Q8K0E8	0		8.48	50819.3	uniprot_sprot	K|GSWYSMR|R	[TMTzero_Nterm]GSWYSMR	1	428-434	TRUE	8.935	-0.294	555.774	2	70.45	1109.53	0	2	Q8K0E8,Q8K0E8_CHAIN_0
7	Q8K0E8_CHAIN_0	FIBB_MOUSE	Fibrinogen beta chain [CHAIN 0]	1218.27	63.09	89	33	1	Q8K0E8	0		8.48	50819.3	uniprot_sprot	K|HGTDDGVVWMNWK|G	[TMTzero_Nterm]HGTDDGVVWMNWK[TMTzero_K]	2	415-427	TRUE	10.37	0.293	665.005	3	97.87	1991.99	0	2	Q8K0E8,Q8K0E8_CHAIN_0
7	Q8K0E8_CHAIN_0	FIBB_MOUSE	Fibrinogen beta chain [CHAIN 0]	1218.27	63.09	89	33	1	Q8K0E8	0		8.48	50819.3	uniprot_sprot	K|HGTDDGVVWMNWK|G	[TMTzero_Nterm]HGTDDGVVWMNWK[TMTzero_K]	2	415-427	TRUE	12.034	0.388	665.005	3	98.55	1991.99	0	2	Q8K0E8,Q8K0E8_CHAIN_0
7	Q8K0E8_CHAIN_0	FIBB_MOUSE	Fibrinogen beta chain [CHAIN 0]	1218.27	63.09	89	33	1	Q8K0E8	0		8.48	50819.3	uniprot_sprot	K|IQKLESDISAQMEYCR|T	[TMTzero_Nterm]IQK[TMTzero_K]LESDISAQMEYC[Cys_CAM]R	3	165-180	TRUE	18.949	4.359	807.08	3	103.23	2418.23	1	2	Q8K0E8,Q8K0E8_CHAIN_0
7	Q8K0E8_CHAIN_0	FIBB_MOUSE	Fibrinogen beta chain [CHAIN 0]	1218.27	63.09	89	33	1	Q8K0E8	0		8.48	50819.3	uniprot_sprot	K|IQKLESDISAQMEYCR|T	[TMTzero_Nterm]IQK[TMTzero_K]LESDISAQMEYC[Cys_CAM]R	3	165-180	TRUE	18.743	1.348	1210.12	2	103.48	2418.23	1	2	Q8K0E8,Q8K0E8_CHAIN_0
7	Q8K0E8_CHAIN_0	FIBB_MOUSE	Fibrinogen beta chain [CHAIN 0]	1218.27	63.09	89	33	1	Q8K0E8	0		8.48	50819.3	uniprot_sprot	K|IQKLESDISAQMEYCR|T	[TMTzero_Nterm]IQK[TMTzero_K]LESDISAQMEYC[Cys_CAM]R	3	165-180	TRUE	20.052	-0.165	807.084	3	103.92	2418.23	1	2	Q8K0E8,Q8K0E8_CHAIN_0
7	Q8K0E8_CHAIN_0	FIBB_MOUSE	Fibrinogen beta chain [CHAIN 0]	1218.27	63.09	89	33	1	Q8K0E8	0		8.48	50819.3	uniprot_sprot	K|IRPFFPQQ|-	[TMTzero_Nterm]IRPFFPQQ	1	440-447	TRUE	8.623	-1.154	628.862	2	89.8	1255.71	1	2	Q8K0E8,Q8K0E8_CHAIN_0
7	Q8K0E8_CHAIN_0	FIBB_MOUSE	Fibrinogen beta chain [CHAIN 0]	1218.27	63.09	89	33	1	Q8K0E8	0		8.48	50819.3	uniprot_sprot	R|KGGETSEMYLIQPDTSIK|P	[TMTzero_Nterm]K[TMTzero_K]GGETSEMYLIQPDTSIK[TMTzero_K]	3	203-220	TRUE	12.904	8.083	890.48	3	92.73	2668.44	1	2	Q8K0E8,Q8K0E8_CHAIN_0
7	Q8K0E8_CHAIN_0	FIBB_MOUSE	Fibrinogen beta chain [CHAIN 0]	1218.27	63.09	89	33	1	Q8K0E8	0		8.48	50819.3	uniprot_sprot	R|KWDPYK|K	[TMTzero_Nterm]K[TMTzero_K]WDPYK[TMTzero_K]	3	251-256	TRUE	7.877	-0.201	503.634	3	75.35	1507.88	1	2	Q8K0E8,Q8K0E8_CHAIN_0
7	Q8K0E8_CHAIN_0	FIBB_MOUSE	Fibrinogen beta chain [CHAIN 0]	1218.27	63.09	89	33	1	Q8K0E8	0		8.48	50819.3	uniprot_sprot	K|KYCGLPGEYWLGNDK|I	[TMTzero_Nterm]K[TMTzero_K]YC[Cys_CAM]GLPGEYWLGNDK[TMTzero_K]	4	270-284	TRUE	11.332	1.663	824.77	3	99.07	2471.29	1	2	Q8K0E8,Q8K0E8_CHAIN_0
7	Q8K0E8_CHAIN_0	FIBB_MOUSE	Fibrinogen beta chain [CHAIN 0]	1218.27	63.09	89	33	1	Q8K0E8	0		8.48	50819.3	uniprot_sprot	K|KYCGLPGEYWLGNDK|I	[TMTzero_Nterm]K[TMTzero_K]YC[Cys_CAM]GLPGEYWLGNDK[TMTzero_K]	4	270-284	TRUE	9.364	2.132	824.77	3	100.52	2471.29	1	2	Q8K0E8,Q8K0E8_CHAIN_0
7	Q8K0E8_CHAIN_0	FIBB_MOUSE	Fibrinogen beta chain [CHAIN 0]	1218.27	63.09	89	33	1	Q8K0E8	0		8.48	50819.3	uniprot_sprot	K|LESDISAQMEYCR|T	[TMTzero_Nterm]LESDISAQMEYC[Cys_CAM]R	2	168-180	TRUE	17.11	0.068	913.427	2	83.38	1824.84	0	2	Q8K0E8,Q8K0E8_CHAIN_0
7	Q8K0E8_CHAIN_0	FIBB_MOUSE	Fibrinogen beta chain [CHAIN 0]	1218.27	63.09	89	33	1	Q8K0E8	0		8.48	50819.3	uniprot_sprot	K|LESDISAQMEYCR|T	[TMTzero_Nterm]LESDISAQMEYC[Cys_CAM]R	2	168-180	TRUE	10.956	-0.775	609.287	3	83.45	1824.84	0	2	Q8K0E8,Q8K0E8_CHAIN_0
7	Q8K0E8_CHAIN_0	FIBB_MOUSE	Fibrinogen beta chain [CHAIN 0]	1218.27	63.09	89	33	1	Q8K0E8	0		8.48	50819.3	uniprot_sprot	K|LESDISAQMEYCR|T	[TMTzero_Nterm]LESDISAQMEYC[Cys_CAM]R	2	168-180	TRUE	18.594	-0.178	913.427	2	84.05	1824.84	0	2	Q8K0E8,Q8K0E8_CHAIN_0
7	Q8K0E8_CHAIN_0	FIBB_MOUSE	Fibrinogen beta chain [CHAIN 0]	1218.27	63.09	89	33	1	Q8K0E8	0		8.48	50819.3	uniprot_sprot	K|LESDISAQMEYCR|T	[TMTzero_Nterm]LESDISAQMEYC[Cys_CAM]R	2	168-180	TRUE	13.488	0.434	609.287	3	84.12	1824.84	0	2	Q8K0E8,Q8K0E8_CHAIN_0
7	Q8K0E8_CHAIN_0	FIBB_MOUSE	Fibrinogen beta chain [CHAIN 0]	1218.27	63.09	89	33	1	Q8K0E8	0		8.48	50819.3	uniprot_sprot	K|LESDISAQMEYCR|T	[TMTzero_Nterm]LESDISAQMEYC[Cys_CAM]R	2	168-180	TRUE	15.384	7.224	913.42	2	84.78	1824.84	0	2	Q8K0E8,Q8K0E8_CHAIN_0
7	Q8K0E8_CHAIN_0	FIBB_MOUSE	Fibrinogen beta chain [CHAIN 0]	1218.27	63.09	89	33	1	Q8K0E8	0		8.48	50819.3	uniprot_sprot	R|LYIDETVNDNIPLNLR|V	[TMTzero_Nterm]LYIDETVNDNIPLNLR	1	137-152	TRUE	17.134	-1.665	1063.58	2	109.18	2125.14	0	2	Q8K0E8,Q8K0E8_CHAIN_0
7	Q8K0E8_CHAIN_0	FIBB_MOUSE	Fibrinogen beta chain [CHAIN 0]	1218.27	63.09	89	33	1	Q8K0E8	0		8.48	50819.3	uniprot_sprot	R|LYIDETVNDNIPLNLR|V	[TMTzero_Nterm]LYIDETVNDNIPLNLR	1	137-152	TRUE	15.415	-1.012	709.389	3	109.27	2125.14	0	2	Q8K0E8,Q8K0E8_CHAIN_0
7	Q8K0E8_CHAIN_0	FIBB_MOUSE	Fibrinogen beta chain [CHAIN 0]	1218.27	63.09	89	33	1	Q8K0E8	0		8.48	50819.3	uniprot_sprot	R|LYIDETVNDNIPLNLR|V	[TMTzero_Nterm]LYIDETVNDNIPLNLR	1	137-152	TRUE	16.626	-1.546	1063.58	2	109.88	2125.14	0	2	Q8K0E8,Q8K0E8_CHAIN_0
7	Q8K0E8_CHAIN_0	FIBB_MOUSE	Fibrinogen beta chain [CHAIN 0]	1218.27	63.09	89	33	1	Q8K0E8	0		8.48	50819.3	uniprot_sprot	R|LYIDETVNDNIPLNLR|V	[TMTzero_Nterm]LYIDETVNDNIPLNLR	1	137-152	TRUE	14.12	0.572	709.388	3	109.95	2125.14	0	2	Q8K0E8,Q8K0E8_CHAIN_0
7	Q8K0E8_CHAIN_0	FIBB_MOUSE	Fibrinogen beta chain [CHAIN 0]	1218.27	63.09	89	33	1	Q8K0E8	0		8.48	50819.3	uniprot_sprot	R|LYIDETVNDNIPLNLRVLR|S	[TMTzero_Nterm]LYIDETVNDNIPLNLRVLR	1	137-155	TRUE	8.719	0.856	832.138	3	115.25	2493.39	1	2	Q8K0E8,Q8K0E8_CHAIN_0
7	Q8K0E8_CHAIN_0	FIBB_MOUSE	Fibrinogen beta chain [CHAIN 0]	1218.27	63.09	89	33	1	Q8K0E8	0		8.48	50819.3	uniprot_sprot	R|MGPTELLIEMEDWK|G	[TMTzero_Nterm]MGPTELLIEMEDWK[TMTzero_K]	2	291-304	TRUE	15.666	0.659	714.04	3	137.95	2139.1	0	2	Q8K0E8,Q8K0E8_CHAIN_0
7	Q8K0E8_CHAIN_0	FIBB_MOUSE	Fibrinogen beta chain [CHAIN 0]	1218.27	63.09	89	33	1	Q8K0E8	0		8.48	50819.3	uniprot_sprot	R|MGPTELLIEMEDWKGDK|V	[TMTzero_Nterm]MGPTELLIEMEDWK[TMTzero_K]GDK[TMTzero_K]	3	291-307	TRUE	7.218	6.476	888.8	3	132.53	2663.39	1	2	Q8K0E8,Q8K0E8_CHAIN_0
7	Q8K0E8_CHAIN_0	FIBB_MOUSE	Fibrinogen beta chain [CHAIN 0]	1218.27	63.09	89	33	1	Q8K0E8	0		8.48	50819.3	uniprot_sprot	R|MGPTELLIEMEDWKGDK|V	[TMTzero_Nterm]MGPTELLIEMEDWK[TMTzero_K]GDK[TMTzero_K]	3	291-307	TRUE	15.244	-0.225	888.806	3	133.22	2663.39	1	2	Q8K0E8,Q8K0E8_CHAIN_0
7	Q8K0E8_CHAIN_0	FIBB_MOUSE	Fibrinogen beta chain [CHAIN 0]	1218.27	63.09	89	33	1	Q8K0E8	0		8.48	50819.3	uniprot_sprot	R|MGPTELLIEMEDWKGDK|V	[TMTzero_Nterm]MGPTELLIEMEDWK[TMTzero_K]GDK[TMTzero_K]	3	291-307	TRUE	11.378	9.21	666.85	4	133.55	2663.39	1	2	Q8K0E8,Q8K0E8_CHAIN_0
7	Q8K0E8_CHAIN_0	FIBB_MOUSE	Fibrinogen beta chain [CHAIN 0]	1218.27	63.09	89	33	1	Q8K0E8	0		8.48	50819.3	uniprot_sprot	R|MGPTELLIEMEDWKGDK|V	[TMTzero_Nterm]M[Oxidation_M]GPTELLIEMEDWK[TMTzero_K]GDK[TMTzero_K]	4	291-307	TRUE	12.474	-2.93	894.14	3	126.6	2679.39	1	2	Q8K0E8,Q8K0E8_CHAIN_0
7	Q8K0E8_CHAIN_0	FIBB_MOUSE	Fibrinogen beta chain [CHAIN 0]	1218.27	63.09	89	33	1	Q8K0E8	0		8.48	50819.3	uniprot_sprot	R|PAPPPISGGGYR|A	[TMTzero_Nterm]PAPPPISGGGYR	1	17-28	TRUE	8.018	0.644	696.885	2	67.02	1391.76	0	2	Q8K0E8,Q8K0E8_CHAIN_0
7	Q8K0E8_CHAIN_0	FIBB_MOUSE	Fibrinogen beta chain [CHAIN 0]	1218.27	63.09	89	33	1	Q8K0E8	0		8.48	50819.3	uniprot_sprot	K|QAQVKENENVINEYSSILEDQR|L	[TMTzero_Nterm]QAQVK[TMTzero_K]ENENVINEYSSILEDQR	2	115-136	TRUE	18.939	-0.066	1018.86	3	101.85	3053.57	1	2	Q8K0E8,Q8K0E8_CHAIN_0
7	Q8K0E8_CHAIN_0	FIBB_MOUSE	Fibrinogen beta chain [CHAIN 0]	1218.27	63.09	89	33	1	Q8K0E8	0		8.48	50819.3	uniprot_sprot	R|QDGSVDFGR|K	[TMTzero_Nterm]QDGSVDFGR	1	242-250	TRUE	9.798	2.453	602.8	2	52.85	1203.59	0	2	Q8K0E8,Q8K0E8_CHAIN_0
7	Q8K0E8_CHAIN_0	FIBB_MOUSE	Fibrinogen beta chain [CHAIN 0]	1218.27	63.09	89	33	1	Q8K0E8	0		8.48	50819.3	uniprot_sprot	R|QDGSVDFGR|K	[TMTzero_Nterm]QDGSVDFGR	1	242-250	TRUE	10.939	0.83	602.801	2	53.85	1203.59	0	2	Q8K0E8,Q8K0E8_CHAIN_0
7	Q8K0E8_CHAIN_0	FIBB_MOUSE	Fibrinogen beta chain [CHAIN 0]	1218.27	63.09	89	33	1	Q8K0E8	0		8.48	50819.3	uniprot_sprot	R|QDGSVDFGR|K	[TMTzero_Nterm]QDGSVDFGR	1	242-250	TRUE	10.505	1.124	602.801	2	54.53	1203.59	0	2	Q8K0E8,Q8K0E8_CHAIN_0
7	Q8K0E8_CHAIN_0	FIBB_MOUSE	Fibrinogen beta chain [CHAIN 0]	1218.27	63.09	89	33	1	Q8K0E8	0		8.48	50819.3	uniprot_sprot	R|QDGSVDFGR|K	[TMTzero_Nterm]QDGSVDFGR	1	242-250	TRUE	9.414	2.453	602.8	2	55.4	1203.59	0	2	Q8K0E8,Q8K0E8_CHAIN_0
7	Q8K0E8_CHAIN_0	FIBB_MOUSE	Fibrinogen beta chain [CHAIN 0]	1218.27	63.09	89	33	1	Q8K0E8	0		8.48	50819.3	uniprot_sprot	R|QDGSVDFGRK|W	[TMTzero_Nterm]QDGSVDFGRK[TMTzero_K]	2	242-251	TRUE	10.067	-6.176	778.93	2	59.38	1555.84	1	2	Q8K0E8,Q8K0E8_CHAIN_0
7	Q8K0E8_CHAIN_0	FIBB_MOUSE	Fibrinogen beta chain [CHAIN 0]	1218.27	63.09	89	33	1	Q8K0E8	0		8.48	50819.3	uniprot_sprot	R|QDGSVDFGRK|W	[TMTzero_Nterm]QDGSVDFGRK[TMTzero_K]	2	242-251	TRUE	7.849	0.327	519.619	3	59.95	1555.84	1	2	Q8K0E8,Q8K0E8_CHAIN_0
7	Q8K0E8_CHAIN_0	FIBB_MOUSE	Fibrinogen beta chain [CHAIN 0]	1218.27	63.09	89	33	1	Q8K0E8	0		8.48	50819.3	uniprot_sprot	R|QDGSVDFGRK|W	[TMTzero_Nterm]QDGSVDFGRK[TMTzero_K]	2	242-251	TRUE	7.505	0.732	519.619	3	60.63	1555.84	1	2	Q8K0E8,Q8K0E8_CHAIN_0
7	Q8K0E8_CHAIN_0	FIBB_MOUSE	Fibrinogen beta chain [CHAIN 0]	1218.27	63.09	89	33	1	Q8K0E8	0		8.48	50819.3	uniprot_sprot	R|SILEDLR|S	[TMTzero_Nterm]SILEDLR	1	156-162	TRUE	7.618	0.446	535.316	2	87.22	1068.62	0	2	Q8K0E8,Q8K0E8_CHAIN_0
7	Q8K0E8_CHAIN_0	FIBB_MOUSE	Fibrinogen beta chain [CHAIN 0]	1218.27	63.09	89	33	1	Q8K0E8	0		8.48	50819.3	uniprot_sprot	K|TENGGWTVIQNR|Q	[TMTzero_Nterm]TENGGWTVIQNR	1	230-241	TRUE	13.315	-1.168	533.615	3	72.77	1597.82	0	2	Q8K0E8,Q8K0E8_CHAIN_0
7	Q8K0E8_CHAIN_0	FIBB_MOUSE	Fibrinogen beta chain [CHAIN 0]	1218.27	63.09	89	33	1	Q8K0E8	0		8.48	50819.3	uniprot_sprot	K|TENGGWTVIQNR|Q	[TMTzero_Nterm]TENGGWTVIQNR	1	230-241	TRUE	15.906	0.017	799.918	2	73.12	1597.82	0	2	Q8K0E8,Q8K0E8_CHAIN_0
7	Q8K0E8_CHAIN_0	FIBB_MOUSE	Fibrinogen beta chain [CHAIN 0]	1218.27	63.09	89	33	1	Q8K0E8	0		8.48	50819.3	uniprot_sprot	K|TENGGWTVIQNR|Q	[TMTzero_Nterm]TENGGWTVIQNR	1	230-241	TRUE	8.073	9.896	799.91	2	78.97	1597.82	0	2	Q8K0E8,Q8K0E8_CHAIN_0
7	Q8K0E8_CHAIN_0	FIBB_MOUSE	Fibrinogen beta chain [CHAIN 0]	1218.27	63.09	89	33	1	Q8K0E8	0		8.48	50819.3	uniprot_sprot	R|TPCTVSCNIPVVSGK|E	[TMTzero_Nterm]TPC[Cys_CAM]TVSC[Cys_CAM]NIPVVSGK[TMTzero_K]	4	181-195	TRUE	11.792	5.929	689.7	3	82.87	2066.09	0	2	Q8K0E8,Q8K0E8_CHAIN_0
7	Q8K0E8_CHAIN_0	FIBB_MOUSE	Fibrinogen beta chain [CHAIN 0]	1218.27	63.09	89	33	1	Q8K0E8	0		8.48	50819.3	uniprot_sprot	R|TPCTVSCNIPVVSGK|E	[TMTzero_Nterm]TPC[Cys_CAM]TVSC[Cys_CAM]NIPVVSGK[TMTzero_K]	4	181-195	TRUE	13.029	5.929	689.7	3	83.73	2066.09	0	2	Q8K0E8,Q8K0E8_CHAIN_0
7	Q8K0E8_CHAIN_0	FIBB_MOUSE	Fibrinogen beta chain [CHAIN 0]	1218.27	63.09	89	33	1	Q8K0E8	0		8.48	50819.3	uniprot_sprot	R|TPCTVSCNIPVVSGK|E	[TMTzero_Nterm]TPC[Cys_CAM]TVSC[Cys_CAM]NIPVVSGK[TMTzero_K]	4	181-195	TRUE	15.637	-0.147	689.704	3	84.42	2066.09	0	2	Q8K0E8,Q8K0E8_CHAIN_0
7	Q8K0E8_CHAIN_0	FIBB_MOUSE	Fibrinogen beta chain [CHAIN 0]	1218.27	63.09	89	33	1	Q8K0E8	0		8.48	50819.3	uniprot_sprot	R|TPCTVSCNIPVVSGK|E	[TMTzero_Nterm]TPC[Cys_CAM]TVSC[Cys_CAM]NIPVVSGK[TMTzero_K]	4	181-195	TRUE	14.712	2.406	1034.05	2	84.92	2066.09	0	2	Q8K0E8,Q8K0E8_CHAIN_0
7	Q8K0E8_CHAIN_0	FIBB_MOUSE	Fibrinogen beta chain [CHAIN 0]	1218.27	63.09	89	33	1	Q8K0E8	0		8.48	50819.3	uniprot_sprot	R|TPCTVSCNIPVVSGK|E	[TMTzero_Nterm]TPC[Cys_CAM]TVSC[Cys_CAM]NIPVVSGK[TMTzero_K]	4	181-195	TRUE	12.871	-0.05	689.704	3	85.12	2066.09	0	2	Q8K0E8,Q8K0E8_CHAIN_0
7	Q8K0E8_CHAIN_0	FIBB_MOUSE	Fibrinogen beta chain [CHAIN 0]	1218.27	63.09	89	33	1	Q8K0E8	0		8.48	50819.3	uniprot_sprot	R|TPCTVSCNIPVVSGKECEEIIR|K	[TMTzero_Nterm]TPC[Cys_CAM]TVSC[Cys_CAM]NIPVVSGK[TMTzero_K]EC[Cys_CAM]EEIIR	5	181-202	TRUE	19.742	0.27	999.513	3	90.28	2995.52	1	2	Q8K0E8,Q8K0E8_CHAIN_0
7	Q8K0E8_CHAIN_0	FIBB_MOUSE	Fibrinogen beta chain [CHAIN 0]	1218.27	63.09	89	33	1	Q8K0E8	0		8.48	50819.3	uniprot_sprot	R|VYCDMK|T	[TMTzero_Nterm]VYC[Cys_CAM]DMK[TMTzero_K]	3	224-229	TRUE	8.755	0.502	632.327	2	65.7	1262.64	0	2	Q8K0E8,Q8K0E8_CHAIN_0
7	Q8K0E8_CHAIN_0	FIBB_MOUSE	Fibrinogen beta chain [CHAIN 0]	1218.27	63.09	89	33	1	Q8K0E8	0		8.48	50819.3	uniprot_sprot	R|VYCDMK|T	[TMTzero_Nterm]VYC[Cys_CAM]DMK[TMTzero_K]	3	224-229	TRUE	7.374	0.152	421.887	3	65.97	1262.64	0	2	Q8K0E8,Q8K0E8_CHAIN_0
7	Q8K0E8_CHAIN_0	FIBB_MOUSE	Fibrinogen beta chain [CHAIN 0]	1218.27	63.09	89	33	1	Q8K0E8	0		8.48	50819.3	uniprot_sprot	R|VYCDMK|T	[TMTzero_Nterm]VYC[Cys_CAM]DMK[TMTzero_K]	3	224-229	TRUE	9.513	1.353	632.327	2	66.38	1262.64	0	2	Q8K0E8,Q8K0E8_CHAIN_0
7	Q8K0E8_CHAIN_0	FIBB_MOUSE	Fibrinogen beta chain [CHAIN 0]	1218.27	63.09	89	33	1	Q8K0E8	0		8.48	50819.3	uniprot_sprot	K|YCGLPGEYWLGNDK|I	[TMTzero_Nterm]YC[Cys_CAM]GLPGEYWLGNDK[TMTzero_K]	3	271-284	TRUE	13.211	-6.149	1060.54	2	104.38	2119.05	0	2	Q8K0E8,Q8K0E8_CHAIN_0
7	Q8K0E8_CHAIN_0	FIBB_MOUSE	Fibrinogen beta chain [CHAIN 0]	1218.27	63.09	89	33	1	Q8K0E8	0		8.48	50819.3	uniprot_sprot	K|YCGLPGEYWLGNDK|I	[TMTzero_Nterm]YC[Cys_CAM]GLPGEYWLGNDK[TMTzero_K]	3	271-284	TRUE	12.208	-0.979	707.356	3	104.45	2119.05	0	2	Q8K0E8,Q8K0E8_CHAIN_0
7	Q8K0E8_CHAIN_0	FIBB_MOUSE	Fibrinogen beta chain [CHAIN 0]	1218.27	63.09	89	33	1	Q8K0E8	0		8.48	50819.3	uniprot_sprot	K|YCGLPGEYWLGNDK|I	[TMTzero_Nterm]YC[Cys_CAM]GLPGEYWLGNDK[TMTzero_K]	3	271-284	TRUE	12.125	-0.529	1060.53	2	105.07	2119.05	0	2	Q8K0E8,Q8K0E8_CHAIN_0
7	Q8K0E8_CHAIN_0	FIBB_MOUSE	Fibrinogen beta chain [CHAIN 0]	1218.27	63.09	89	33	1	Q8K0E8	0		8.48	50819.3	uniprot_sprot	K|YCGLPGEYWLGNDK|I	[TMTzero_Nterm]YC[Cys_CAM]GLPGEYWLGNDK[TMTzero_K]	3	271-284	TRUE	9.838	-0.015	707.356	3	105.13	2119.05	0	2	Q8K0E8,Q8K0E8_CHAIN_0
7	Q8K0E8_CHAIN_0	FIBB_MOUSE	Fibrinogen beta chain [CHAIN 0]	1218.27	63.09	89	33	1	Q8K0E8	0		8.48	50819.3	uniprot_sprot	K|YCGLPGEYWLGNDK|I	[TMTzero_Nterm]YC[Cys_CAM]GLPGEYWLGNDK[TMTzero_K]	3	271-284	TRUE	7.443	3.019	707.353	3	105.83	2119.05	0	2	Q8K0E8,Q8K0E8_CHAIN_0
7	Q8K0E8_CHAIN_0	FIBB_MOUSE	Fibrinogen beta chain [CHAIN 0]	1218.27	63.09	89	33	1	Q8K0E8	0		8.48	50819.3	uniprot_sprot	K|YQVSVNK|Y	[TMTzero_Nterm]YQVSVNK[TMTzero_K]	2	324-330	TRUE	7.73	1.421	643.378	2	66.32	1284.74	0	2	Q8K0E8,Q8K0E8_CHAIN_0
7	Q8K0E8_CHAIN_0	FIBB_MOUSE	Fibrinogen beta chain [CHAIN 0]	1218.27	63.09	89	33	1	Q8K0E8	0		8.48	50819.3	uniprot_sprot	R|YYWGGLYSWDMSK|H	[TMTzero_Nterm]YYWGGLYSWDMSK[TMTzero_K]	2	402-414	TRUE	9.197	5.768	1052.51	2	118.02	2103.02	0	2	Q8K0E8,Q8K0E8_CHAIN_0
7	Q8K0E8_CHAIN_0	FIBB_MOUSE	Fibrinogen beta chain [CHAIN 0]	1218.27	63.09	89	33	1	Q8K0E8	0		8.48	50819.3	uniprot_sprot	R|YYWGGLYSWDMSK|H	[TMTzero_Nterm]YYWGGLYSWDMSK[TMTzero_K]	2	402-414	TRUE	11.314	-0.608	702.014	3	118.45	2103.02	0	2	Q8K0E8,Q8K0E8_CHAIN_0
7	Q8K0E8_CHAIN_0	FIBB_MOUSE	Fibrinogen beta chain [CHAIN 0]	1218.27	63.09	89	33	1	Q8K0E8	0		8.48	50819.3	uniprot_sprot	R|YYWGGLYSWDMSK|H	[TMTzero_Nterm]YYWGGLYSWDM[Oxidation_M]SK[TMTzero_K]	3	402-414	TRUE	8.086	3.318	1060.51	2	112.6	2119.01	0	2	Q8K0E8,Q8K0E8_CHAIN_0
8	P01027_CHAIN_1	CO3_MOUSE	Complement C3c alpha' chain fragment 2 [CHAIN 1]	1065.47	60.59	58	34	0		1	P01027_CHAIN_2	7.79	70640	uniprot_sprot	K|ADIGCTPGSGK|N	[TMTzero_Nterm]ADIGC[Cys_CAM]TPGSGK[TMTzero_K]	3	598-608	TRUE	12.277	1.558	504.269	3	58.8	1509.79	0	4	P01027,P01027_CHAIN_0,P01027_CHAIN_1,P01027_CHAIN_2
8	P01027_CHAIN_1	CO3_MOUSE	Complement C3c alpha' chain fragment 2 [CHAIN 1]	1065.47	60.59	58	34	0		1	P01027_CHAIN_2	7.79	70640	uniprot_sprot	K|ADIGCTPGSGK|N	[TMTzero_Nterm]ADIGC[Cys_CAM]TPGSGK[TMTzero_K]	3	598-608	TRUE	15.333	-1.644	755.902	2	59.33	1509.79	0	4	P01027,P01027_CHAIN_0,P01027_CHAIN_1,P01027_CHAIN_2
8	P01027_CHAIN_1	CO3_MOUSE	Complement C3c alpha' chain fragment 2 [CHAIN 1]	1065.47	60.59	58	34	0		1	P01027_CHAIN_2	7.79	70640	uniprot_sprot	R|ADLECTKPAA|-	[TMTzero_Nterm]ADLEC[Cys_CAM]TK[TMTzero_K]PAA	3	633-642	TRUE	8.885	0.973	762.41	2	64.45	1522.81	1	2	P01027_CHAIN_1,P01027_CHAIN_2
8	P01027_CHAIN_1	CO3_MOUSE	Complement C3c alpha' chain fragment 2 [CHAIN 1]	1065.47	60.59	58	34	0		1	P01027_CHAIN_2	7.79	70640	uniprot_sprot	R|AFYEHAPK|Q	[TMTzero_Nterm]AFYEHAPK[TMTzero_K]	2	185-192	TRUE	11.122	3.739	705.89	2	62.93	1409.77	0	3	P01027,P01027_CHAIN_0,P01027_CHAIN_1
8	P01027_CHAIN_1	CO3_MOUSE	Complement C3c alpha' chain fragment 2 [CHAIN 1]	1065.47	60.59	58	34	0		1	P01027_CHAIN_2	7.79	70640	uniprot_sprot	K|ALTQDDGVAK|L	[TMTzero_Nterm]ALTQDDGVAK[TMTzero_K]	2	375-384	TRUE	9.113	9.107	733.41	2	62.13	1464.82	0	3	P01027,P01027_CHAIN_0,P01027_CHAIN_1
8	P01027_CHAIN_1	CO3_MOUSE	Complement C3c alpha' chain fragment 2 [CHAIN 1]	1065.47	60.59	58	34	0		1	P01027_CHAIN_2	7.79	70640	uniprot_sprot	K|ALTQDDGVAK|L	[TMTzero_Nterm]ALTQDDGVAK[TMTzero_K]	2	375-384	TRUE	12.487	2.425	733.415	2	62.83	1464.82	0	3	P01027,P01027_CHAIN_0,P01027_CHAIN_1
8	P01027_CHAIN_1	CO3_MOUSE	Complement C3c alpha' chain fragment 2 [CHAIN 1]	1065.47	60.59	58	34	0		1	P01027_CHAIN_2	7.79	70640	uniprot_sprot	K|ALTQDDGVAK|L	[TMTzero_Nterm]ALTQDDGVAK[TMTzero_K]	2	375-384	TRUE	10.948	-1.147	489.281	3	62.9	1464.82	0	3	P01027,P01027_CHAIN_0,P01027_CHAIN_1
8	P01027_CHAIN_1	CO3_MOUSE	Complement C3c alpha' chain fragment 2 [CHAIN 1]	1065.47	60.59	58	34	0		1	P01027_CHAIN_2	7.79	70640	uniprot_sprot	K|DSCIGTLVVK|G	[TMTzero_Nterm]DSC[Cys_CAM]IGTLVVK[TMTzero_K]	3	533-542	TRUE	10.259	0.704	513.965	3	86.92	1538.87	0	3	P01027,P01027_CHAIN_0,P01027_CHAIN_1
8	P01027_CHAIN_1	CO3_MOUSE	Complement C3c alpha' chain fragment 2 [CHAIN 1]	1065.47	60.59	58	34	0		1	P01027_CHAIN_2	7.79	70640	uniprot_sprot	K|DSCIGTLVVK|G	[TMTzero_Nterm]DSC[Cys_CAM]IGTLVVK[TMTzero_K]	3	533-542	TRUE	12.107	0.46	770.444	2	86.95	1538.87	0	3	P01027,P01027_CHAIN_0,P01027_CHAIN_1
8	P01027_CHAIN_1	CO3_MOUSE	Complement C3c alpha' chain fragment 2 [CHAIN 1]	1065.47	60.59	58	34	0		1	P01027_CHAIN_2	7.79	70640	uniprot_sprot	K|EFNSDKEGHK|Y	[TMTzero_Nterm]EFNSDK[TMTzero_K]EGHK[TMTzero_K]	3	72-81	TRUE	9.628	0.21	466.506	4	52.38	1861.99	1	3	P01027,P01027_CHAIN_0,P01027_CHAIN_1
8	P01027_CHAIN_1	CO3_MOUSE	Complement C3c alpha' chain fragment 2 [CHAIN 1]	1065.47	60.59	58	34	0		1	P01027_CHAIN_2	7.79	70640	uniprot_sprot	R|EPGQDLVVLSLPITPEFIPSFR|L	[TMTzero_Nterm]EPGQDLVVLSLPITPEFIPSFR	1	485-506	TRUE	7.55	2.965	893.496	3	138.83	2677.47	0	3	P01027,P01027_CHAIN_0,P01027_CHAIN_1
8	P01027_CHAIN_1	CO3_MOUSE	Complement C3c alpha' chain fragment 2 [CHAIN 1]	1065.47	60.59	58	34	0		1	P01027_CHAIN_2	7.79	70640	uniprot_sprot	R|EVVADSVWVDVK|D	[TMTzero_Nterm]EVVADSVWVDVK[TMTzero_K]	2	521-532	TRUE	7.457	0.48	598.673	3	101.38	1793	0	3	P01027,P01027_CHAIN_0,P01027_CHAIN_1
8	P01027_CHAIN_1	CO3_MOUSE	Complement C3c alpha' chain fragment 2 [CHAIN 1]	1065.47	60.59	58	34	0		1	P01027_CHAIN_2	7.79	70640	uniprot_sprot	R|EVVADSVWVDVK|D	[TMTzero_Nterm]EVVADSVWVDVK[TMTzero_K]	2	521-532	TRUE	7.218	-0.627	598.673	3	102.05	1793	0	3	P01027,P01027_CHAIN_0,P01027_CHAIN_1
8	P01027_CHAIN_1	CO3_MOUSE	Complement C3c alpha' chain fragment 2 [CHAIN 1]	1065.47	60.59	58	34	0		1	P01027_CHAIN_2	7.79	70640	uniprot_sprot	R|EVVADSVWVDVK|D	[TMTzero_Nterm]EVVADSVWVDVK[TMTzero_K]	2	521-532	TRUE	11.547	-4.45	897.51	2	101.5	1793	0	3	P01027,P01027_CHAIN_0,P01027_CHAIN_1
8	P01027_CHAIN_1	CO3_MOUSE	Complement C3c alpha' chain fragment 2 [CHAIN 1]	1065.47	60.59	58	34	0		1	P01027_CHAIN_2	7.79	70640	uniprot_sprot	R|EVVADSVWVDVK|D	[TMTzero_Nterm]EVVADSVWVDVK[TMTzero_K]	2	521-532	TRUE	8.766	-4.45	897.51	2	102.22	1793	0	3	P01027,P01027_CHAIN_0,P01027_CHAIN_1
8	P01027_CHAIN_1	CO3_MOUSE	Complement C3c alpha' chain fragment 2 [CHAIN 1]	1065.47	60.59	58	34	0		1	P01027_CHAIN_2	7.79	70640	uniprot_sprot	K|EYVLPSFEVR|V	[TMTzero_Nterm]EYVLPSFEVR	1	203-212	TRUE	7.727	-0.81	731.901	2	98.28	1461.79	0	3	P01027,P01027_CHAIN_0,P01027_CHAIN_1
8	P01027_CHAIN_1	CO3_MOUSE	Complement C3c alpha' chain fragment 2 [CHAIN 1]	1065.47	60.59	58	34	0		1	P01027_CHAIN_2	7.79	70640	uniprot_sprot	K|EYVLPSFEVR|V	[TMTzero_Nterm]EYVLPSFEVR	1	203-212	TRUE	8.654	-0.572	488.27	3	98.65	1461.79	0	3	P01027,P01027_CHAIN_0,P01027_CHAIN_1
8	P01027_CHAIN_1	CO3_MOUSE	Complement C3c alpha' chain fragment 2 [CHAIN 1]	1065.47	60.59	58	34	0		1	P01027_CHAIN_2	7.79	70640	uniprot_sprot	K|GVFVLNKK|N	[TMTzero_Nterm]GVFVLNK[TMTzero_K]K[TMTzero_K]	3	576-583	TRUE	14.074	-0.912	526.345	3	87.13	1576.01	1	4	P01027,P01027_CHAIN_0,P01027_CHAIN_1,P01027_CHAIN_2
8	P01027_CHAIN_1	CO3_MOUSE	Complement C3c alpha' chain fragment 2 [CHAIN 1]	1065.47	60.59	58	34	0		1	P01027_CHAIN_2	7.79	70640	uniprot_sprot	K|GVFVLNKK|N	[TMTzero_Nterm]GVFVLNK[TMTzero_K]K[TMTzero_K]	3	576-583	TRUE	7.617	1.11	789.012	2	87.23	1576.01	1	4	P01027,P01027_CHAIN_0,P01027_CHAIN_1,P01027_CHAIN_2
8	P01027_CHAIN_1	CO3_MOUSE	Complement C3c alpha' chain fragment 2 [CHAIN 1]	1065.47	60.59	58	34	0		1	P01027_CHAIN_2	7.79	70640	uniprot_sprot	R|IEGNQGAR|V	[TMTzero_Nterm]IEGNQGAR	1	560-567	TRUE	7.915	0.128	534.793	2	35.62	1067.57	0	4	P01027,P01027_CHAIN_0,P01027_CHAIN_1,P01027_CHAIN_2
8	P01027_CHAIN_1	CO3_MOUSE	Complement C3c alpha' chain fragment 2 [CHAIN 1]	1065.47	60.59	58	34	0		1	P01027_CHAIN_2	7.79	70640	uniprot_sprot	R|IFTVDNNLLPVGK|T	[TMTzero_Nterm]IFTVDNNLLPVGK[TMTzero_K]	2	126-138	TRUE	12.764	-0.539	939.559	2	115.62	1877.1	0	3	P01027,P01027_CHAIN_0,P01027_CHAIN_1
8	P01027_CHAIN_1	CO3_MOUSE	Complement C3c alpha' chain fragment 2 [CHAIN 1]	1065.47	60.59	58	34	0		1	P01027_CHAIN_2	7.79	70640	uniprot_sprot	R|IFTVDNNLLPVGK|T	[TMTzero_Nterm]IFTVDNNLLPVGK[TMTzero_K]	2	126-138	TRUE	13.393	-0.048	626.708	3	116.03	1877.1	0	3	P01027,P01027_CHAIN_0,P01027_CHAIN_1
8	P01027_CHAIN_1	CO3_MOUSE	Complement C3c alpha' chain fragment 2 [CHAIN 1]	1065.47	60.59	58	34	0		1	P01027_CHAIN_2	7.79	70640	uniprot_sprot	-|IPMYSIITPNVLR|L	[TMTzero_Nterm]IPMYSIITPNVLR	1	1-13	TRUE	8.205	-4.234	581.01	3	119.3	1740	0	2	P01027_CHAIN_0,P01027_CHAIN_1
8	P01027_CHAIN_1	CO3_MOUSE	Complement C3c alpha' chain fragment 2 [CHAIN 1]	1065.47	60.59	58	34	0		1	P01027_CHAIN_2	7.79	70640	uniprot_sprot	K|ISLAHSLTR|V	[TMTzero_Nterm]ISLAHSLTR	1	259-267	TRUE	9.75	0.554	407.915	3	69.82	1220.72	0	3	P01027,P01027_CHAIN_0,P01027_CHAIN_1
8	P01027_CHAIN_1	CO3_MOUSE	Complement C3c alpha' chain fragment 2 [CHAIN 1]	1065.47	60.59	58	34	0		1	P01027_CHAIN_2	7.79	70640	uniprot_sprot	K|LSINTPNSR|Q	[TMTzero_Nterm]LSINTPNSR	1	385-393	TRUE	8.88	-2.284	613.35	2	63.17	1224.68	0	3	P01027,P01027_CHAIN_0,P01027_CHAIN_1
8	P01027_CHAIN_1	CO3_MOUSE	Complement C3c alpha' chain fragment 2 [CHAIN 1]	1065.47	60.59	58	34	0		1	P01027_CHAIN_2	7.79	70640	uniprot_sprot	R|LVAYYTLIGASGQR|E	[TMTzero_Nterm]LVAYYTLIGASGQR	1	507-520	TRUE	11.218	-0.759	579.33	3	107.75	1734.97	0	3	P01027,P01027_CHAIN_0,P01027_CHAIN_1
8	P01027_CHAIN_1	CO3_MOUSE	Complement C3c alpha' chain fragment 2 [CHAIN 1]	1065.47	60.59	58	34	0		1	P01027_CHAIN_2	7.79	70640	uniprot_sprot	R|LVAYYTLIGASGQR|E	[TMTzero_Nterm]LVAYYTLIGASGQR	1	507-520	TRUE	12.398	0.808	868.49	2	107.82	1734.97	0	3	P01027,P01027_CHAIN_0,P01027_CHAIN_1
8	P01027_CHAIN_1	CO3_MOUSE	Complement C3c alpha' chain fragment 2 [CHAIN 1]	1065.47	60.59	58	34	0		1	P01027_CHAIN_2	7.79	70640	uniprot_sprot	R|MELKPGDNLNVNFHLR|T	[TMTzero_Nterm]MELK[TMTzero_K]PGDNLNVNFHLR	2	439-454	TRUE	10.551	1.869	782.43	3	95.7	2344.27	1	3	P01027,P01027_CHAIN_0,P01027_CHAIN_1
8	P01027_CHAIN_1	CO3_MOUSE	Complement C3c alpha' chain fragment 2 [CHAIN 1]	1065.47	60.59	58	34	0		1	P01027_CHAIN_2	7.79	70640	uniprot_sprot	R|MELKPGDNLNVNFHLR|T	[TMTzero_Nterm]MELK[TMTzero_K]PGDNLNVNFHLR	2	439-454	TRUE	7.471	-7.823	587.08	4	95.9	2344.27	1	3	P01027,P01027_CHAIN_0,P01027_CHAIN_1
8	P01027_CHAIN_1	CO3_MOUSE	Complement C3c alpha' chain fragment 2 [CHAIN 1]	1065.47	60.59	58	34	0		1	P01027_CHAIN_2	7.79	70640	uniprot_sprot	K|NKLTQSK|I	[TMTzero_Nterm]NK[TMTzero_K]LTQSK[TMTzero_K]	3	584-590	TRUE	7.139	-3.323	497.65	3	54.58	1489.92	1	4	P01027,P01027_CHAIN_0,P01027_CHAIN_1,P01027_CHAIN_2
8	P01027_CHAIN_1	CO3_MOUSE	Complement C3c alpha' chain fragment 2 [CHAIN 1]	1065.47	60.59	58	34	0		1	P01027_CHAIN_2	7.79	70640	uniprot_sprot	K|NKLTQSK|I	[TMTzero_Nterm]NK[TMTzero_K]LTQSK[TMTzero_K]	3	584-590	TRUE	7.663	-1.498	745.97	2	54.65	1489.92	1	4	P01027,P01027_CHAIN_0,P01027_CHAIN_1,P01027_CHAIN_2
8	P01027_CHAIN_1	CO3_MOUSE	Complement C3c alpha' chain fragment 2 [CHAIN 1]	1065.47	60.59	58	34	0		1	P01027_CHAIN_2	7.79	70640	uniprot_sprot	K|NVDGTAFVIFGVQDGDKK|I	[TMTzero_Nterm]NVDGTAFVIFGVQDGDK[TMTzero_K]K[TMTzero_K]	3	241-258	TRUE	18.28	-1.015	861.48	3	110.28	2581.42	1	3	P01027,P01027_CHAIN_0,P01027_CHAIN_1
8	P01027_CHAIN_1	CO3_MOUSE	Complement C3c alpha' chain fragment 2 [CHAIN 1]	1065.47	60.59	58	34	0		1	P01027_CHAIN_2	7.79	70640	uniprot_sprot	K|NVDGTAFVIFGVQDGDKK|I	[TMTzero_Nterm]NVDGTAFVIFGVQDGDK[TMTzero_K]K[TMTzero_K]	3	241-258	TRUE	15.995	-1.015	861.48	3	110.95	2581.42	1	3	P01027,P01027_CHAIN_0,P01027_CHAIN_1
8	P01027_CHAIN_1	CO3_MOUSE	Complement C3c alpha' chain fragment 2 [CHAIN 1]	1065.47	60.59	58	34	0		1	P01027_CHAIN_2	7.79	70640	uniprot_sprot	K|NYAGVFMDAGLAFK|T	[TMTzero_Nterm]NYAGVFMDAGLAFK[TMTzero_K]	2	609-622	TRUE	11.349	1.169	976.52	2	120.72	1951.03	0	4	P01027,P01027_CHAIN_0,P01027_CHAIN_1,P01027_CHAIN_2
8	P01027_CHAIN_1	CO3_MOUSE	Complement C3c alpha' chain fragment 2 [CHAIN 1]	1065.47	60.59	58	34	0		1	P01027_CHAIN_2	7.79	70640	uniprot_sprot	K|NYAGVFMDAGLAFK|T	[TMTzero_Nterm]NYAGVFM[Oxidation_M]DAGLAFK[TMTzero_K]	3	609-622	TRUE	7.465	2.268	656.68	3	112.13	1967.02	0	4	P01027,P01027_CHAIN_0,P01027_CHAIN_1,P01027_CHAIN_2
8	P01027_CHAIN_1	CO3_MOUSE	Complement C3c alpha' chain fragment 2 [CHAIN 1]	1065.47	60.59	58	34	0		1	P01027_CHAIN_2	7.79	70640	uniprot_sprot	K|QIFSAEFEVK|E	[TMTzero_Nterm]QIFSAEFEVK[TMTzero_K]	2	193-202	TRUE	10.89	-1.064	823.464	2	101.65	1644.91	0	3	P01027,P01027_CHAIN_0,P01027_CHAIN_1
8	P01027_CHAIN_1	CO3_MOUSE	Complement C3c alpha' chain fragment 2 [CHAIN 1]	1065.47	60.59	58	34	0		1	P01027_CHAIN_2	7.79	70640	uniprot_sprot	R|QPLTITVR|T	[TMTzero_Nterm]QPLTITVR	1	394-401	TRUE	10.475	-1.013	576.362	2	73.77	1150.71	0	3	P01027,P01027_CHAIN_0,P01027_CHAIN_1
8	P01027_CHAIN_1	CO3_MOUSE	Complement C3c alpha' chain fragment 2 [CHAIN 1]	1065.47	60.59	58	34	0		1	P01027_CHAIN_2	7.79	70640	uniprot_sprot	K|RQVLTSEK|T	[TMTzero_Nterm]RQVLTSEK[TMTzero_K]	2	43-50	TRUE	8.959	-0.914	470.289	3	51.13	1407.85	1	3	P01027,P01027_CHAIN_0,P01027_CHAIN_1
8	P01027_CHAIN_1	CO3_MOUSE	Complement C3c alpha' chain fragment 2 [CHAIN 1]	1065.47	60.59	58	34	0		1	P01027_CHAIN_2	7.79	70640	uniprot_sprot	K|RQVLTSEK|T	[TMTzero_Nterm]RQVLTSEK[TMTzero_K]	2	43-50	TRUE	7.378	-0.348	704.93	2	51.17	1407.85	1	3	P01027,P01027_CHAIN_0,P01027_CHAIN_1
8	P01027_CHAIN_1	CO3_MOUSE	Complement C3c alpha' chain fragment 2 [CHAIN 1]	1065.47	60.59	58	34	0		1	P01027_CHAIN_2	7.79	70640	uniprot_sprot	R|SGIPIVTSPYQIHFTK|T	[TMTzero_Nterm]SGIPIVTSPYQIHFTK[TMTzero_K]	2	321-336	TRUE	13.261	0.334	746.096	3	105.43	2235.27	0	3	P01027,P01027_CHAIN_0,P01027_CHAIN_1
8	P01027_CHAIN_1	CO3_MOUSE	Complement C3c alpha' chain fragment 2 [CHAIN 1]	1065.47	60.59	58	34	0		1	P01027_CHAIN_2	7.79	70640	uniprot_sprot	R|SGIPIVTSPYQIHFTK|T	[TMTzero_Nterm]SGIPIVTSPYQIHFTK[TMTzero_K]	2	321-336	TRUE	7.758	-1.435	559.825	4	105.48	2235.27	0	3	P01027,P01027_CHAIN_0,P01027_CHAIN_1
8	P01027_CHAIN_1	CO3_MOUSE	Complement C3c alpha' chain fragment 2 [CHAIN 1]	1065.47	60.59	58	34	0		1	P01027_CHAIN_2	7.79	70640	uniprot_sprot	R|SVSIKIPASK|E	[TMTzero_Nterm]SVSIK[TMTzero_K]IPASK[TMTzero_K]	3	62-71	TRUE	9.793	1.085	568.033	3	82.35	1701.08	1	3	P01027,P01027_CHAIN_0,P01027_CHAIN_1
8	P01027_CHAIN_1	CO3_MOUSE	Complement C3c alpha' chain fragment 2 [CHAIN 1]	1065.47	60.59	58	34	0		1	P01027_CHAIN_2	7.79	70640	uniprot_sprot	R|TDPGHEAK|I	[TMTzero_Nterm]TDPGHEAK[TMTzero_K]	2	455-462	TRUE	10.555	-0.648	434.907	3	37.42	1301.7	0	3	P01027,P01027_CHAIN_0,P01027_CHAIN_1
8	P01027_CHAIN_1	CO3_MOUSE	Complement C3c alpha' chain fragment 2 [CHAIN 1]	1065.47	60.59	58	34	0		1	P01027_CHAIN_2	7.79	70640	uniprot_sprot	K|TIYTPGSTVLYR|I	[TMTzero_Nterm]TIYTPGSTVLYR	1	114-125	TRUE	9.655	-0.121	532.3	3	84.27	1593.88	0	3	P01027,P01027_CHAIN_0,P01027_CHAIN_1
8	P01027_CHAIN_1	CO3_MOUSE	Complement C3c alpha' chain fragment 2 [CHAIN 1]	1065.47	60.59	58	34	0		1	P01027_CHAIN_2	7.79	70640	uniprot_sprot	K|TIYTPGSTVLYR|I	[TMTzero_Nterm]TIYTPGSTVLYR	1	114-125	TRUE	9.261	-5.519	797.95	2	84.68	1593.88	0	3	P01027,P01027_CHAIN_0,P01027_CHAIN_1
8	P01027_CHAIN_1	CO3_MOUSE	Complement C3c alpha' chain fragment 2 [CHAIN 1]	1065.47	60.59	58	34	0		1	P01027_CHAIN_2	7.79	70640	uniprot_sprot	K|TSQGLQTEQR|A	[TMTzero_Nterm]TSQGLQTEQR	1	623-632	TRUE	15.811	-7.323	686.37	2	38.42	1370.71	0	4	P01027,P01027_CHAIN_0,P01027_CHAIN_1,P01027_CHAIN_2
8	P01027_CHAIN_1	CO3_MOUSE	Complement C3c alpha' chain fragment 2 [CHAIN 1]	1065.47	60.59	58	34	0		1	P01027_CHAIN_2	7.79	70640	uniprot_sprot	K|TSQGLQTEQR|A	[TMTzero_Nterm]TSQGLQTEQR	1	623-632	TRUE	8.76	0.132	457.912	3	38.6	1370.71	0	4	P01027,P01027_CHAIN_0,P01027_CHAIN_1,P01027_CHAIN_2
8	P01027_CHAIN_1	CO3_MOUSE	Complement C3c alpha' chain fragment 2 [CHAIN 1]	1065.47	60.59	58	34	0		1	P01027_CHAIN_2	7.79	70640	uniprot_sprot	K|TSQGLQTEQR|A	[TMTzero_Nterm]TSQGLQTEQR	1	623-632	TRUE	13.087	0.073	686.365	2	39.08	1370.71	0	4	P01027,P01027_CHAIN_0,P01027_CHAIN_1,P01027_CHAIN_2
8	P01027_CHAIN_1	CO3_MOUSE	Complement C3c alpha' chain fragment 2 [CHAIN 1]	1065.47	60.59	58	34	0		1	P01027_CHAIN_2	7.79	70640	uniprot_sprot	K|TVLTGASGHLR|S	[TMTzero_Nterm]TVLTGASGHLR	1	51-61	TRUE	11.215	-0.852	445.93	3	58.15	1334.77	0	3	P01027,P01027_CHAIN_0,P01027_CHAIN_1
8	P01027_CHAIN_1	CO3_MOUSE	Complement C3c alpha' chain fragment 2 [CHAIN 1]	1065.47	60.59	58	34	0		1	P01027_CHAIN_2	7.79	70640	uniprot_sprot	K|TVVILIETPDGIPVKR|D	[TMTzero_Nterm]TVVILIETPDGIPVK[TMTzero_K]R	2	139-154	TRUE	12.946	6.399	550.34	4	108.12	2197.34	1	3	P01027,P01027_CHAIN_0,P01027_CHAIN_1
8	P01027_CHAIN_1	CO3_MOUSE	Complement C3c alpha' chain fragment 2 [CHAIN 1]	1065.47	60.59	58	34	0		1	P01027_CHAIN_2	7.79	70640	uniprot_sprot	K|TVVILIETPDGIPVKR|D	[TMTzero_Nterm]TVVILIETPDGIPVK[TMTzero_K]R	2	139-154	TRUE	18.899	-0.282	733.456	3	108.22	2197.34	1	3	P01027,P01027_CHAIN_0,P01027_CHAIN_1
8	P01027_CHAIN_1	CO3_MOUSE	Complement C3c alpha' chain fragment 2 [CHAIN 1]	1065.47	60.59	58	34	0		1	P01027_CHAIN_2	7.79	70640	uniprot_sprot	K|VLVVTQGSNAK|A	[TMTzero_Nterm]VLVVTQGSNAK[TMTzero_K]	2	364-374	TRUE	12.33	-3.755	782.48	2	75.28	1562.94	0	3	P01027,P01027_CHAIN_0,P01027_CHAIN_1
8	P01027_CHAIN_1	CO3_MOUSE	Complement C3c alpha' chain fragment 2 [CHAIN 1]	1065.47	60.59	58	34	0		1	P01027_CHAIN_2	7.79	70640	uniprot_sprot	K|VLVVTQGSNAK|A	[TMTzero_Nterm]VLVVTQGSNAK[TMTzero_K]	2	364-374	TRUE	12.265	-0.354	521.987	3	75.43	1562.94	0	3	P01027,P01027_CHAIN_0,P01027_CHAIN_1
8	P01027_CHAIN_1	CO3_MOUSE	Complement C3c alpha' chain fragment 2 [CHAIN 1]	1065.47	60.59	58	34	0		1	P01027_CHAIN_2	7.79	70640	uniprot_sprot	R|VVIEDGVGDAVLTR|K	[TMTzero_Nterm]VVIEDGVGDAVLTR	1	268-281	TRUE	8.209	-4.837	556.32	3	91.05	1665.93	0	3	P01027,P01027_CHAIN_0,P01027_CHAIN_1
8	P01027_CHAIN_1	CO3_MOUSE	Complement C3c alpha' chain fragment 2 [CHAIN 1]	1065.47	60.59	58	34	0		1	P01027_CHAIN_2	7.79	70640	uniprot_sprot	R|VVIEDGVGDAVLTR|K	[TMTzero_Nterm]VVIEDGVGDAVLTR	1	268-281	TRUE	10.586	-0.283	833.973	2	91.73	1665.93	0	3	P01027,P01027_CHAIN_0,P01027_CHAIN_1
8	P01027_CHAIN_1	CO3_MOUSE	Complement C3c alpha' chain fragment 2 [CHAIN 1]	1065.47	60.59	58	34	0		1	P01027_CHAIN_2	7.79	70640	uniprot_sprot	R|VVIEDGVGDAVLTR|K	[TMTzero_Nterm]VVIEDGVGDAVLTR	1	268-281	TRUE	8.541	0.767	556.317	3	91.73	1665.93	0	3	P01027,P01027_CHAIN_0,P01027_CHAIN_1
8	P01027_CHAIN_1	CO3_MOUSE	Complement C3c alpha' chain fragment 2 [CHAIN 1]	1065.47	60.59	58	34	0		1	P01027_CHAIN_2	7.79	70640	uniprot_sprot	K|YVTVVANFGETVVEK|A	[TMTzero_Nterm]YVTVVANFGETVVEK[TMTzero_K]	2	82-96	TRUE	10.894	0.419	1052.09	2	111.3	2102.17	0	3	P01027,P01027_CHAIN_0,P01027_CHAIN_1
8	P01027_CHAIN_1	CO3_MOUSE	Complement C3c alpha' chain fragment 2 [CHAIN 1]	1065.47	60.59	58	34	0		1	P01027_CHAIN_2	7.79	70640	uniprot_sprot	R|YYTYLVMNK|G	[TMTzero_Nterm]YYTYLVMNK[TMTzero_K]	2	465-473	TRUE	9.737	-0.192	821.949	2	100.62	1641.88	0	3	P01027,P01027_CHAIN_0,P01027_CHAIN_1
9	A6X935_CHAIN_0	ITIH4_MOUSE	Inter alpha-trypsin inhibitor, heavy chain 4 (ITI heavy chain H4) (ITI-HC4) (Inter-alpha-inhibitor heavy chain 4) [CHAIN 0]	836.043	30.96	52	30	1	A6X935	1	A6X935_ISOFORM_2	5.97	101657	uniprot_sprot	R|ADAVQEATFQVELPR|K	[TMTzero_Nterm]ADAVQEATFQVELPR	1	33-47	TRUE	12.401	-1.977	633.34	3	95.68	1896.99	0	3	A6X935,A6X935_CHAIN_0,A6X935_ISOFORM_2
9	A6X935_CHAIN_0	ITIH4_MOUSE	Inter alpha-trypsin inhibitor, heavy chain 4 (ITI heavy chain H4) (ITI-HC4) (Inter-alpha-inhibitor heavy chain 4) [CHAIN 0]	836.043	30.96	52	30	1	A6X935	1	A6X935_ISOFORM_2	5.97	101657	uniprot_sprot	R|ADAVQEATFQVELPR|K	[TMTzero_Nterm]ADAVQEATFQVELPR	1	33-47	TRUE	12.67	-0.311	633.339	3	96.37	1896.99	0	3	A6X935,A6X935_CHAIN_0,A6X935_ISOFORM_2
9	A6X935_CHAIN_0	ITIH4_MOUSE	Inter alpha-trypsin inhibitor, heavy chain 4 (ITI heavy chain H4) (ITI-HC4) (Inter-alpha-inhibitor heavy chain 4) [CHAIN 0]	836.043	30.96	52	30	1	A6X935	1	A6X935_ISOFORM_2	5.97	101657	uniprot_sprot	R|ADAVQEATFQVELPRK|A	[TMTzero_Nterm]ADAVQEATFQVELPRK[TMTzero_K]	2	33-48	TRUE	10.352	-3.974	563.32	4	93.92	2249.24	1	3	A6X935,A6X935_CHAIN_0,A6X935_ISOFORM_2
9	A6X935_CHAIN_0	ITIH4_MOUSE	Inter alpha-trypsin inhibitor, heavy chain 4 (ITI heavy chain H4) (ITI-HC4) (Inter-alpha-inhibitor heavy chain 4) [CHAIN 0]	836.043	30.96	52	30	1	A6X935	1	A6X935_ISOFORM_2	5.97	101657	uniprot_sprot	R|ADAVQEATFQVELPRK|A	[TMTzero_Nterm]ADAVQEATFQVELPRK[TMTzero_K]	2	33-48	TRUE	11.273	-7.211	750.76	3	94	2249.24	1	3	A6X935,A6X935_CHAIN_0,A6X935_ISOFORM_2
9	A6X935_CHAIN_0	ITIH4_MOUSE	Inter alpha-trypsin inhibitor, heavy chain 4 (ITI heavy chain H4) (ITI-HC4) (Inter-alpha-inhibitor heavy chain 4) [CHAIN 0]	836.043	30.96	52	30	1	A6X935	1	A6X935_ISOFORM_2	5.97	101657	uniprot_sprot	R|DIVWEPPVEPDNTKR|T	[TMTzero_Nterm]DIVWEPPVEPDNTK[TMTzero_K]R	2	865-879	TRUE	14.408	-0.953	748.408	3	92.05	2242.2	1	3	A6X935,A6X935_CHAIN_0,A6X935_ISOFORM_2
9	A6X935_CHAIN_0	ITIH4_MOUSE	Inter alpha-trypsin inhibitor, heavy chain 4 (ITI heavy chain H4) (ITI-HC4) (Inter-alpha-inhibitor heavy chain 4) [CHAIN 0]	836.043	30.96	52	30	1	A6X935	1	A6X935_ISOFORM_2	5.97	101657	uniprot_sprot	R|DIVWEPPVEPDNTKR|T	[TMTzero_Nterm]DIVWEPPVEPDNTK[TMTzero_K]R	2	865-879	TRUE	7.874	-4.968	561.56	4	92.23	2242.2	1	3	A6X935,A6X935_CHAIN_0,A6X935_ISOFORM_2
9	A6X935_CHAIN_0	ITIH4_MOUSE	Inter alpha-trypsin inhibitor, heavy chain 4 (ITI heavy chain H4) (ITI-HC4) (Inter-alpha-inhibitor heavy chain 4) [CHAIN 0]	836.043	30.96	52	30	1	A6X935	1	A6X935_ISOFORM_2	5.97	101657	uniprot_sprot	R|DIVWEPPVEPDNTKR|T	[TMTzero_Nterm]DIVWEPPVEPDNTK[TMTzero_K]R	2	865-879	TRUE	8.211	-3.755	748.41	3	92.78	2242.2	1	3	A6X935,A6X935_CHAIN_0,A6X935_ISOFORM_2
9	A6X935_CHAIN_0	ITIH4_MOUSE	Inter alpha-trypsin inhibitor, heavy chain 4 (ITI heavy chain H4) (ITI-HC4) (Inter-alpha-inhibitor heavy chain 4) [CHAIN 0]	836.043	30.96	52	30	1	A6X935	1	A6X935_ISOFORM_2	5.97	101657	uniprot_sprot	K|DLSPQDQFNLIEFSGEANQWK|Q	[TMTzero_Nterm]DLSPQDQFNLIEFSGEANQWK[TMTzero_K]	2	275-295	TRUE	13.996	-1.136	972.16	3	121.55	2913.45	0	3	A6X935,A6X935_CHAIN_0,A6X935_ISOFORM_2
9	A6X935_CHAIN_0	ITIH4_MOUSE	Inter alpha-trypsin inhibitor, heavy chain 4 (ITI heavy chain H4) (ITI-HC4) (Inter-alpha-inhibitor heavy chain 4) [CHAIN 0]	836.043	30.96	52	30	1	A6X935	1	A6X935_ISOFORM_2	5.97	101657	uniprot_sprot	K|DLSPQDQFNLIEFSGEANQWK|Q	[TMTzero_Nterm]DLSPQDQFNLIEFSGEANQWK[TMTzero_K]	2	275-295	TRUE	7.848	1.363	729.37	4	121.88	2913.45	0	3	A6X935,A6X935_CHAIN_0,A6X935_ISOFORM_2
9	A6X935_CHAIN_0	ITIH4_MOUSE	Inter alpha-trypsin inhibitor, heavy chain 4 (ITI heavy chain H4) (ITI-HC4) (Inter-alpha-inhibitor heavy chain 4) [CHAIN 0]	836.043	30.96	52	30	1	A6X935	1	A6X935_ISOFORM_2	5.97	101657	uniprot_sprot	K|DLSPQDQFNLIEFSGEANQWK|Q	[TMTzero_Nterm]DLSPQDQFNLIEFSGEANQWK[TMTzero_K]	2	275-295	TRUE	15.232	3.23	1457.73	2	122.02	2913.45	0	3	A6X935,A6X935_CHAIN_0,A6X935_ISOFORM_2
9	A6X935_CHAIN_0	ITIH4_MOUSE	Inter alpha-trypsin inhibitor, heavy chain 4 (ITI heavy chain H4) (ITI-HC4) (Inter-alpha-inhibitor heavy chain 4) [CHAIN 0]	836.043	30.96	52	30	1	A6X935	1	A6X935_ISOFORM_2	5.97	101657	uniprot_sprot	R|FAHTVVTSR|V	[TMTzero_Nterm]FAHTVVTSR	1	20-28	TRUE	10.228	1.824	621.353	2	52.88	1240.69	0	3	A6X935,A6X935_CHAIN_0,A6X935_ISOFORM_2
9	A6X935_CHAIN_0	ITIH4_MOUSE	Inter alpha-trypsin inhibitor, heavy chain 4 (ITI heavy chain H4) (ITI-HC4) (Inter-alpha-inhibitor heavy chain 4) [CHAIN 0]	836.043	30.96	52	30	1	A6X935	1	A6X935_ISOFORM_2	5.97	101657	uniprot_sprot	R|FAHTVVTSR|V	[TMTzero_Nterm]FAHTVVTSR	1	20-28	TRUE	9.312	3.742	414.57	3	52.97	1240.69	0	3	A6X935,A6X935_CHAIN_0,A6X935_ISOFORM_2
9	A6X935_CHAIN_0	ITIH4_MOUSE	Inter alpha-trypsin inhibitor, heavy chain 4 (ITI heavy chain H4) (ITI-HC4) (Inter-alpha-inhibitor heavy chain 4) [CHAIN 0]	836.043	30.96	52	30	1	A6X935	1	A6X935_ISOFORM_2	5.97	101657	uniprot_sprot	K|FEVSVNVAPGSK|I	[TMTzero_Nterm]FEVSVNVAPGSK[TMTzero_K]	2	100-111	TRUE	12.095	-0.238	841.48	2	90.35	1680.94	0	3	A6X935,A6X935_CHAIN_0,A6X935_ISOFORM_2
9	A6X935_CHAIN_0	ITIH4_MOUSE	Inter alpha-trypsin inhibitor, heavy chain 4 (ITI heavy chain H4) (ITI-HC4) (Inter-alpha-inhibitor heavy chain 4) [CHAIN 0]	836.043	30.96	52	30	1	A6X935	1	A6X935_ISOFORM_2	5.97	101657	uniprot_sprot	K|FEVSVNVAPGSK|I	[TMTzero_Nterm]FEVSVNVAPGSK[TMTzero_K]	2	100-111	TRUE	12.745	-0.782	561.323	3	90.45	1680.94	0	3	A6X935,A6X935_CHAIN_0,A6X935_ISOFORM_2
9	A6X935_CHAIN_0	ITIH4_MOUSE	Inter alpha-trypsin inhibitor, heavy chain 4 (ITI heavy chain H4) (ITI-HC4) (Inter-alpha-inhibitor heavy chain 4) [CHAIN 0]	836.043	30.96	52	30	1	A6X935	1	A6X935_ISOFORM_2	5.97	101657	uniprot_sprot	R|FKPTLSQQQK|S	[TMTzero_Nterm]FK[TMTzero_K]PTLSQQQK[TMTzero_K]	3	187-196	TRUE	7.886	0.239	626.38	3	72.95	1876.12	1	3	A6X935,A6X935_CHAIN_0,A6X935_ISOFORM_2
9	A6X935_CHAIN_0	ITIH4_MOUSE	Inter alpha-trypsin inhibitor, heavy chain 4 (ITI heavy chain H4) (ITI-HC4) (Inter-alpha-inhibitor heavy chain 4) [CHAIN 0]	836.043	30.96	52	30	1	A6X935	1	A6X935_ISOFORM_2	5.97	101657	uniprot_sprot	K|GELGQFYR|D	[TMTzero_Nterm]GELGQFYR	1	857-864	TRUE	7.181	-2.781	597.321	2	73.73	1192.62	0	3	A6X935,A6X935_CHAIN_0,A6X935_ISOFORM_2
9	A6X935_CHAIN_0	ITIH4_MOUSE	Inter alpha-trypsin inhibitor, heavy chain 4 (ITI heavy chain H4) (ITI-HC4) (Inter-alpha-inhibitor heavy chain 4) [CHAIN 0]	836.043	30.96	52	30	1	A6X935	1	A6X935_ISOFORM_2	5.97	101657	uniprot_sprot	K|GELGQFYR|D	[TMTzero_Nterm]GELGQFYR	1	857-864	TRUE	8.428	-2.235	597.321	2	74.4	1192.62	0	3	A6X935,A6X935_CHAIN_0,A6X935_ISOFORM_2
9	A6X935_CHAIN_0	ITIH4_MOUSE	Inter alpha-trypsin inhibitor, heavy chain 4 (ITI heavy chain H4) (ITI-HC4) (Inter-alpha-inhibitor heavy chain 4) [CHAIN 0]	836.043	30.96	52	30	1	A6X935	1	A6X935_ISOFORM_2	5.97	101657	uniprot_sprot	R|GESAGIVK|T	[TMTzero_Nterm]GESAGIVK[TMTzero_K]	2	84-91	TRUE	7.103	0.288	604.866	2	58.45	1207.72	0	3	A6X935,A6X935_CHAIN_0,A6X935_ISOFORM_2
9	A6X935_CHAIN_0	ITIH4_MOUSE	Inter alpha-trypsin inhibitor, heavy chain 4 (ITI heavy chain H4) (ITI-HC4) (Inter-alpha-inhibitor heavy chain 4) [CHAIN 0]	836.043	30.96	52	30	1	A6X935	1	A6X935_ISOFORM_2	5.97	101657	uniprot_sprot	K|GSEMVVAGK|L	[TMTzero_Nterm]GSEMVVAGK[TMTzero_K]	2	460-468	TRUE	9.677	-0.065	663.379	2	65.23	1324.74	0	3	A6X935,A6X935_CHAIN_0,A6X935_ISOFORM_2
9	A6X935_CHAIN_0	ITIH4_MOUSE	Inter alpha-trypsin inhibitor, heavy chain 4 (ITI heavy chain H4) (ITI-HC4) (Inter-alpha-inhibitor heavy chain 4) [CHAIN 0]	836.043	30.96	52	30	1	A6X935	1	A6X935_ISOFORM_2	5.97	101657	uniprot_sprot	K|GSEMVVAGK|L	[TMTzero_Nterm]GSEMVVAGK[TMTzero_K]	2	460-468	TRUE	7.186	1.062	442.588	3	65.52	1324.74	0	3	A6X935,A6X935_CHAIN_0,A6X935_ISOFORM_2
9	A6X935_CHAIN_0	ITIH4_MOUSE	Inter alpha-trypsin inhibitor, heavy chain 4 (ITI heavy chain H4) (ITI-HC4) (Inter-alpha-inhibitor heavy chain 4) [CHAIN 0]	836.043	30.96	52	30	1	A6X935	1	A6X935_ISOFORM_2	5.97	101657	uniprot_sprot	R|KNTEYK|W	[TMTzero_Nterm]K[TMTzero_K]NTEYK[TMTzero_K]	3	792-797	TRUE	7.341	6.203	727.93	2	49.63	1453.85	1	3	A6X935,A6X935_CHAIN_0,A6X935_ISOFORM_2
9	A6X935_CHAIN_0	ITIH4_MOUSE	Inter alpha-trypsin inhibitor, heavy chain 4 (ITI heavy chain H4) (ITI-HC4) (Inter-alpha-inhibitor heavy chain 4) [CHAIN 0]	836.043	30.96	52	30	1	A6X935	1	A6X935_ISOFORM_2	5.97	101657	uniprot_sprot	K|KTLFSVLPGLK|M	[TMTzero_Nterm]K[TMTzero_K]TLFSVLPGLK[TMTzero_K]	3	800-810	TRUE	14.307	1.44	625.74	3	116.45	1874.2	1	3	A6X935,A6X935_CHAIN_0,A6X935_ISOFORM_2
9	A6X935_CHAIN_0	ITIH4_MOUSE	Inter alpha-trypsin inhibitor, heavy chain 4 (ITI heavy chain H4) (ITI-HC4) (Inter-alpha-inhibitor heavy chain 4) [CHAIN 0]	836.043	30.96	52	30	1	A6X935	1	A6X935_ISOFORM_2	5.97	101657	uniprot_sprot	K|LFVDPSQGLEVTGK|Y	[TMTzero_Nterm]LFVDPSQGLEVTGK[TMTzero_K]	2	745-758	TRUE	13.722	-0.169	646.703	3	106.1	1937.09	0	2	A6X935,A6X935_CHAIN_0
9	A6X935_CHAIN_0	ITIH4_MOUSE	Inter alpha-trypsin inhibitor, heavy chain 4 (ITI heavy chain H4) (ITI-HC4) (Inter-alpha-inhibitor heavy chain 4) [CHAIN 0]	836.043	30.96	52	30	1	A6X935	1	A6X935_ISOFORM_2	5.97	101657	uniprot_sprot	K|LFVDPSQGLEVTGK|Y	[TMTzero_Nterm]LFVDPSQGLEVTGK[TMTzero_K]	2	745-758	TRUE	17.257	-0.604	646.703	3	106.78	1937.09	0	2	A6X935,A6X935_CHAIN_0
9	A6X935_CHAIN_0	ITIH4_MOUSE	Inter alpha-trypsin inhibitor, heavy chain 4 (ITI heavy chain H4) (ITI-HC4) (Inter-alpha-inhibitor heavy chain 4) [CHAIN 0]	836.043	30.96	52	30	1	A6X935	1	A6X935_ISOFORM_2	5.97	101657	uniprot_sprot	K|LFVDPSQGLEVTGK|Y	[TMTzero_Nterm]LFVDPSQGLEVTGK[TMTzero_K]	2	745-758	TRUE	13.446	-1.104	969.552	2	106.82	1937.09	0	2	A6X935,A6X935_CHAIN_0
9	A6X935_CHAIN_0	ITIH4_MOUSE	Inter alpha-trypsin inhibitor, heavy chain 4 (ITI heavy chain H4) (ITI-HC4) (Inter-alpha-inhibitor heavy chain 4) [CHAIN 0]	836.043	30.96	52	30	1	A6X935	1	A6X935_ISOFORM_2	5.97	101657	uniprot_sprot	R|LGMYELLLK|V	[TMTzero_Nterm]LGMYELLLK[TMTzero_K]	2	126-134	TRUE	9.111	5.999	764.46	2	124.15	1526.91	0	3	A6X935,A6X935_CHAIN_0,A6X935_ISOFORM_2
9	A6X935_CHAIN_0	ITIH4_MOUSE	Inter alpha-trypsin inhibitor, heavy chain 4 (ITI heavy chain H4) (ITI-HC4) (Inter-alpha-inhibitor heavy chain 4) [CHAIN 0]	836.043	30.96	52	30	1	A6X935	1	A6X935_ISOFORM_2	5.97	101657	uniprot_sprot	R|LPLAAQAHPFRPPVR|G	[TMTzero_Nterm]LPLAAQAHPFRPPVR	1	590-604	TRUE	11.342	0.52	474.285	4	81.97	1893.11	1	3	A6X935,A6X935_CHAIN_0,A6X935_ISOFORM_2
9	A6X935_CHAIN_0	ITIH4_MOUSE	Inter alpha-trypsin inhibitor, heavy chain 4 (ITI heavy chain H4) (ITI-HC4) (Inter-alpha-inhibitor heavy chain 4) [CHAIN 0]	836.043	30.96	52	30	1	A6X935	1	A6X935_ISOFORM_2	5.97	101657	uniprot_sprot	R|LPLAAQAHPFRPPVR|G	[TMTzero_Nterm]LPLAAQAHPFRPPVR	1	590-604	TRUE	8.192	-0.425	632.044	3	82.02	1893.11	1	3	A6X935,A6X935_CHAIN_0,A6X935_ISOFORM_2
9	A6X935_CHAIN_0	ITIH4_MOUSE	Inter alpha-trypsin inhibitor, heavy chain 4 (ITI heavy chain H4) (ITI-HC4) (Inter-alpha-inhibitor heavy chain 4) [CHAIN 0]	836.043	30.96	52	30	1	A6X935	1	A6X935_ISOFORM_2	5.97	101657	uniprot_sprot	K|LQDQGPDVLLAK|V	[TMTzero_Nterm]LQDQGPDVLLAK[TMTzero_K]	2	469-480	TRUE	8.675	4.593	873.01	2	95.38	1744.01	0	3	A6X935,A6X935_CHAIN_0,A6X935_ISOFORM_2
9	A6X935_CHAIN_0	ITIH4_MOUSE	Inter alpha-trypsin inhibitor, heavy chain 4 (ITI heavy chain H4) (ITI-HC4) (Inter-alpha-inhibitor heavy chain 4) [CHAIN 0]	836.043	30.96	52	30	1	A6X935	1	A6X935_ISOFORM_2	5.97	101657	uniprot_sprot	K|LQDQGPDVLLAK|V	[TMTzero_Nterm]LQDQGPDVLLAK[TMTzero_K]	2	469-480	TRUE	9.647	-6.875	873.02	2	96.08	1744.01	0	3	A6X935,A6X935_CHAIN_0,A6X935_ISOFORM_2
9	A6X935_CHAIN_0	ITIH4_MOUSE	Inter alpha-trypsin inhibitor, heavy chain 4 (ITI heavy chain H4) (ITI-HC4) (Inter-alpha-inhibitor heavy chain 4) [CHAIN 0]	836.043	30.96	52	30	1	A6X935	1	A6X935_ISOFORM_2	5.97	101657	uniprot_sprot	K|MALDNGGLAR|R	[TMTzero_Nterm]MALDNGGLAR	1	401-410	TRUE	9.89	1.151	621.336	2	67.52	1240.66	0	3	A6X935,A6X935_CHAIN_0,A6X935_ISOFORM_2
9	A6X935_CHAIN_0	ITIH4_MOUSE	Inter alpha-trypsin inhibitor, heavy chain 4 (ITI heavy chain H4) (ITI-HC4) (Inter-alpha-inhibitor heavy chain 4) [CHAIN 0]	836.043	30.96	52	30	1	A6X935	1	A6X935_ISOFORM_2	5.97	101657	uniprot_sprot	K|NVIFVIDK|S	[TMTzero_Nterm]NVIFVIDK[TMTzero_K]	2	246-253	TRUE	7.108	-1.364	698.435	2	104.37	1394.85	0	3	A6X935,A6X935_CHAIN_0,A6X935_ISOFORM_2
9	A6X935_CHAIN_0	ITIH4_MOUSE	Inter alpha-trypsin inhibitor, heavy chain 4 (ITI heavy chain H4) (ITI-HC4) (Inter-alpha-inhibitor heavy chain 4) [CHAIN 0]	836.043	30.96	52	30	1	A6X935	1	A6X935_ISOFORM_2	5.97	101657	uniprot_sprot	K|QSLVQATEENLNK|A	[TMTzero_Nterm]QSLVQATEENLNK[TMTzero_K]	2	296-308	TRUE	14.845	0.016	961.533	2	86.67	1921.05	0	3	A6X935,A6X935_CHAIN_0,A6X935_ISOFORM_2
9	A6X935_CHAIN_0	ITIH4_MOUSE	Inter alpha-trypsin inhibitor, heavy chain 4 (ITI heavy chain H4) (ITI-HC4) (Inter-alpha-inhibitor heavy chain 4) [CHAIN 0]	836.043	30.96	52	30	1	A6X935	1	A6X935_ISOFORM_2	5.97	101657	uniprot_sprot	K|QSLVQATEENLNK|A	[TMTzero_Nterm]QSLVQATEENLNK[TMTzero_K]	2	296-308	TRUE	12.322	-0.335	641.358	3	86.77	1921.05	0	3	A6X935,A6X935_CHAIN_0,A6X935_ISOFORM_2
9	A6X935_CHAIN_0	ITIH4_MOUSE	Inter alpha-trypsin inhibitor, heavy chain 4 (ITI heavy chain H4) (ITI-HC4) (Inter-alpha-inhibitor heavy chain 4) [CHAIN 0]	836.043	30.96	52	30	1	A6X935	1	A6X935_ISOFORM_2	5.97	101657	uniprot_sprot	R|QTEKFEVSVNVAPGSK|I	[TMTzero_Nterm]QTEK[TMTzero_K]FEVSVNVAPGSK[TMTzero_K]	3	96-111	TRUE	11.77	1.325	798.12	3	85.73	2391.34	1	3	A6X935,A6X935_CHAIN_0,A6X935_ISOFORM_2
9	A6X935_CHAIN_0	ITIH4_MOUSE	Inter alpha-trypsin inhibitor, heavy chain 4 (ITI heavy chain H4) (ITI-HC4) (Inter-alpha-inhibitor heavy chain 4) [CHAIN 0]	836.043	30.96	52	30	1	A6X935	1	A6X935_ISOFORM_2	5.97	101657	uniprot_sprot	K|QYSAAVGR|G	[TMTzero_Nterm]QYSAAVGR	1	76-83	TRUE	8.081	-2.444	538.3	2	44.33	1074.58	0	3	A6X935,A6X935_CHAIN_0,A6X935_ISOFORM_2
9	A6X935_CHAIN_0	ITIH4_MOUSE	Inter alpha-trypsin inhibitor, heavy chain 4 (ITI heavy chain H4) (ITI-HC4) (Inter-alpha-inhibitor heavy chain 4) [CHAIN 0]	836.043	30.96	52	30	1	A6X935	1	A6X935_ISOFORM_2	5.97	101657	uniprot_sprot	K|QYSAAVGR|G	[TMTzero_Nterm]QYSAAVGR	1	76-83	TRUE	9.742	-3.022	538.3	2	45.02	1074.58	0	3	A6X935,A6X935_CHAIN_0,A6X935_ISOFORM_2
9	A6X935_CHAIN_0	ITIH4_MOUSE	Inter alpha-trypsin inhibitor, heavy chain 4 (ITI heavy chain H4) (ITI-HC4) (Inter-alpha-inhibitor heavy chain 4) [CHAIN 0]	836.043	30.96	52	30	1	A6X935	1	A6X935_ISOFORM_2	5.97	101657	uniprot_sprot	R|RLGMYELLLK|V	[TMTzero_Nterm]RLGMYELLLK[TMTzero_K]	2	125-134	TRUE	8.18	0.73	562.012	3	108.48	1683.02	1	3	A6X935,A6X935_CHAIN_0,A6X935_ISOFORM_2
9	A6X935_CHAIN_0	ITIH4_MOUSE	Inter alpha-trypsin inhibitor, heavy chain 4 (ITI heavy chain H4) (ITI-HC4) (Inter-alpha-inhibitor heavy chain 4) [CHAIN 0]	836.043	30.96	52	30	1	A6X935	1	A6X935_ISOFORM_2	5.97	101657	uniprot_sprot	K|SGSMSGK|K	[TMTzero_Nterm]SGSMSGK[TMTzero_K]	2	254-260	TRUE	11.147	0.292	551.302	2	42.28	1100.59	0	3	A6X935,A6X935_CHAIN_0,A6X935_ISOFORM_2
9	A6X935_CHAIN_0	ITIH4_MOUSE	Inter alpha-trypsin inhibitor, heavy chain 4 (ITI heavy chain H4) (ITI-HC4) (Inter-alpha-inhibitor heavy chain 4) [CHAIN 0]	836.043	30.96	52	30	1	A6X935	1	A6X935_ISOFORM_2	5.97	101657	uniprot_sprot	R|SNQAELLPSK|S	[TMTzero_Nterm]SNQAELLPSK[TMTzero_K]	2	338-347	TRUE	9.317	-5.737	767.95	2	73.18	1533.88	0	3	A6X935,A6X935_CHAIN_0,A6X935_ISOFORM_2
9	A6X935_CHAIN_0	ITIH4_MOUSE	Inter alpha-trypsin inhibitor, heavy chain 4 (ITI heavy chain H4) (ITI-HC4) (Inter-alpha-inhibitor heavy chain 4) [CHAIN 0]	836.043	30.96	52	30	1	A6X935	1	A6X935_ISOFORM_2	5.97	101657	uniprot_sprot	R|SNQAELLPSK|S	[TMTzero_Nterm]SNQAELLPSK[TMTzero_K]	2	338-347	TRUE	10.12	-1.55	512.3	3	73.28	1533.88	0	3	A6X935,A6X935_CHAIN_0,A6X935_ISOFORM_2
9	A6X935_CHAIN_0	ITIH4_MOUSE	Inter alpha-trypsin inhibitor, heavy chain 4 (ITI heavy chain H4) (ITI-HC4) (Inter-alpha-inhibitor heavy chain 4) [CHAIN 0]	836.043	30.96	52	30	1	A6X935	1	A6X935_ISOFORM_2	5.97	101657	uniprot_sprot	R|SNQAELLPSK|S	[TMTzero_Nterm]SNQAELLPSK[TMTzero_K]	2	338-347	TRUE	8.095	7.302	767.94	2	73.87	1533.88	0	3	A6X935,A6X935_CHAIN_0,A6X935_ISOFORM_2
9	A6X935_CHAIN_0	ITIH4_MOUSE	Inter alpha-trypsin inhibitor, heavy chain 4 (ITI heavy chain H4) (ITI-HC4) (Inter-alpha-inhibitor heavy chain 4) [CHAIN 0]	836.043	30.96	52	30	1	A6X935	1	A6X935_ISOFORM_2	5.97	101657	uniprot_sprot	K|SQSEQDTVLNGDFIVR|Y	[TMTzero_Nterm]SQSEQDTVLNGDFIVR	1	197-212	TRUE	15.925	1.898	1016.52	2	90.38	2031.03	0	3	A6X935,A6X935_CHAIN_0,A6X935_ISOFORM_2
9	A6X935_CHAIN_0	ITIH4_MOUSE	Inter alpha-trypsin inhibitor, heavy chain 4 (ITI heavy chain H4) (ITI-HC4) (Inter-alpha-inhibitor heavy chain 4) [CHAIN 0]	836.043	30.96	52	30	1	A6X935	1	A6X935_ISOFORM_2	5.97	101657	uniprot_sprot	K|SQSEQDTVLNGDFIVR|Y	[TMTzero_Nterm]SQSEQDTVLNGDFIVR	1	197-212	TRUE	14.572	-0.606	678.017	3	90.48	2031.03	0	3	A6X935,A6X935_CHAIN_0,A6X935_ISOFORM_2
9	A6X935_CHAIN_0	ITIH4_MOUSE	Inter alpha-trypsin inhibitor, heavy chain 4 (ITI heavy chain H4) (ITI-HC4) (Inter-alpha-inhibitor heavy chain 4) [CHAIN 0]	836.043	30.96	52	30	1	A6X935	1	A6X935_ISOFORM_2	5.97	101657	uniprot_sprot	K|TLFSVLPGLK|M	[TMTzero_Nterm]TLFSVLPGLK[TMTzero_K]	2	801-810	TRUE	10.354	1.004	761.983	2	123.5	1521.95	0	3	A6X935,A6X935_CHAIN_0,A6X935_ISOFORM_2
9	A6X935_CHAIN_0	ITIH4_MOUSE	Inter alpha-trypsin inhibitor, heavy chain 4 (ITI heavy chain H4) (ITI-HC4) (Inter-alpha-inhibitor heavy chain 4) [CHAIN 0]	836.043	30.96	52	30	1	A6X935	1	A6X935_ISOFORM_2	5.97	101657	uniprot_sprot	K|TLFSVLPGLK|M	[TMTzero_Nterm]TLFSVLPGLK[TMTzero_K]	2	801-810	TRUE	10.529	-0.496	508.325	3	123.53	1521.95	0	3	A6X935,A6X935_CHAIN_0,A6X935_ISOFORM_2
9	A6X935_CHAIN_0	ITIH4_MOUSE	Inter alpha-trypsin inhibitor, heavy chain 4 (ITI heavy chain H4) (ITI-HC4) (Inter-alpha-inhibitor heavy chain 4) [CHAIN 0]	836.043	30.96	52	30	1	A6X935	1	A6X935_ISOFORM_2	5.97	101657	uniprot_sprot	K|VQGVDYLATR|E	[TMTzero_Nterm]VQGVDYLATR	1	883-892	TRUE	10.225	-3.939	673.38	2	74.88	1344.74	0	3	A6X935,A6X935_CHAIN_0,A6X935_ISOFORM_2
9	A6X935_CHAIN_0	ITIH4_MOUSE	Inter alpha-trypsin inhibitor, heavy chain 4 (ITI heavy chain H4) (ITI-HC4) (Inter-alpha-inhibitor heavy chain 4) [CHAIN 0]	836.043	30.96	52	30	1	A6X935	1	A6X935_ISOFORM_2	5.97	101657	uniprot_sprot	K|VQGVDYLATR|E	[TMTzero_Nterm]VQGVDYLATR	1	883-892	TRUE	13.441	1.469	673.376	2	75.57	1344.74	0	3	A6X935,A6X935_CHAIN_0,A6X935_ISOFORM_2
9	A6X935_CHAIN_0	ITIH4_MOUSE	Inter alpha-trypsin inhibitor, heavy chain 4 (ITI heavy chain H4) (ITI-HC4) (Inter-alpha-inhibitor heavy chain 4) [CHAIN 0]	836.043	30.96	52	30	1	A6X935	1	A6X935_ISOFORM_2	5.97	101657	uniprot_sprot	K|VRPQQLVK|H	[TMTzero_Nterm]VRPQQLVK[TMTzero_K]	2	135-142	TRUE	8.897	-0.308	472.642	3	64.88	1414.9	1	3	A6X935,A6X935_CHAIN_0,A6X935_ISOFORM_2
9	A6X935_CHAIN_0	ITIH4_MOUSE	Inter alpha-trypsin inhibitor, heavy chain 4 (ITI heavy chain H4) (ITI-HC4) (Inter-alpha-inhibitor heavy chain 4) [CHAIN 0]	836.043	30.96	52	30	1	A6X935	1	A6X935_ISOFORM_2	5.97	101657	uniprot_sprot	K|VRPQQLVK|H	[TMTzero_Nterm]VRPQQLVK[TMTzero_K]	2	135-142	TRUE	9.485	-0.436	708.459	2	65.07	1414.9	1	3	A6X935,A6X935_CHAIN_0,A6X935_ISOFORM_2
9	A6X935_CHAIN_0	ITIH4_MOUSE	Inter alpha-trypsin inhibitor, heavy chain 4 (ITI heavy chain H4) (ITI-HC4) (Inter-alpha-inhibitor heavy chain 4) [CHAIN 0]	836.043	30.96	52	30	1	A6X935	1	A6X935_ISOFORM_2	5.97	101657	uniprot_sprot	R|VVNRADAVQEATFQVELPR|K	[TMTzero_Nterm]VVNRADAVQEATFQVELPR	1	29-47	TRUE	17.528	-0.77	789.433	3	92.12	2365.28	1	3	A6X935,A6X935_CHAIN_0,A6X935_ISOFORM_2
9	A6X935_CHAIN_0	ITIH4_MOUSE	Inter alpha-trypsin inhibitor, heavy chain 4 (ITI heavy chain H4) (ITI-HC4) (Inter-alpha-inhibitor heavy chain 4) [CHAIN 0]	836.043	30.96	52	30	1	A6X935	1	A6X935_ISOFORM_2	5.97	101657	uniprot_sprot	R|YKFQHHFK|G	[TMTzero_Nterm]YK[TMTzero_K]FQHHFK[TMTzero_K]	3	452-459	TRUE	7.092	-2.038	603.02	3	63.7	1806.03	1	3	A6X935,A6X935_CHAIN_0,A6X935_ISOFORM_2
10	Q00623_CHAIN_1	APOA1_MOUSE	Truncated apolipoprotein A-I [CHAIN 1]	781.399	70.83	45	24	0		3	Q00623_CHAIN_2,Q00623_CHAIN_0,Q00623	5.42	27950.3	uniprot_sprot	R|AKTHLK|T	[TMTzero_Nterm]AK[TMTzero_K]THLK[TMTzero_K]	3	193-198	TRUE	8.45	0.182	685.45	2	48.22	1368.89	1	4	Q00623,Q00623_CHAIN_0,Q00623_CHAIN_1,Q00623_CHAIN_2
10	Q00623_CHAIN_1	APOA1_MOUSE	Truncated apolipoprotein A-I [CHAIN 1]	781.399	70.83	45	24	0		3	Q00623_CHAIN_2,Q00623_CHAIN_0,Q00623	5.42	27950.3	uniprot_sprot	K|ARPALEDLR|H	[TMTzero_Nterm]ARPALEDLR	1	204-212	TRUE	9.746	-0.847	422.251	3	59.87	1263.73	1	4	Q00623,Q00623_CHAIN_0,Q00623_CHAIN_1,Q00623_CHAIN_2
10	Q00623_CHAIN_1	APOA1_MOUSE	Truncated apolipoprotein A-I [CHAIN 1]	781.399	70.83	45	24	0		3	Q00623_CHAIN_2,Q00623_CHAIN_0,Q00623	5.42	27950.3	uniprot_sprot	K|ASETLTAQ|-	[TMTzero_Nterm]ASETLTAQ	1	233-240	TRUE	7.676	-0.561	522.783	2	49.67	1043.55	0	3	Q00623,Q00623_CHAIN_0,Q00623_CHAIN_1
10	Q00623_CHAIN_1	APOA1_MOUSE	Truncated apolipoprotein A-I [CHAIN 1]	781.399	70.83	45	24	0		3	Q00623_CHAIN_2,Q00623_CHAIN_0,Q00623	5.42	27950.3	uniprot_sprot	K|ASETLTAQ|-	[TMTzero_Nterm]ASETLTAQ	1	233-240	TRUE	7.911	-1.266	522.783	2	50.33	1043.55	0	3	Q00623,Q00623_CHAIN_0,Q00623_CHAIN_1
10	Q00623_CHAIN_1	APOA1_MOUSE	Truncated apolipoprotein A-I [CHAIN 1]	781.399	70.83	45	24	0		3	Q00623_CHAIN_2,Q00623_CHAIN_0,Q00623	5.42	27950.3	uniprot_sprot	-|DEPQSQWDK|V	[TMTzero_Nterm]DEPQSQWDK[TMTzero_K]	2	1-9	TRUE	7.932	-1.845	527.604	3	63.55	1579.79	0	2	Q00623_CHAIN_1,Q00623_CHAIN_2
10	Q00623_CHAIN_1	APOA1_MOUSE	Truncated apolipoprotein A-I [CHAIN 1]	781.399	70.83	45	24	0		3	Q00623_CHAIN_2,Q00623_CHAIN_0,Q00623	5.42	27950.3	uniprot_sprot	-|DEPQSQWDK|V	[TMTzero_Nterm]DEPQSQWDK[TMTzero_K]	2	1-9	TRUE	18.248	-1.343	790.902	2	63.93	1579.79	0	2	Q00623_CHAIN_1,Q00623_CHAIN_2
10	Q00623_CHAIN_1	APOA1_MOUSE	Truncated apolipoprotein A-I [CHAIN 1]	781.399	70.83	45	24	0		3	Q00623_CHAIN_2,Q00623_CHAIN_0,Q00623	5.42	27950.3	uniprot_sprot	-|DEPQSQWDKVK|D	[TMTzero_Nterm]DEPQSQWDK[TMTzero_K]VK[TMTzero_K]	3	1-11	TRUE	14.273	-1.437	678.043	3	73.45	2031.1	1	2	Q00623_CHAIN_1,Q00623_CHAIN_2
10	Q00623_CHAIN_1	APOA1_MOUSE	Truncated apolipoprotein A-I [CHAIN 1]	781.399	70.83	45	24	0		3	Q00623_CHAIN_2,Q00623_CHAIN_0,Q00623	5.42	27950.3	uniprot_sprot	K|DFANVYVDAVK|D	[TMTzero_Nterm]DFANVYVDAVK[TMTzero_K]	2	12-22	TRUE	8.829	-0.4	844.967	2	96.83	1687.92	0	4	Q00623,Q00623_CHAIN_0,Q00623_CHAIN_1,Q00623_CHAIN_2
10	Q00623_CHAIN_1	APOA1_MOUSE	Truncated apolipoprotein A-I [CHAIN 1]	781.399	70.83	45	24	0		3	Q00623_CHAIN_2,Q00623_CHAIN_0,Q00623	5.42	27950.3	uniprot_sprot	K|DFANVYVDAVK|D	[TMTzero_Nterm]DFANVYVDAVK[TMTzero_K]	2	12-22	TRUE	10.633	-0.198	844.967	2	97.5	1687.92	0	4	Q00623,Q00623_CHAIN_0,Q00623_CHAIN_1,Q00623_CHAIN_2
10	Q00623_CHAIN_1	APOA1_MOUSE	Truncated apolipoprotein A-I [CHAIN 1]	781.399	70.83	45	24	0		3	Q00623_CHAIN_2,Q00623_CHAIN_0,Q00623	5.42	27950.3	uniprot_sprot	R|DFWDNLEK|E	[TMTzero_Nterm]DFWDNLEK[TMTzero_K]	2	69-76	TRUE	7.498	-2.49	757.9	2	100.78	1513.78	0	4	Q00623,Q00623_CHAIN_0,Q00623_CHAIN_1,Q00623_CHAIN_2
10	Q00623_CHAIN_1	APOA1_MOUSE	Truncated apolipoprotein A-I [CHAIN 1]	781.399	70.83	45	24	0		3	Q00623_CHAIN_2,Q00623_CHAIN_0,Q00623	5.42	27950.3	uniprot_sprot	R|DFWDNLEKETDWVR|Q	[TMTzero_Nterm]DFWDNLEK[TMTzero_K]ETDWVR	2	69-82	TRUE	10.125	4.152	767.72	3	118.48	2300.15	1	4	Q00623,Q00623_CHAIN_0,Q00623_CHAIN_1,Q00623_CHAIN_2
10	Q00623_CHAIN_1	APOA1_MOUSE	Truncated apolipoprotein A-I [CHAIN 1]	781.399	70.83	45	24	0		3	Q00623_CHAIN_2,Q00623_CHAIN_0,Q00623	5.42	27950.3	uniprot_sprot	R|HSLMPMLETLK|T	[TMTzero_Nterm]HSLMPMLETLK[TMTzero_K]	2	213-223	TRUE	9.813	-4.476	874.5	2	104.02	1746.98	0	4	Q00623,Q00623_CHAIN_0,Q00623_CHAIN_1,Q00623_CHAIN_2
10	Q00623_CHAIN_1	APOA1_MOUSE	Truncated apolipoprotein A-I [CHAIN 1]	781.399	70.83	45	24	0		3	Q00623_CHAIN_2,Q00623_CHAIN_0,Q00623	5.42	27950.3	uniprot_sprot	K|LQELQGR|L	[TMTzero_Nterm]LQELQGR	1	133-139	TRUE	8.153	1.143	534.313	2	62.13	1066.61	0	4	Q00623,Q00623_CHAIN_0,Q00623_CHAIN_1,Q00623_CHAIN_2
10	Q00623_CHAIN_1	APOA1_MOUSE	Truncated apolipoprotein A-I [CHAIN 1]	781.399	70.83	45	24	0		3	Q00623_CHAIN_2,Q00623_CHAIN_0,Q00623	5.42	27950.3	uniprot_sprot	R|LSPVAEEFR|D	[TMTzero_Nterm]LSPVAEEFR	1	140-148	TRUE	10.932	0.944	636.353	2	80.95	1270.69	0	4	Q00623,Q00623_CHAIN_0,Q00623_CHAIN_1,Q00623_CHAIN_2
10	Q00623_CHAIN_1	APOA1_MOUSE	Truncated apolipoprotein A-I [CHAIN 1]	781.399	70.83	45	24	0		3	Q00623_CHAIN_2,Q00623_CHAIN_0,Q00623	5.42	27950.3	uniprot_sprot	R|LSPVAEEFRDR|M	[TMTzero_Nterm]LSPVAEEFRDR	1	140-150	TRUE	9.923	-1.167	514.948	3	74.43	1541.82	1	4	Q00623,Q00623_CHAIN_0,Q00623_CHAIN_1,Q00623_CHAIN_2
10	Q00623_CHAIN_1	APOA1_MOUSE	Truncated apolipoprotein A-I [CHAIN 1]	781.399	70.83	45	24	0		3	Q00623_CHAIN_2,Q00623_CHAIN_0,Q00623	5.42	27950.3	uniprot_sprot	R|LSPVAEEFRDR|M	[TMTzero_Nterm]LSPVAEEFRDR	1	140-150	TRUE	11.499	0.126	514.947	3	75.12	1541.82	1	4	Q00623,Q00623_CHAIN_0,Q00623_CHAIN_1,Q00623_CHAIN_2
10	Q00623_CHAIN_1	APOA1_MOUSE	Truncated apolipoprotein A-I [CHAIN 1]	781.399	70.83	45	24	0		3	Q00623_CHAIN_2,Q00623_CHAIN_0,Q00623	5.42	27950.3	uniprot_sprot	R|LSPVAEEFRDR|M	[TMTzero_Nterm]LSPVAEEFRDR	1	140-150	TRUE	10.626	-0.897	514.948	3	75.8	1541.82	1	4	Q00623,Q00623_CHAIN_0,Q00623_CHAIN_1,Q00623_CHAIN_2
10	Q00623_CHAIN_1	APOA1_MOUSE	Truncated apolipoprotein A-I [CHAIN 1]	781.399	70.83	45	24	0		3	Q00623_CHAIN_2,Q00623_CHAIN_0,Q00623	5.42	27950.3	uniprot_sprot	R|QEMNKDLEEVK|Q	[TMTzero_Nterm]QEMNK[TMTzero_K]DLEEVK[TMTzero_K]	3	83-93	TRUE	9.091	-0.955	1018.06	2	74.28	2034.11	1	4	Q00623,Q00623_CHAIN_0,Q00623_CHAIN_1,Q00623_CHAIN_2
10	Q00623_CHAIN_1	APOA1_MOUSE	Truncated apolipoprotein A-I [CHAIN 1]	781.399	70.83	45	24	0		3	Q00623_CHAIN_2,Q00623_CHAIN_0,Q00623	5.42	27950.3	uniprot_sprot	R|QEMNKDLEEVK|Q	[TMTzero_Nterm]QEMNK[TMTzero_K]DLEEVK[TMTzero_K]	3	83-93	TRUE	10.933	0.704	679.043	3	74.53	2034.11	1	4	Q00623,Q00623_CHAIN_0,Q00623_CHAIN_1,Q00623_CHAIN_2
10	Q00623_CHAIN_1	APOA1_MOUSE	Truncated apolipoprotein A-I [CHAIN 1]	781.399	70.83	45	24	0		3	Q00623_CHAIN_2,Q00623_CHAIN_0,Q00623	5.42	27950.3	uniprot_sprot	R|QKLQELQGR|L	[TMTzero_Nterm]QK[TMTzero_K]LQELQGR	2	131-139	TRUE	9.168	-1.256	774.468	2	62.62	1546.92	1	4	Q00623,Q00623_CHAIN_0,Q00623_CHAIN_1,Q00623_CHAIN_2
10	Q00623_CHAIN_1	APOA1_MOUSE	Truncated apolipoprotein A-I [CHAIN 1]	781.399	70.83	45	24	0		3	Q00623_CHAIN_2,Q00623_CHAIN_0,Q00623	5.42	27950.3	uniprot_sprot	R|QKVAPLGAELQESAR|Q	[TMTzero_Nterm]QK[TMTzero_K]VAPLGAELQESAR	2	116-130	TRUE	15.346	-4.945	682.4	3	76.23	2044.17	1	4	Q00623,Q00623_CHAIN_0,Q00623_CHAIN_1,Q00623_CHAIN_2
10	Q00623_CHAIN_1	APOA1_MOUSE	Truncated apolipoprotein A-I [CHAIN 1]	781.399	70.83	45	24	0		3	Q00623_CHAIN_2,Q00623_CHAIN_0,Q00623	5.42	27950.3	uniprot_sprot	K|SNPTLNEYHTR|A	[TMTzero_Nterm]SNPTLNEYHTR	1	182-192	TRUE	16.476	-1.162	778.398	2	47.98	1554.78	0	4	Q00623,Q00623_CHAIN_0,Q00623_CHAIN_1,Q00623_CHAIN_2
10	Q00623_CHAIN_1	APOA1_MOUSE	Truncated apolipoprotein A-I [CHAIN 1]	781.399	70.83	45	24	0		3	Q00623_CHAIN_2,Q00623_CHAIN_0,Q00623	5.42	27950.3	uniprot_sprot	K|SNPTLNEYHTR|A	[TMTzero_Nterm]SNPTLNEYHTR	1	182-192	TRUE	16.489	-0.562	519.267	3	48.45	1554.78	0	4	Q00623,Q00623_CHAIN_0,Q00623_CHAIN_1,Q00623_CHAIN_2
10	Q00623_CHAIN_1	APOA1_MOUSE	Truncated apolipoprotein A-I [CHAIN 1]	781.399	70.83	45	24	0		3	Q00623_CHAIN_2,Q00623_CHAIN_0,Q00623	5.42	27950.3	uniprot_sprot	R|THVDSLR|T	[TMTzero_Nterm]THVDSLR	1	153-159	TRUE	7.119	0.482	351.201	3	38.73	1050.58	0	4	Q00623,Q00623_CHAIN_0,Q00623_CHAIN_1,Q00623_CHAIN_2
10	Q00623_CHAIN_1	APOA1_MOUSE	Truncated apolipoprotein A-I [CHAIN 1]	781.399	70.83	45	24	0		3	Q00623_CHAIN_2,Q00623_CHAIN_0,Q00623	5.42	27950.3	uniprot_sprot	R|TQLAPHSEQMR|E	[TMTzero_Nterm]TQLAPHSEQMR	1	160-170	TRUE	12.378	-0.566	507.933	3	46.7	1520.78	0	4	Q00623,Q00623_CHAIN_0,Q00623_CHAIN_1,Q00623_CHAIN_2
10	Q00623_CHAIN_1	APOA1_MOUSE	Truncated apolipoprotein A-I [CHAIN 1]	781.399	70.83	45	24	0		3	Q00623_CHAIN_2,Q00623_CHAIN_0,Q00623	5.42	27950.3	uniprot_sprot	R|TQLAPHSEQMR|E	[TMTzero_Nterm]TQLAPHSEQMR	1	160-170	TRUE	16.909	7.57	761.39	2	46.75	1520.78	0	4	Q00623,Q00623_CHAIN_0,Q00623_CHAIN_1,Q00623_CHAIN_2
10	Q00623_CHAIN_1	APOA1_MOUSE	Truncated apolipoprotein A-I [CHAIN 1]	781.399	70.83	45	24	0		3	Q00623_CHAIN_2,Q00623_CHAIN_0,Q00623	5.42	27950.3	uniprot_sprot	R|TQLAPHSEQMR|E	[TMTzero_Nterm]TQLAPHSEQM[Oxidation_M]R	2	160-170	TRUE	12.103	-0.075	513.265	3	39.73	1536.77	0	4	Q00623,Q00623_CHAIN_0,Q00623_CHAIN_1,Q00623_CHAIN_2
10	Q00623_CHAIN_1	APOA1_MOUSE	Truncated apolipoprotein A-I [CHAIN 1]	781.399	70.83	45	24	0		3	Q00623_CHAIN_2,Q00623_CHAIN_0,Q00623	5.42	27950.3	uniprot_sprot	R|TQLAPHSEQMRESLAQR|L	[TMTzero_Nterm]TQLAPHSEQMRESLAQR	1	160-176	TRUE	9.006	0.704	552.29	4	58.82	2205.13	1	4	Q00623,Q00623_CHAIN_0,Q00623_CHAIN_1,Q00623_CHAIN_2
10	Q00623_CHAIN_1	APOA1_MOUSE	Truncated apolipoprotein A-I [CHAIN 1]	781.399	70.83	45	24	0		3	Q00623_CHAIN_2,Q00623_CHAIN_0,Q00623	5.42	27950.3	uniprot_sprot	R|TQLAPHSEQMRESLAQR|L	[TMTzero_Nterm]TQLAPHSEQMRESLAQR	1	160-176	TRUE	13.079	1.938	736.05	3	58.93	2205.13	1	4	Q00623,Q00623_CHAIN_0,Q00623_CHAIN_1,Q00623_CHAIN_2
10	Q00623_CHAIN_1	APOA1_MOUSE	Truncated apolipoprotein A-I [CHAIN 1]	781.399	70.83	45	24	0		3	Q00623_CHAIN_2,Q00623_CHAIN_0,Q00623	5.42	27950.3	uniprot_sprot	K|VAPLGAELQESAR|Q	[TMTzero_Nterm]VAPLGAELQESAR	1	118-130	TRUE	15.067	0.014	782.938	2	80.73	1563.86	0	4	Q00623,Q00623_CHAIN_0,Q00623_CHAIN_1,Q00623_CHAIN_2
10	Q00623_CHAIN_1	APOA1_MOUSE	Truncated apolipoprotein A-I [CHAIN 1]	781.399	70.83	45	24	0		3	Q00623_CHAIN_2,Q00623_CHAIN_0,Q00623	5.42	27950.3	uniprot_sprot	K|VAPLGAELQESAR|Q	[TMTzero_Nterm]VAPLGAELQESAR	1	118-130	TRUE	16.431	1.402	522.294	3	80.82	1563.86	0	4	Q00623,Q00623_CHAIN_0,Q00623_CHAIN_1,Q00623_CHAIN_2
10	Q00623_CHAIN_1	APOA1_MOUSE	Truncated apolipoprotein A-I [CHAIN 1]	781.399	70.83	45	24	0		3	Q00623_CHAIN_2,Q00623_CHAIN_0,Q00623	5.42	27950.3	uniprot_sprot	K|VAPLGAELQESAR|Q	[TMTzero_Nterm]VAPLGAELQESAR	1	118-130	TRUE	14.872	-0.374	782.939	2	81.42	1563.86	0	4	Q00623,Q00623_CHAIN_0,Q00623_CHAIN_1,Q00623_CHAIN_2
10	Q00623_CHAIN_1	APOA1_MOUSE	Truncated apolipoprotein A-I [CHAIN 1]	781.399	70.83	45	24	0		3	Q00623_CHAIN_2,Q00623_CHAIN_0,Q00623	5.42	27950.3	uniprot_sprot	K|VAPLGAELQESAR|Q	[TMTzero_Nterm]VAPLGAELQESAR	1	118-130	TRUE	12.433	-2.822	782.941	2	82.08	1563.86	0	4	Q00623,Q00623_CHAIN_0,Q00623_CHAIN_1,Q00623_CHAIN_2
10	Q00623_CHAIN_1	APOA1_MOUSE	Truncated apolipoprotein A-I [CHAIN 1]	781.399	70.83	45	24	0		3	Q00623_CHAIN_2,Q00623_CHAIN_0,Q00623	5.42	27950.3	uniprot_sprot	K|VKDFANVYVDAVK|D	[TMTzero_Nterm]VK[TMTzero_K]DFANVYVDAVK[TMTzero_K]	3	10-22	TRUE	8.918	-6.461	714.09	3	94.57	2139.23	1	4	Q00623,Q00623_CHAIN_0,Q00623_CHAIN_1,Q00623_CHAIN_2
10	Q00623_CHAIN_1	APOA1_MOUSE	Truncated apolipoprotein A-I [CHAIN 1]	781.399	70.83	45	24	0		3	Q00623_CHAIN_2,Q00623_CHAIN_0,Q00623	5.42	27950.3	uniprot_sprot	K|VKDFANVYVDAVK|D	[TMTzero_Nterm]VK[TMTzero_K]DFANVYVDAVK[TMTzero_K]	3	10-22	TRUE	8.708	-0.85	714.086	3	100.48	2139.23	1	4	Q00623,Q00623_CHAIN_0,Q00623_CHAIN_1,Q00623_CHAIN_2
10	Q00623_CHAIN_1	APOA1_MOUSE	Truncated apolipoprotein A-I [CHAIN 1]	781.399	70.83	45	24	0		3	Q00623_CHAIN_2,Q00623_CHAIN_0,Q00623	5.42	27950.3	uniprot_sprot	K|VQPYLDEFQK|K	[TMTzero_Nterm]VQPYLDEFQK[TMTzero_K]	2	96-105	TRUE	9.499	-1.714	857.976	2	96.35	1713.93	0	4	Q00623,Q00623_CHAIN_0,Q00623_CHAIN_1,Q00623_CHAIN_2
10	Q00623_CHAIN_1	APOA1_MOUSE	Truncated apolipoprotein A-I [CHAIN 1]	781.399	70.83	45	24	0		3	Q00623_CHAIN_2,Q00623_CHAIN_0,Q00623	5.42	27950.3	uniprot_sprot	K|VQPYLDEFQK|K	[TMTzero_Nterm]VQPYLDEFQK[TMTzero_K]	2	96-105	TRUE	8.226	-2.339	572.32	3	96.35	1713.93	0	4	Q00623,Q00623_CHAIN_0,Q00623_CHAIN_1,Q00623_CHAIN_2
10	Q00623_CHAIN_1	APOA1_MOUSE	Truncated apolipoprotein A-I [CHAIN 1]	781.399	70.83	45	24	0		3	Q00623_CHAIN_2,Q00623_CHAIN_0,Q00623	5.42	27950.3	uniprot_sprot	K|VQPYLDEFQK|K	[TMTzero_Nterm]VQPYLDEFQK[TMTzero_K]	2	96-105	TRUE	8.724	-1.963	857.976	2	97.05	1713.93	0	4	Q00623,Q00623_CHAIN_0,Q00623_CHAIN_1,Q00623_CHAIN_2
10	Q00623_CHAIN_1	APOA1_MOUSE	Truncated apolipoprotein A-I [CHAIN 1]	781.399	70.83	45	24	0		3	Q00623_CHAIN_2,Q00623_CHAIN_0,Q00623	5.42	27950.3	uniprot_sprot	K|VQPYLDEFQKK|W	[TMTzero_Nterm]VQPYLDEFQK[TMTzero_K]K[TMTzero_K]	3	96-106	TRUE	8.329	-0.136	689.735	3	94.45	2066.18	1	4	Q00623,Q00623_CHAIN_0,Q00623_CHAIN_1,Q00623_CHAIN_2
10	Q00623_CHAIN_1	APOA1_MOUSE	Truncated apolipoprotein A-I [CHAIN 1]	781.399	70.83	45	24	0		3	Q00623_CHAIN_2,Q00623_CHAIN_0,Q00623	5.42	27950.3	uniprot_sprot	K|VQPYLDEFQKK|W	[TMTzero_Nterm]VQPYLDEFQK[TMTzero_K]K[TMTzero_K]	3	96-106	TRUE	9.123	5.183	517.55	4	94.53	2066.18	1	4	Q00623,Q00623_CHAIN_0,Q00623_CHAIN_1,Q00623_CHAIN_2
10	Q00623_CHAIN_1	APOA1_MOUSE	Truncated apolipoprotein A-I [CHAIN 1]	781.399	70.83	45	24	0		3	Q00623_CHAIN_2,Q00623_CHAIN_0,Q00623	5.42	27950.3	uniprot_sprot	K|VQPYLDEFQKK|W	[TMTzero_Nterm]VQPYLDEFQK[TMTzero_K]K[TMTzero_K]	3	96-106	TRUE	13.308	-1.974	689.736	3	95.15	2066.18	1	4	Q00623,Q00623_CHAIN_0,Q00623_CHAIN_1,Q00623_CHAIN_2
10	Q00623_CHAIN_1	APOA1_MOUSE	Truncated apolipoprotein A-I [CHAIN 1]	781.399	70.83	45	24	0		3	Q00623_CHAIN_2,Q00623_CHAIN_0,Q00623	5.42	27950.3	uniprot_sprot	K|VQPYLDEFQKK|W	[TMTzero_Nterm]VQPYLDEFQK[TMTzero_K]K[TMTzero_K]	3	96-106	TRUE	8.335	-1.445	517.553	4	95.25	2066.18	1	4	Q00623,Q00623_CHAIN_0,Q00623_CHAIN_1,Q00623_CHAIN_2
10	Q00623_CHAIN_1	APOA1_MOUSE	Truncated apolipoprotein A-I [CHAIN 1]	781.399	70.83	45	24	0		3	Q00623_CHAIN_2,Q00623_CHAIN_0,Q00623	5.42	27950.3	uniprot_sprot	K|VQPYLDEFQKK|W	[TMTzero_Nterm]VQPYLDEFQK[TMTzero_K]K[TMTzero_K]	3	96-106	TRUE	7.605	6.499	689.73	3	95.87	2066.18	1	4	Q00623,Q00623_CHAIN_0,Q00623_CHAIN_1,Q00623_CHAIN_2
10	Q00623_CHAIN_1	APOA1_MOUSE	Truncated apolipoprotein A-I [CHAIN 1]	781.399	70.83	45	24	0		3	Q00623_CHAIN_2,Q00623_CHAIN_0,Q00623	5.42	27950.3	uniprot_sprot	K|WKEDVELYR|Q	[TMTzero_Nterm]WK[TMTzero_K]EDVELYR	2	107-115	TRUE	9.223	-3.923	843.47	2	85.23	1684.92	1	4	Q00623,Q00623_CHAIN_0,Q00623_CHAIN_1,Q00623_CHAIN_2
10	Q00623_CHAIN_1	APOA1_MOUSE	Truncated apolipoprotein A-I [CHAIN 1]	781.399	70.83	45	24	0		3	Q00623_CHAIN_2,Q00623_CHAIN_0,Q00623	5.42	27950.3	uniprot_sprot	K|WKEDVELYR|Q	[TMTzero_Nterm]WK[TMTzero_K]EDVELYR	2	107-115	TRUE	9.611	-0.492	562.647	3	85.77	1684.92	1	4	Q00623,Q00623_CHAIN_0,Q00623_CHAIN_1,Q00623_CHAIN_2
11	Q8VCM7_CHAIN_0	FIBG_MOUSE	Fibrinogen gamma chain [CHAIN 0]	740.736	58.15	78	23	1	Q8VCM7	0		5.64	46671.1	uniprot_sprot	K|AIQVYYNPDQPPKPGMIDSATQK|S	[TMTzero_Nterm]AIQVYYNPDQPPK[TMTzero_K]PGMIDSATQK[TMTzero_K]	3	63-85	TRUE	14.43	-3.184	809.19	4	94.92	3232.72	1	2	Q8VCM7,Q8VCM7_CHAIN_0
11	Q8VCM7_CHAIN_0	FIBG_MOUSE	Fibrinogen gamma chain [CHAIN 0]	740.736	58.15	78	23	1	Q8VCM7	0		5.64	46671.1	uniprot_sprot	K|AIQVYYNPDQPPKPGMIDSATQK|S	[TMTzero_Nterm]AIQVYYNPDQPPK[TMTzero_K]PGMIDSATQK[TMTzero_K]	3	63-85	TRUE	18.517	0.751	1078.58	3	94.93	3232.72	1	2	Q8VCM7,Q8VCM7_CHAIN_0
11	Q8VCM7_CHAIN_0	FIBG_MOUSE	Fibrinogen gamma chain [CHAIN 0]	740.736	58.15	78	23	1	Q8VCM7	0		5.64	46671.1	uniprot_sprot	K|AIQVYYNPDQPPKPGMIDSATQK|S	[TMTzero_Nterm]AIQVYYNPDQPPK[TMTzero_K]PGMIDSATQK[TMTzero_K]	3	63-85	TRUE	14.8	0.441	809.187	4	95.6	3232.72	1	2	Q8VCM7,Q8VCM7_CHAIN_0
11	Q8VCM7_CHAIN_0	FIBG_MOUSE	Fibrinogen gamma chain [CHAIN 0]	740.736	58.15	78	23	1	Q8VCM7	0		5.64	46671.1	uniprot_sprot	K|AIQVYYNPDQPPKPGMIDSATQK|S	[TMTzero_Nterm]AIQVYYNPDQPPK[TMTzero_K]PGMIDSATQK[TMTzero_K]	3	63-85	TRUE	16.808	-0.374	1078.58	3	95.63	3232.72	1	2	Q8VCM7,Q8VCM7_CHAIN_0
11	Q8VCM7_CHAIN_0	FIBG_MOUSE	Fibrinogen gamma chain [CHAIN 0]	740.736	58.15	78	23	1	Q8VCM7	0		5.64	46671.1	uniprot_sprot	K|AIQVYYNPDQPPKPGMIDSATQK|S	[TMTzero_Nterm]AIQVYYNPDQPPK[TMTzero_K]PGMIDSATQK[TMTzero_K]	3	63-85	TRUE	11.593	2.162	647.55	5	95.67	3232.72	1	2	Q8VCM7,Q8VCM7_CHAIN_0
11	Q8VCM7_CHAIN_0	FIBG_MOUSE	Fibrinogen gamma chain [CHAIN 0]	740.736	58.15	78	23	1	Q8VCM7	0		5.64	46671.1	uniprot_sprot	K|AIQVYYNPDQPPKPGMIDSATQK|S	[TMTzero_Nterm]AIQVYYNPDQPPK[TMTzero_K]PGM[Oxidation_M]IDSATQK[TMTzero_K]	4	63-85	TRUE	9.526	-4.738	813.19	4	83.63	3248.72	1	2	Q8VCM7,Q8VCM7_CHAIN_0
11	Q8VCM7_CHAIN_0	FIBG_MOUSE	Fibrinogen gamma chain [CHAIN 0]	740.736	58.15	78	23	1	Q8VCM7	0		5.64	46671.1	uniprot_sprot	K|AIQVYYNPDQPPKPGMIDSATQK|S	[TMTzero_Nterm]AIQVYYNPDQPPK[TMTzero_K]PGM[Oxidation_M]IDSATQK[TMTzero_K]	4	63-85	TRUE	15.756	-6.979	1083.92	3	83.83	3248.72	1	2	Q8VCM7,Q8VCM7_CHAIN_0
11	Q8VCM7_CHAIN_0	FIBG_MOUSE	Fibrinogen gamma chain [CHAIN 0]	740.736	58.15	78	23	1	Q8VCM7	0		5.64	46671.1	uniprot_sprot	K|AIQVYYNPDQPPKPGMIDSATQK|S	[TMTzero_Nterm]AIQVYYNPDQPPK[TMTzero_K]PGM[Oxidation_M]IDSATQK[TMTzero_K]	4	63-85	TRUE	9.21	-4.738	813.19	4	84.32	3248.72	1	2	Q8VCM7,Q8VCM7_CHAIN_0
11	Q8VCM7_CHAIN_0	FIBG_MOUSE	Fibrinogen gamma chain [CHAIN 0]	740.736	58.15	78	23	1	Q8VCM7	0		5.64	46671.1	uniprot_sprot	K|AIQVYYNPDQPPKPGMIDSATQK|S	[TMTzero_Nterm]AIQVYYNPDQPPK[TMTzero_K]PGM[Oxidation_M]IDSATQK[TMTzero_K]	4	63-85	TRUE	10.139	-4.738	813.19	4	90.1	3248.72	1	2	Q8VCM7,Q8VCM7_CHAIN_0
11	Q8VCM7_CHAIN_0	FIBG_MOUSE	Fibrinogen gamma chain [CHAIN 0]	740.736	58.15	78	23	1	Q8VCM7	0		5.64	46671.1	uniprot_sprot	K|DCQEIANK|G	[TMTzero_Nterm]DC[Cys_CAM]QEIANK[TMTzero_K]	3	152-159	TRUE	10.09	0.54	713.374	2	53.87	1424.73	0	2	Q8VCM7,Q8VCM7_CHAIN_0
11	Q8VCM7_CHAIN_0	FIBG_MOUSE	Fibrinogen gamma chain [CHAIN 0]	740.736	58.15	78	23	1	Q8VCM7	0		5.64	46671.1	uniprot_sprot	K|DCQEIANK|G	[TMTzero_Nterm]DC[Cys_CAM]QEIANK[TMTzero_K]	3	152-159	TRUE	9.385	-0.165	475.918	3	54.05	1424.73	0	2	Q8VCM7,Q8VCM7_CHAIN_0
11	Q8VCM7_CHAIN_0	FIBG_MOUSE	Fibrinogen gamma chain [CHAIN 0]	740.736	58.15	78	23	1	Q8VCM7	0		5.64	46671.1	uniprot_sprot	K|DCQEIANK|G	[TMTzero_Nterm]DC[Cys_CAM]QEIANK[TMTzero_K]	3	152-159	TRUE	10.108	0.31	713.374	2	54.55	1424.73	0	2	Q8VCM7,Q8VCM7_CHAIN_0
11	Q8VCM7_CHAIN_0	FIBG_MOUSE	Fibrinogen gamma chain [CHAIN 0]	740.736	58.15	78	23	1	Q8VCM7	0		5.64	46671.1	uniprot_sprot	K|DCQEIANK|G	[TMTzero_Nterm]DC[Cys_CAM]QEIANK[TMTzero_K]	3	152-159	TRUE	9.363	5.552	713.37	2	56.32	1424.73	0	2	Q8VCM7,Q8VCM7_CHAIN_0
11	Q8VCM7_CHAIN_0	FIBG_MOUSE	Fibrinogen gamma chain [CHAIN 0]	740.736	58.15	78	23	1	Q8VCM7	0		5.64	46671.1	uniprot_sprot	R|DNCCILDER|F	[TMTzero_Nterm]DNC[Cys_CAM]C[Cys_CAM]ILDER	3	6-14	TRUE	8.946	5.321	709.82	2	56.68	1417.63	0	2	Q8VCM7,Q8VCM7_CHAIN_0
11	Q8VCM7_CHAIN_0	FIBG_MOUSE	Fibrinogen gamma chain [CHAIN 0]	740.736	58.15	78	23	1	Q8VCM7	0		5.64	46671.1	uniprot_sprot	R|DNCCILDER|F	[TMTzero_Nterm]DNC[Cys_CAM]C[Cys_CAM]ILDER	3	6-14	TRUE	11.119	5.321	709.82	2	60.25	1417.63	0	2	Q8VCM7,Q8VCM7_CHAIN_0
11	Q8VCM7_CHAIN_0	FIBG_MOUSE	Fibrinogen gamma chain [CHAIN 0]	740.736	58.15	78	23	1	Q8VCM7	0		5.64	46671.1	uniprot_sprot	R|DNCCILDER|F	[TMTzero_Nterm]DNC[Cys_CAM]C[Cys_CAM]ILDER	3	6-14	TRUE	15.347	1.671	709.823	2	60.92	1417.63	0	2	Q8VCM7,Q8VCM7_CHAIN_0
11	Q8VCM7_CHAIN_0	FIBG_MOUSE	Fibrinogen gamma chain [CHAIN 0]	740.736	58.15	78	23	1	Q8VCM7	0		5.64	46671.1	uniprot_sprot	R|DNCCILDER|F	[TMTzero_Nterm]DNC[Cys_CAM]C[Cys_CAM]ILDER	3	6-14	TRUE	10.987	0.702	709.823	2	61.6	1417.63	0	2	Q8VCM7,Q8VCM7_CHAIN_0
11	Q8VCM7_CHAIN_0	FIBG_MOUSE	Fibrinogen gamma chain [CHAIN 0]	740.736	58.15	78	23	1	Q8VCM7	0		5.64	46671.1	uniprot_sprot	R|DNCCILDER|F	[TMTzero_Nterm]DNC[Cys_CAM]C[Cys_CAM]ILDER	3	6-14	TRUE	13.018	-1.656	709.825	2	62.28	1417.63	0	2	Q8VCM7,Q8VCM7_CHAIN_0
11	Q8VCM7_CHAIN_0	FIBG_MOUSE	Fibrinogen gamma chain [CHAIN 0]	740.736	58.15	78	23	1	Q8VCM7	0		5.64	46671.1	uniprot_sprot	R|DNCCILDER|F	[TMTzero_Nterm]DNC[Cys_CAM]C[Cys_CAM]ILDER	3	6-14	TRUE	11.543	5.321	709.82	2	63.02	1417.63	0	2	Q8VCM7,Q8VCM7_CHAIN_0
11	Q8VCM7_CHAIN_0	FIBG_MOUSE	Fibrinogen gamma chain [CHAIN 0]	740.736	58.15	78	23	1	Q8VCM7	0		5.64	46671.1	uniprot_sprot	K|EGFGHLSPTGTTEFWLGNEK|I	[TMTzero_Nterm]EGFGHLSPTGTTEFWLGNEK[TMTzero_K]	2	213-232	TRUE	8.428	-0.309	664.592	4	105.32	2654.34	0	2	Q8VCM7,Q8VCM7_CHAIN_0
11	Q8VCM7_CHAIN_0	FIBG_MOUSE	Fibrinogen gamma chain [CHAIN 0]	740.736	58.15	78	23	1	Q8VCM7	0		5.64	46671.1	uniprot_sprot	K|ESGLYFIR|P	[TMTzero_Nterm]ESGLYFIR	1	163-170	TRUE	9.434	0.268	604.837	2	87.03	1207.66	0	2	Q8VCM7,Q8VCM7_CHAIN_0
11	Q8VCM7_CHAIN_0	FIBG_MOUSE	Fibrinogen gamma chain [CHAIN 0]	740.736	58.15	78	23	1	Q8VCM7	0		5.64	46671.1	uniprot_sprot	K|ESGLYFIRPLK|A	[TMTzero_Nterm]ESGLYFIRPLK[TMTzero_K]	2	163-173	TRUE	9.225	-0.367	591.022	3	99.38	1770.04	1	2	Q8VCM7,Q8VCM7_CHAIN_0
11	Q8VCM7_CHAIN_0	FIBG_MOUSE	Fibrinogen gamma chain [CHAIN 0]	740.736	58.15	78	23	1	Q8VCM7	0		5.64	46671.1	uniprot_sprot	K|ESGLYFIRPLK|A	[TMTzero_Nterm]ESGLYFIRPLK[TMTzero_K]	2	163-173	TRUE	11.834	-1.786	886.031	2	99.45	1770.04	1	2	Q8VCM7,Q8VCM7_CHAIN_0
11	Q8VCM7_CHAIN_0	FIBG_MOUSE	Fibrinogen gamma chain [CHAIN 0]	740.736	58.15	78	23	1	Q8VCM7	0		5.64	46671.1	uniprot_sprot	K|ESGLYFIRPLK|A	[TMTzero_Nterm]ESGLYFIRPLK[TMTzero_K]	2	163-173	TRUE	10.61	-3.683	443.52	4	99.47	1770.04	1	2	Q8VCM7,Q8VCM7_CHAIN_0
11	Q8VCM7_CHAIN_0	FIBG_MOUSE	Fibrinogen gamma chain [CHAIN 0]	740.736	58.15	78	23	1	Q8VCM7	0		5.64	46671.1	uniprot_sprot	K|ESGLYFIRPLK|A	[TMTzero_Nterm]ESGLYFIRPLK[TMTzero_K]	2	163-173	TRUE	9.973	-1.433	591.023	3	100.07	1770.04	1	2	Q8VCM7,Q8VCM7_CHAIN_0
11	Q8VCM7_CHAIN_0	FIBG_MOUSE	Fibrinogen gamma chain [CHAIN 0]	740.736	58.15	78	23	1	Q8VCM7	0		5.64	46671.1	uniprot_sprot	R|IDGSLDFK|K	[TMTzero_Nterm]IDGSLDFK[TMTzero_K]	2	198-205	TRUE	8.617	-0.047	671.885	2	90.17	1341.75	0	2	Q8VCM7,Q8VCM7_CHAIN_0
11	Q8VCM7_CHAIN_0	FIBG_MOUSE	Fibrinogen gamma chain [CHAIN 0]	740.736	58.15	78	23	1	Q8VCM7	0		5.64	46671.1	uniprot_sprot	R|IDGSLDFK|K	[TMTzero_Nterm]IDGSLDFK[TMTzero_K]	2	198-205	TRUE	8.72	-0.529	671.885	2	90.87	1341.75	0	2	Q8VCM7,Q8VCM7_CHAIN_0
11	Q8VCM7_CHAIN_0	FIBG_MOUSE	Fibrinogen gamma chain [CHAIN 0]	740.736	58.15	78	23	1	Q8VCM7	0		5.64	46671.1	uniprot_sprot	R|IDGSLDFK|K	[TMTzero_Nterm]IDGSLDFK[TMTzero_K]	2	198-205	TRUE	7.199	6.671	671.88	2	92.23	1341.75	0	2	Q8VCM7,Q8VCM7_CHAIN_0
11	Q8VCM7_CHAIN_0	FIBG_MOUSE	Fibrinogen gamma chain [CHAIN 0]	740.736	58.15	78	23	1	Q8VCM7	0		5.64	46671.1	uniprot_sprot	R|IDGSLDFKK|N	[TMTzero_Nterm]IDGSLDFK[TMTzero_K]K[TMTzero_K]	3	198-206	TRUE	7.806	-0.475	565.675	3	88.22	1694	1	2	Q8VCM7,Q8VCM7_CHAIN_0
11	Q8VCM7_CHAIN_0	FIBG_MOUSE	Fibrinogen gamma chain [CHAIN 0]	740.736	58.15	78	23	1	Q8VCM7	0		5.64	46671.1	uniprot_sprot	R|IDGSLDFKK|N	[TMTzero_Nterm]IDGSLDFK[TMTzero_K]K[TMTzero_K]	3	198-206	TRUE	9.153	-0.735	848.009	2	88.32	1694	1	2	Q8VCM7,Q8VCM7_CHAIN_0
11	Q8VCM7_CHAIN_0	FIBG_MOUSE	Fibrinogen gamma chain [CHAIN 0]	740.736	58.15	78	23	1	Q8VCM7	0		5.64	46671.1	uniprot_sprot	R|IDGSLDFKK|N	[TMTzero_Nterm]IDGSLDFK[TMTzero_K]K[TMTzero_K]	3	198-206	TRUE	9.761	-0.928	565.675	3	88.92	1694	1	2	Q8VCM7,Q8VCM7_CHAIN_0
11	Q8VCM7_CHAIN_0	FIBG_MOUSE	Fibrinogen gamma chain [CHAIN 0]	740.736	58.15	78	23	1	Q8VCM7	0		5.64	46671.1	uniprot_sprot	K|IHLISMQSTIPYALR|I	[TMTzero_Nterm]IHLISMQSTIPYALR	1	233-247	TRUE	7.43	3.067	656.374	3	106.2	1966.11	0	2	Q8VCM7,Q8VCM7_CHAIN_0
11	Q8VCM7_CHAIN_0	FIBG_MOUSE	Fibrinogen gamma chain [CHAIN 0]	740.736	58.15	78	23	1	Q8VCM7	0		5.64	46671.1	uniprot_sprot	K|IHLISMQSTIPYALR|I	[TMTzero_Nterm]IHLISMQSTIPYALR	1	233-247	TRUE	11.74	0.988	984.06	2	106.37	1966.11	0	2	Q8VCM7,Q8VCM7_CHAIN_0
11	Q8VCM7_CHAIN_0	FIBG_MOUSE	Fibrinogen gamma chain [CHAIN 0]	740.736	58.15	78	23	1	Q8VCM7	0		5.64	46671.1	uniprot_sprot	K|IHLISMQSTIPYALR|I	[TMTzero_Nterm]IHLISMQSTIPYALR	1	233-247	TRUE	12.564	1.3	656.376	3	106.88	1966.11	0	2	Q8VCM7,Q8VCM7_CHAIN_0
11	Q8VCM7_CHAIN_0	FIBG_MOUSE	Fibrinogen gamma chain [CHAIN 0]	740.736	58.15	78	23	1	Q8VCM7	0		5.64	46671.1	uniprot_sprot	K|IHLISMQSTIPYALR|I	[TMTzero_Nterm]IHLISM[Oxidation_M]QSTIPYALR	2	233-247	TRUE	7.288	-2.965	661.71	3	84.98	1982.1	0	2	Q8VCM7,Q8VCM7_CHAIN_0
11	Q8VCM7_CHAIN_0	FIBG_MOUSE	Fibrinogen gamma chain [CHAIN 0]	740.736	58.15	78	23	1	Q8VCM7	0		5.64	46671.1	uniprot_sprot	K|KMVEEIVK|Y	[TMTzero_Nterm]K[TMTzero_K]MVEEIVK[TMTzero_K]	3	88-95	TRUE	8.736	-1.961	550.01	3	81.75	1647	1	2	Q8VCM7,Q8VCM7_CHAIN_0
11	Q8VCM7_CHAIN_0	FIBG_MOUSE	Fibrinogen gamma chain [CHAIN 0]	740.736	58.15	78	23	1	Q8VCM7	0		5.64	46671.1	uniprot_sprot	K|KMVEEIVK|Y	[TMTzero_Nterm]K[TMTzero_K]MVEEIVK[TMTzero_K]	3	88-95	TRUE	8.217	0.175	824.509	2	81.87	1647	1	2	Q8VCM7,Q8VCM7_CHAIN_0
11	Q8VCM7_CHAIN_0	FIBG_MOUSE	Fibrinogen gamma chain [CHAIN 0]	740.736	58.15	78	23	1	Q8VCM7	0		5.64	46671.1	uniprot_sprot	K|KNWIQYK|E	[TMTzero_Nterm]K[TMTzero_K]NWIQYK[TMTzero_K]	3	206-212	TRUE	9.018	-0.082	551.336	3	82.17	1650.99	1	2	Q8VCM7,Q8VCM7_CHAIN_0
11	Q8VCM7_CHAIN_0	FIBG_MOUSE	Fibrinogen gamma chain [CHAIN 0]	740.736	58.15	78	23	1	Q8VCM7	0		5.64	46671.1	uniprot_sprot	K|KNWIQYK|E	[TMTzero_Nterm]K[TMTzero_K]NWIQYK[TMTzero_K]	3	206-212	TRUE	7.586	-0.124	826.5	2	82.2	1650.99	1	2	Q8VCM7,Q8VCM7_CHAIN_0
11	Q8VCM7_CHAIN_0	FIBG_MOUSE	Fibrinogen gamma chain [CHAIN 0]	740.736	58.15	78	23	1	Q8VCM7	0		5.64	46671.1	uniprot_sprot	R|LSIGEGQQHHMGGSK|Q	[TMTzero_Nterm]LSIGEGQQHHMGGSK[TMTzero_K]	2	392-406	TRUE	9.416	-1.038	504.269	4	59.82	2013.05	0	2	Q8VCM7,Q8VCM7_CHAIN_0
11	Q8VCM7_CHAIN_0	FIBG_MOUSE	Fibrinogen gamma chain [CHAIN 0]	740.736	58.15	78	23	1	Q8VCM7	0		5.64	46671.1	uniprot_sprot	K|QQFLVYCEIDGSGNGWTVLQK|R	[TMTzero_Nterm]QQFLVYC[Cys_CAM]EIDGSGNGWTVLQK[TMTzero_K]	3	176-196	TRUE	8.11	7.822	723.37	4	118.42	2889.47	0	2	Q8VCM7,Q8VCM7_CHAIN_0
11	Q8VCM7_CHAIN_0	FIBG_MOUSE	Fibrinogen gamma chain [CHAIN 0]	740.736	58.15	78	23	1	Q8VCM7	0		5.64	46671.1	uniprot_sprot	K|RIDGSLDFK|K	[TMTzero_Nterm]RIDGSLDFK[TMTzero_K]	2	197-205	TRUE	12.885	-1.068	500.293	3	79.53	1497.86	1	2	Q8VCM7,Q8VCM7_CHAIN_0
11	Q8VCM7_CHAIN_0	FIBG_MOUSE	Fibrinogen gamma chain [CHAIN 0]	740.736	58.15	78	23	1	Q8VCM7	0		5.64	46671.1	uniprot_sprot	K|RIDGSLDFK|K	[TMTzero_Nterm]RIDGSLDFK[TMTzero_K]	2	197-205	TRUE	9.47	-0.605	749.935	2	79.58	1497.86	1	2	Q8VCM7,Q8VCM7_CHAIN_0
11	Q8VCM7_CHAIN_0	FIBG_MOUSE	Fibrinogen gamma chain [CHAIN 0]	740.736	58.15	78	23	1	Q8VCM7	0		5.64	46671.1	uniprot_sprot	K|RIDGSLDFK|K	[TMTzero_Nterm]RIDGSLDFK[TMTzero_K]	2	197-205	TRUE	12.924	0.043	500.292	3	80.25	1497.86	1	2	Q8VCM7,Q8VCM7_CHAIN_0
11	Q8VCM7_CHAIN_0	FIBG_MOUSE	Fibrinogen gamma chain [CHAIN 0]	740.736	58.15	78	23	1	Q8VCM7	0		5.64	46671.1	uniprot_sprot	K|SSTTNGFDDGIIWATWK|S	[TMTzero_Nterm]SSTTNGFDDGIIWATWK[TMTzero_K]	2	357-373	TRUE	18.41	-0.13	783.071	3	119.12	2346.19	0	2	Q8VCM7,Q8VCM7_CHAIN_0
11	Q8VCM7_CHAIN_0	FIBG_MOUSE	Fibrinogen gamma chain [CHAIN 0]	740.736	58.15	78	23	1	Q8VCM7	0		5.64	46671.1	uniprot_sprot	R|TLEDILFR|A	[TMTzero_Nterm]TLEDILFR	1	42-49	TRUE	10.315	0.233	615.858	2	111	1229.7	0	2	Q8VCM7,Q8VCM7_CHAIN_0
11	Q8VCM7_CHAIN_0	FIBG_MOUSE	Fibrinogen gamma chain [CHAIN 0]	740.736	58.15	78	23	1	Q8VCM7	0		5.64	46671.1	uniprot_sprot	R|TLEDILFR|A	[TMTzero_Nterm]TLEDILFR	1	42-49	TRUE	9.936	1.272	615.857	2	111.7	1229.7	0	2	Q8VCM7,Q8VCM7_CHAIN_0
11	Q8VCM7_CHAIN_0	FIBG_MOUSE	Fibrinogen gamma chain [CHAIN 0]	740.736	58.15	78	23	1	Q8VCM7	0		5.64	46671.1	uniprot_sprot	R|TLEDILFR|A	[TMTzero_Nterm]TLEDILFR	1	42-49	TRUE	8.966	-0.16	615.858	2	112.38	1229.7	0	2	Q8VCM7,Q8VCM7_CHAIN_0
11	Q8VCM7_CHAIN_0	FIBG_MOUSE	Fibrinogen gamma chain [CHAIN 0]	740.736	58.15	78	23	1	Q8VCM7	0		5.64	46671.1	uniprot_sprot	R|TLEDILFR|A	[TMTzero_Nterm]TLEDILFR	1	42-49	TRUE	8.56	-0.192	615.858	2	113.25	1229.7	0	2	Q8VCM7,Q8VCM7_CHAIN_0
11	Q8VCM7_CHAIN_0	FIBG_MOUSE	Fibrinogen gamma chain [CHAIN 0]	740.736	58.15	78	23	1	Q8VCM7	0		5.64	46671.1	uniprot_sprot	R|TLEDILFR|A	[TMTzero_Nterm]TLEDILFR	1	42-49	TRUE	9.069	0.228	615.858	2	113.93	1229.7	0	2	Q8VCM7,Q8VCM7_CHAIN_0
11	Q8VCM7_CHAIN_0	FIBG_MOUSE	Fibrinogen gamma chain [CHAIN 0]	740.736	58.15	78	23	1	Q8VCM7	0		5.64	46671.1	uniprot_sprot	R|TLEDILFR|A	[TMTzero_Nterm]TLEDILFR	1	42-49	TRUE	7.459	-0.431	615.859	2	115.48	1229.7	0	2	Q8VCM7,Q8VCM7_CHAIN_0
11	Q8VCM7_CHAIN_0	FIBG_MOUSE	Fibrinogen gamma chain [CHAIN 0]	740.736	58.15	78	23	1	Q8VCM7	0		5.64	46671.1	uniprot_sprot	R|TLEDILFR|A	[TMTzero_Nterm]TLEDILFR	1	42-49	TRUE	7.553	-2.828	615.86	2	116.33	1229.7	0	2	Q8VCM7,Q8VCM7_CHAIN_0
11	Q8VCM7_CHAIN_0	FIBG_MOUSE	Fibrinogen gamma chain [CHAIN 0]	740.736	58.15	78	23	1	Q8VCM7	0		5.64	46671.1	uniprot_sprot	R|TLEDILFR|A	[TMTzero_Nterm]TLEDILFR	1	42-49	TRUE	7.995	3.196	615.856	2	117.08	1229.7	0	2	Q8VCM7,Q8VCM7_CHAIN_0
11	Q8VCM7_CHAIN_0	FIBG_MOUSE	Fibrinogen gamma chain [CHAIN 0]	740.736	58.15	78	23	1	Q8VCM7	0		5.64	46671.1	uniprot_sprot	R|TLEDILFR|A	[TMTzero_Nterm]TLEDILFR	1	42-49	TRUE	8.204	-2.828	615.86	2	117.77	1229.7	0	2	Q8VCM7,Q8VCM7_CHAIN_0
11	Q8VCM7_CHAIN_0	FIBG_MOUSE	Fibrinogen gamma chain [CHAIN 0]	740.736	58.15	78	23	1	Q8VCM7	0		5.64	46671.1	uniprot_sprot	R|TLEDILFR|A	[TMTzero_Nterm]TLEDILFR	1	42-49	TRUE	8.052	-1.366	615.859	2	118.43	1229.7	0	2	Q8VCM7,Q8VCM7_CHAIN_0
11	Q8VCM7_CHAIN_0	FIBG_MOUSE	Fibrinogen gamma chain [CHAIN 0]	740.736	58.15	78	23	1	Q8VCM7	0		5.64	46671.1	uniprot_sprot	R|TSTADYAMFR|V	[TMTzero_Nterm]TSTADYAMFR	1	257-266	TRUE	9.002	-2.436	693.841	2	72.3	1385.66	0	2	Q8VCM7,Q8VCM7_CHAIN_0
11	Q8VCM7_CHAIN_0	FIBG_MOUSE	Fibrinogen gamma chain [CHAIN 0]	740.736	58.15	78	23	1	Q8VCM7	0		5.64	46671.1	uniprot_sprot	R|TSTADYAMFR|V	[TMTzero_Nterm]TSTADYAMFR	1	257-266	TRUE	13.213	-2.57	693.842	2	74.22	1385.66	0	2	Q8VCM7,Q8VCM7_CHAIN_0
11	Q8VCM7_CHAIN_0	FIBG_MOUSE	Fibrinogen gamma chain [CHAIN 0]	740.736	58.15	78	23	1	Q8VCM7	0		5.64	46671.1	uniprot_sprot	R|TSTADYAMFR|V	[TMTzero_Nterm]TSTADYAMFR	1	257-266	TRUE	9.143	-0.141	462.896	3	74.62	1385.66	0	2	Q8VCM7,Q8VCM7_CHAIN_0
11	Q8VCM7_CHAIN_0	FIBG_MOUSE	Fibrinogen gamma chain [CHAIN 0]	740.736	58.15	78	23	1	Q8VCM7	0		5.64	46671.1	uniprot_sprot	R|TSTADYAMFR|V	[TMTzero_Nterm]TSTADYAMFR	1	257-266	TRUE	16.662	0.626	693.839	2	74.88	1385.66	0	2	Q8VCM7,Q8VCM7_CHAIN_0
11	Q8VCM7_CHAIN_0	FIBG_MOUSE	Fibrinogen gamma chain [CHAIN 0]	740.736	58.15	78	23	1	Q8VCM7	0		5.64	46671.1	uniprot_sprot	R|TSTADYAMFR|V	[TMTzero_Nterm]TSTADYAMFR	1	257-266	TRUE	13.138	0.21	693.84	2	75.57	1385.66	0	2	Q8VCM7,Q8VCM7_CHAIN_0
11	Q8VCM7_CHAIN_0	FIBG_MOUSE	Fibrinogen gamma chain [CHAIN 0]	740.736	58.15	78	23	1	Q8VCM7	0		5.64	46671.1	uniprot_sprot	R|TSTADYAMFR|V	[TMTzero_Nterm]TSTADYAM[Oxidation_M]FR	2	257-266	TRUE	8.493	0.116	701.837	2	63.9	1401.66	0	2	Q8VCM7,Q8VCM7_CHAIN_0
11	Q8VCM7_CHAIN_0	FIBG_MOUSE	Fibrinogen gamma chain [CHAIN 0]	740.736	58.15	78	23	1	Q8VCM7	0		5.64	46671.1	uniprot_sprot	R|TSTADYAMFR|V	[TMTzero_Nterm]TSTADYAM[Oxidation_M]FR	2	257-266	TRUE	7.435	-3.993	701.84	2	68.78	1401.66	0	2	Q8VCM7,Q8VCM7_CHAIN_0
11	Q8VCM7_CHAIN_0	FIBG_MOUSE	Fibrinogen gamma chain [CHAIN 0]	740.736	58.15	78	23	1	Q8VCM7	0		5.64	46671.1	uniprot_sprot	K|VAQLEAQCQEPCK|D	[TMTzero_Nterm]VAQLEAQC[Cys_CAM]QEPC[Cys_CAM]K[TMTzero_K]	4	128-140	TRUE	13.853	-7.968	670.35	3	71.53	2008.01	0	2	Q8VCM7,Q8VCM7_CHAIN_0
11	Q8VCM7_CHAIN_0	FIBG_MOUSE	Fibrinogen gamma chain [CHAIN 0]	740.736	58.15	78	23	1	Q8VCM7	0		5.64	46671.1	uniprot_sprot	R|VGPESDK|Y	[TMTzero_Nterm]VGPESDK[TMTzero_K]	2	267-273	TRUE	8.513	-0.076	590.335	2	50.02	1178.65	0	2	Q8VCM7,Q8VCM7_CHAIN_0
11	Q8VCM7_CHAIN_0	FIBG_MOUSE	Fibrinogen gamma chain [CHAIN 0]	740.736	58.15	78	23	1	Q8VCM7	0		5.64	46671.1	uniprot_sprot	R|VGPESDK|Y	[TMTzero_Nterm]VGPESDK[TMTzero_K]	2	267-273	TRUE	7.269	-0.937	590.335	2	50.7	1178.65	0	2	Q8VCM7,Q8VCM7_CHAIN_0
11	Q8VCM7_CHAIN_0	FIBG_MOUSE	Fibrinogen gamma chain [CHAIN 0]	740.736	58.15	78	23	1	Q8VCM7	0		5.64	46671.1	uniprot_sprot	R|VGPESDKYR|L	[TMTzero_Nterm]VGPESDK[TMTzero_K]YR	2	267-275	TRUE	10.787	-4.219	749.92	2	52.37	1497.82	1	2	Q8VCM7,Q8VCM7_CHAIN_0
11	Q8VCM7_CHAIN_0	FIBG_MOUSE	Fibrinogen gamma chain [CHAIN 0]	740.736	58.15	78	23	1	Q8VCM7	0		5.64	46671.1	uniprot_sprot	R|VGPESDKYR|L	[TMTzero_Nterm]VGPESDK[TMTzero_K]YR	2	267-275	TRUE	12.131	1.359	500.28	3	52.87	1497.82	1	2	Q8VCM7,Q8VCM7_CHAIN_0
11	Q8VCM7_CHAIN_0	FIBG_MOUSE	Fibrinogen gamma chain [CHAIN 0]	740.736	58.15	78	23	1	Q8VCM7	0		5.64	46671.1	uniprot_sprot	R|VGPESDKYR|L	[TMTzero_Nterm]VGPESDK[TMTzero_K]YR	2	267-275	TRUE	13.112	1.896	749.915	2	53.05	1497.82	1	2	Q8VCM7,Q8VCM7_CHAIN_0
11	Q8VCM7_CHAIN_0	FIBG_MOUSE	Fibrinogen gamma chain [CHAIN 0]	740.736	58.15	78	23	1	Q8VCM7	0		5.64	46671.1	uniprot_sprot	R|VGPESDKYR|L	[TMTzero_Nterm]VGPESDK[TMTzero_K]YR	2	267-275	TRUE	9.713	-4.219	749.92	2	53.72	1497.82	1	2	Q8VCM7,Q8VCM7_CHAIN_0
11	Q8VCM7_CHAIN_0	FIBG_MOUSE	Fibrinogen gamma chain [CHAIN 0]	740.736	58.15	78	23	1	Q8VCM7	0		5.64	46671.1	uniprot_sprot	R|VGPESDKYR|L	[TMTzero_Nterm]VGPESDK[TMTzero_K]YR	2	267-275	TRUE	8.885	-4.219	749.92	2	54.42	1497.82	1	2	Q8VCM7,Q8VCM7_CHAIN_0
11	Q8VCM7_CHAIN_0	FIBG_MOUSE	Fibrinogen gamma chain [CHAIN 0]	740.736	58.15	78	23	1	Q8VCM7	0		5.64	46671.1	uniprot_sprot	R|WYSMKETTMK|I	[TMTzero_Nterm]WYSMK[TMTzero_K]ETTMK[TMTzero_K]	3	376-385	TRUE	7.614	1.443	659.69	3	88.35	1976.05	1	2	Q8VCM7,Q8VCM7_CHAIN_0
11	Q8VCM7_CHAIN_0	FIBG_MOUSE	Fibrinogen gamma chain [CHAIN 0]	740.736	58.15	78	23	1	Q8VCM7	0		5.64	46671.1	uniprot_sprot	K|YEALLLTHETSIR|Y	[TMTzero_Nterm]YEALLLTHETSIR	1	96-108	TRUE	12.203	-0.004	590.665	3	91.6	1768.97	0	2	Q8VCM7,Q8VCM7_CHAIN_0
11	Q8VCM7_CHAIN_0	FIBG_MOUSE	Fibrinogen gamma chain [CHAIN 0]	740.736	58.15	78	23	1	Q8VCM7	0		5.64	46671.1	uniprot_sprot	R|YLQEIYNSNNQK|I	[TMTzero_Nterm]YLQEIYNSNNQK[TMTzero_K]	2	109-120	TRUE	8.432	3.917	654.68	3	84.43	1961.03	0	2	Q8VCM7,Q8VCM7_CHAIN_0
11	Q8VCM7_CHAIN_0	FIBG_MOUSE	Fibrinogen gamma chain [CHAIN 0]	740.736	58.15	78	23	1	Q8VCM7	0		5.64	46671.1	uniprot_sprot	R|YLQEIYNSNNQK|I	[TMTzero_Nterm]YLQEIYNSNNQK[TMTzero_K]	2	109-120	TRUE	13.474	0.204	981.52	2	84.45	1961.03	0	2	Q8VCM7,Q8VCM7_CHAIN_0
11	Q8VCM7_CHAIN_0	FIBG_MOUSE	Fibrinogen gamma chain [CHAIN 0]	740.736	58.15	78	23	1	Q8VCM7	0		5.64	46671.1	uniprot_sprot	R|YLQEIYNSNNQK|I	[TMTzero_Nterm]YLQEIYNSNNQK[TMTzero_K]	2	109-120	TRUE	11.931	0.204	981.52	2	85.68	1961.03	0	2	Q8VCM7,Q8VCM7_CHAIN_0
11	Q8VCM7_CHAIN_0	FIBG_MOUSE	Fibrinogen gamma chain [CHAIN 0]	740.736	58.15	78	23	1	Q8VCM7	0		5.64	46671.1	uniprot_sprot	R|YLQEIYNSNNQK|I	[TMTzero_Nterm]YLQEIYNSNNQK[TMTzero_K]	2	109-120	TRUE	13.577	1.425	654.682	3	85.68	1961.03	0	2	Q8VCM7,Q8VCM7_CHAIN_0
11	Q8VCM7_CHAIN_0	FIBG_MOUSE	Fibrinogen gamma chain [CHAIN 0]	740.736	58.15	78	23	1	Q8VCM7	0		5.64	46671.1	uniprot_sprot	R|YLQEIYNSNNQK|I	[TMTzero_Nterm]YLQEIYNSNNQK[TMTzero_K]	2	109-120	TRUE	11.064	0.623	654.682	3	86.38	1961.03	0	2	Q8VCM7,Q8VCM7_CHAIN_0
11	Q8VCM7_CHAIN_0	FIBG_MOUSE	Fibrinogen gamma chain [CHAIN 0]	740.736	58.15	78	23	1	Q8VCM7	0		5.64	46671.1	uniprot_sprot	R|YLQEIYNSNNQK|I	[TMTzero_Nterm]YLQEIYNSNNQK[TMTzero_K]	2	109-120	TRUE	14.27	0.332	981.52	2	86.38	1961.03	0	2	Q8VCM7,Q8VCM7_CHAIN_0
12	P20918_CHAIN_0	PLMN_MOUSE	Plasmin light chain B [CHAIN 0]	713.391	33.04	31	24	0		5	P20918,P20918_CHAIN_1,P20918_CHAIN_2,P20918_CHAIN_3,P20918_PEPT_0	6.27	88661.3	uniprot_sprot	K|CEGETDFVCR|S	[TMTzero_Nterm]C[Cys_CAM]EGETDFVC[Cys_CAM]R	3	34-43	TRUE	12.904	-1.859	748.83	2	58.62	1495.64	0	4	P20918,P20918_CHAIN_0,P20918_CHAIN_1,P20918_PEPT_0
12	P20918_CHAIN_0	PLMN_MOUSE	Plasmin light chain B [CHAIN 0]	713.391	33.04	31	24	0		5	P20918,P20918_CHAIN_1,P20918_CHAIN_2,P20918_CHAIN_3,P20918_PEPT_0	6.27	88661.3	uniprot_sprot	-|DSLDGYISTQGASLFSLTK|K	[TMTzero_Nterm]DSLDGYISTQGASLFSLTK[TMTzero_K]	2	1-19	TRUE	7.494	2.563	817.77	3	116.08	2450.29	0	3	P20918_CHAIN_0,P20918_CHAIN_1,P20918_PEPT_0
12	P20918_CHAIN_0	PLMN_MOUSE	Plasmin light chain B [CHAIN 0]	713.391	33.04	31	24	0		5	P20918,P20918_CHAIN_1,P20918_CHAIN_2,P20918_CHAIN_3,P20918_PEPT_0	6.27	88661.3	uniprot_sprot	-|DSLDGYISTQGASLFSLTK|K	[TMTzero_Nterm]DSLDGYISTQGASLFSLTK[TMTzero_K]	2	1-19	TRUE	12.892	2.563	817.77	3	120.7	2450.29	0	3	P20918_CHAIN_0,P20918_CHAIN_1,P20918_PEPT_0
12	P20918_CHAIN_0	PLMN_MOUSE	Plasmin light chain B [CHAIN 0]	713.391	33.04	31	24	0		5	P20918,P20918_CHAIN_1,P20918_CHAIN_2,P20918_CHAIN_3,P20918_PEPT_0	6.27	88661.3	uniprot_sprot	K|EAQLPVIENK|V	[TMTzero_Nterm]EAQLPVIENK[TMTzero_K]	2	701-710	TRUE	8.895	-1.171	794.97	2	84.32	1587.92	0	3	P20918,P20918_CHAIN_0,P20918_CHAIN_3
12	P20918_CHAIN_0	PLMN_MOUSE	Plasmin light chain B [CHAIN 0]	713.391	33.04	31	24	0		5	P20918,P20918_CHAIN_1,P20918_CHAIN_2,P20918_CHAIN_3,P20918_PEPT_0	6.27	88661.3	uniprot_sprot	R|GTSSTTITGK|K	[TMTzero_Nterm]GTSSTTITGK[TMTzero_K]	2	368-377	TRUE	11.689	4.865	700.9	2	53.47	1399.79	0	4	P20918,P20918_CHAIN_0,P20918_CHAIN_1,P20918_CHAIN_2
12	P20918_CHAIN_0	PLMN_MOUSE	Plasmin light chain B [CHAIN 0]	713.391	33.04	31	24	0		5	P20918,P20918_CHAIN_1,P20918_CHAIN_2,P20918_CHAIN_3,P20918_PEPT_0	6.27	88661.3	uniprot_sprot	R|GTVSVTVSGK|T	[TMTzero_Nterm]GTVSVTVSGK[TMTzero_K]	2	266-275	TRUE	13.022	0.722	691.916	2	65.97	1381.82	0	4	P20918,P20918_CHAIN_0,P20918_CHAIN_1,P20918_CHAIN_2
12	P20918_CHAIN_0	PLMN_MOUSE	Plasmin light chain B [CHAIN 0]	713.391	33.04	31	24	0		5	P20918,P20918_CHAIN_1,P20918_CHAIN_2,P20918_CHAIN_3,P20918_PEPT_0	6.27	88661.3	uniprot_sprot	R|GTVSVTVSGK|T	[TMTzero_Nterm]GTVSVTVSGK[TMTzero_K]	2	266-275	TRUE	7.385	7.165	461.61	3	65.98	1381.82	0	4	P20918,P20918_CHAIN_0,P20918_CHAIN_1,P20918_CHAIN_2
12	P20918_CHAIN_0	PLMN_MOUSE	Plasmin light chain B [CHAIN 0]	713.391	33.04	31	24	0		5	P20918,P20918_CHAIN_1,P20918_CHAIN_2,P20918_CHAIN_3,P20918_PEPT_0	6.27	88661.3	uniprot_sprot	R|HSIFTPQTNPR|A	[TMTzero_Nterm]HSIFTPQTNPR	1	494-504	TRUE	11.136	7.761	507.94	3	58.3	1520.81	0	4	P20918,P20918_CHAIN_0,P20918_CHAIN_1,P20918_CHAIN_2
12	P20918_CHAIN_0	PLMN_MOUSE	Plasmin light chain B [CHAIN 0]	713.391	33.04	31	24	0		5	P20918,P20918_CHAIN_1,P20918_CHAIN_2,P20918_CHAIN_3,P20918_PEPT_0	6.27	88661.3	uniprot_sprot	R|HSIFTPQTNPR|A	[TMTzero_Nterm]HSIFTPQTNPR	1	494-504	TRUE	8.04	2.974	761.41	2	58.4	1520.81	0	4	P20918,P20918_CHAIN_0,P20918_CHAIN_1,P20918_CHAIN_2
12	P20918_CHAIN_0	PLMN_MOUSE	Plasmin light chain B [CHAIN 0]	713.391	33.04	31	24	0		5	P20918,P20918_CHAIN_1,P20918_CHAIN_2,P20918_CHAIN_3,P20918_PEPT_0	6.27	88661.3	uniprot_sprot	R|LKEAQLPVIENK|V	[TMTzero_Nterm]LK[TMTzero_K]EAQLPVIENK[TMTzero_K]	3	699-710	TRUE	10.562	-0.368	685.426	3	91.83	2053.26	1	3	P20918,P20918_CHAIN_0,P20918_CHAIN_3
12	P20918_CHAIN_0	PLMN_MOUSE	Plasmin light chain B [CHAIN 0]	713.391	33.04	31	24	0		5	P20918,P20918_CHAIN_1,P20918_CHAIN_2,P20918_CHAIN_3,P20918_PEPT_0	6.27	88661.3	uniprot_sprot	K|LSRPATITDK|V	[TMTzero_Nterm]LSRPATITDK[TMTzero_K]	2	654-663	TRUE	9.64	-0.284	517.315	3	63.58	1548.92	1	3	P20918,P20918_CHAIN_0,P20918_CHAIN_3
12	P20918_CHAIN_0	PLMN_MOUSE	Plasmin light chain B [CHAIN 0]	713.391	33.04	31	24	0		5	P20918,P20918_CHAIN_1,P20918_CHAIN_2,P20918_CHAIN_3,P20918_PEPT_0	6.27	88661.3	uniprot_sprot	R|MRDVILFEK|R	[TMTzero_Nterm]MRDVILFEK[TMTzero_K]	2	69-77	TRUE	9.368	0.358	533.649	3	95.9	1597.93	1	4	P20918,P20918_CHAIN_0,P20918_CHAIN_1,P20918_PEPT_0
12	P20918_CHAIN_0	PLMN_MOUSE	Plasmin light chain B [CHAIN 0]	713.391	33.04	31	24	0		5	P20918,P20918_CHAIN_1,P20918_CHAIN_2,P20918_CHAIN_3,P20918_PEPT_0	6.27	88661.3	uniprot_sprot	K|NLEENYCR|N	[TMTzero_Nterm]NLEENYC[Cys_CAM]R	2	299-306	TRUE	7.585	5.908	661.31	2	51.83	1320.61	0	4	P20918,P20918_CHAIN_0,P20918_CHAIN_1,P20918_CHAIN_2
12	P20918_CHAIN_0	PLMN_MOUSE	Plasmin light chain B [CHAIN 0]	713.391	33.04	31	24	0		5	P20918,P20918_CHAIN_1,P20918_CHAIN_2,P20918_CHAIN_3,P20918_PEPT_0	6.27	88661.3	uniprot_sprot	K|NLEENYCRNPDGETAPWCYTTDSQLR|W	[TMTzero_Nterm]NLEENYC[Cys_CAM]RNPDGETAPWC[Cys_CAM]YTTDSQLR	3	299-324	TRUE	19.152	0.2	1138.51	3	86.82	3412.51	1	4	P20918,P20918_CHAIN_0,P20918_CHAIN_1,P20918_CHAIN_2
12	P20918_CHAIN_0	PLMN_MOUSE	Plasmin light chain B [CHAIN 0]	713.391	33.04	31	24	0		5	P20918,P20918_CHAIN_1,P20918_CHAIN_2,P20918_CHAIN_3,P20918_PEPT_0	6.27	88661.3	uniprot_sprot	R|NPDGDVNGPWCYTTNPR|K	[TMTzero_Nterm]NPDGDVNGPWC[Cys_CAM]YTTNPR	2	514-530	TRUE	13.318	-1.403	729.67	3	79.9	2185.99	0	4	P20918,P20918_CHAIN_0,P20918_CHAIN_1,P20918_CHAIN_2
12	P20918_CHAIN_0	PLMN_MOUSE	Plasmin light chain B [CHAIN 0]	713.391	33.04	31	24	0		5	P20918,P20918_CHAIN_1,P20918_CHAIN_2,P20918_CHAIN_3,P20918_PEPT_0	6.27	88661.3	uniprot_sprot	R|NPDGETAPWCYTTDSQLR|W	[TMTzero_Nterm]NPDGETAPWC[Cys_CAM]YTTDSQLR	2	307-324	TRUE	15.499	-2.908	1168.04	2	85.25	2334.06	0	4	P20918,P20918_CHAIN_0,P20918_CHAIN_1,P20918_CHAIN_2
12	P20918_CHAIN_0	PLMN_MOUSE	Plasmin light chain B [CHAIN 0]	713.391	33.04	31	24	0		5	P20918,P20918_CHAIN_1,P20918_CHAIN_2,P20918_CHAIN_3,P20918_PEPT_0	6.27	88661.3	uniprot_sprot	K|RVYLSECK|T	[TMTzero_Nterm]RVYLSEC[Cys_CAM]K[TMTzero_K]	3	78-85	TRUE	10.085	-1.453	501.619	3	62.28	1501.83	1	3	P20918,P20918_CHAIN_0,P20918_CHAIN_1
12	P20918_CHAIN_0	PLMN_MOUSE	Plasmin light chain B [CHAIN 0]	713.391	33.04	31	24	0		5	P20918,P20918_CHAIN_1,P20918_CHAIN_2,P20918_CHAIN_3,P20918_PEPT_0	6.27	88661.3	uniprot_sprot	K|SSRPEFYK|V	[TMTzero_Nterm]SSRPEFYK[TMTzero_K]	2	610-617	TRUE	7.811	-1.841	731.41	2	60.68	1460.8	1	3	P20918,P20918_CHAIN_0,P20918_CHAIN_3
12	P20918_CHAIN_0	PLMN_MOUSE	Plasmin light chain B [CHAIN 0]	713.391	33.04	31	24	0		5	P20918,P20918_CHAIN_1,P20918_CHAIN_2,P20918_CHAIN_3,P20918_PEPT_0	6.27	88661.3	uniprot_sprot	K|SSRPEFYK|V	[TMTzero_Nterm]SSRPEFYK[TMTzero_K]	2	610-617	TRUE	7.77	0.959	487.941	3	60.77	1460.8	1	3	P20918,P20918_CHAIN_0,P20918_CHAIN_3
12	P20918_CHAIN_0	PLMN_MOUSE	Plasmin light chain B [CHAIN 0]	713.391	33.04	31	24	0		5	P20918,P20918_CHAIN_1,P20918_CHAIN_2,P20918_CHAIN_3,P20918_PEPT_0	6.27	88661.3	uniprot_sprot	K|TAVTAAGTPCQGWAAQEPHR|H	[TMTzero_Nterm]TAVTAAGTPC[Cys_CAM]QGWAAQEPHR	2	474-493	TRUE	18.181	-4.261	778.39	3	66.35	2332.14	0	4	P20918,P20918_CHAIN_0,P20918_CHAIN_1,P20918_CHAIN_2
12	P20918_CHAIN_0	PLMN_MOUSE	Plasmin light chain B [CHAIN 0]	713.391	33.04	31	24	0		5	P20918,P20918_CHAIN_1,P20918_CHAIN_2,P20918_CHAIN_3,P20918_PEPT_0	6.27	88661.3	uniprot_sprot	K|TAVTAAGTPCQGWAAQEPHR|H	[TMTzero_Nterm]TAVTAAGTPC[Cys_CAM]QGWAAQEPHR	2	474-493	TRUE	7.978	3.148	584.04	4	66.47	2332.14	0	4	P20918,P20918_CHAIN_0,P20918_CHAIN_1,P20918_CHAIN_2
12	P20918_CHAIN_0	PLMN_MOUSE	Plasmin light chain B [CHAIN 0]	713.391	33.04	31	24	0		5	P20918,P20918_CHAIN_1,P20918_CHAIN_2,P20918_CHAIN_3,P20918_PEPT_0	6.27	88661.3	uniprot_sprot	R|TICYITGWGETQGTFGAGR|L	[TMTzero_Nterm]TIC[Cys_CAM]YITGWGETQGTFGAGR	2	680-698	TRUE	17.198	2.107	1150.06	2	103.07	2298.11	0	3	P20918,P20918_CHAIN_0,P20918_CHAIN_3
12	P20918_CHAIN_0	PLMN_MOUSE	Plasmin light chain B [CHAIN 0]	713.391	33.04	31	24	0		5	P20918,P20918_CHAIN_1,P20918_CHAIN_2,P20918_CHAIN_3,P20918_PEPT_0	6.27	88661.3	uniprot_sprot	R|TICYITGWGETQGTFGAGR|L	[TMTzero_Nterm]TIC[Cys_CAM]YITGWGETQGTFGAGR	2	680-698	TRUE	16.232	-2.67	767.046	3	103.2	2298.11	0	3	P20918,P20918_CHAIN_0,P20918_CHAIN_3
12	P20918_CHAIN_0	PLMN_MOUSE	Plasmin light chain B [CHAIN 0]	713.391	33.04	31	24	0		5	P20918,P20918_CHAIN_1,P20918_CHAIN_2,P20918_CHAIN_3,P20918_PEPT_0	6.27	88661.3	uniprot_sprot	R|TPENFPCK|N	[TMTzero_Nterm]TPENFPC[Cys_CAM]K[TMTzero_K]	3	291-298	TRUE	7.301	1.966	720.88	2	69.02	1439.75	0	4	P20918,P20918_CHAIN_0,P20918_CHAIN_1,P20918_CHAIN_2
12	P20918_CHAIN_0	PLMN_MOUSE	Plasmin light chain B [CHAIN 0]	713.391	33.04	31	24	0		5	P20918,P20918_CHAIN_1,P20918_CHAIN_2,P20918_CHAIN_3,P20918_PEPT_0	6.27	88661.3	uniprot_sprot	K|VCNRVEYLNNR|V	[TMTzero_Nterm]VC[Cys_CAM]NRVEYLNNR	2	711-721	TRUE	9.481	3.659	830.93	2	58.13	1659.85	1	3	P20918,P20918_CHAIN_0,P20918_CHAIN_3
12	P20918_CHAIN_0	PLMN_MOUSE	Plasmin light chain B [CHAIN 0]	713.391	33.04	31	24	0		5	P20918,P20918_CHAIN_1,P20918_CHAIN_2,P20918_CHAIN_3,P20918_PEPT_0	6.27	88661.3	uniprot_sprot	K|VILGAHEEYIR|G	[TMTzero_Nterm]VILGAHEEYIR	1	618-628	TRUE	12.604	-0.169	508.624	3	76.05	1522.85	0	3	P20918,P20918_CHAIN_0,P20918_CHAIN_3
12	P20918_CHAIN_0	PLMN_MOUSE	Plasmin light chain B [CHAIN 0]	713.391	33.04	31	24	0		5	P20918,P20918_CHAIN_1,P20918_CHAIN_2,P20918_CHAIN_3,P20918_PEPT_0	6.27	88661.3	uniprot_sprot	K|VIPACLPSPNYMVADR|T	[TMTzero_Nterm]VIPAC[Cys_CAM]LPSPNYMVADR	2	664-679	TRUE	11.686	4.843	676.35	3	103.32	2026.04	0	3	P20918,P20918_CHAIN_0,P20918_CHAIN_3
12	P20918_CHAIN_0	PLMN_MOUSE	Plasmin light chain B [CHAIN 0]	713.391	33.04	31	24	0		5	P20918,P20918_CHAIN_1,P20918_CHAIN_2,P20918_CHAIN_3,P20918_PEPT_0	6.27	88661.3	uniprot_sprot	K|VIPACLPSPNYMVADR|T	[TMTzero_Nterm]VIPAC[Cys_CAM]LPSPNYMVADR	2	664-679	TRUE	15.364	-0.787	1014.03	2	103.6	2026.04	0	3	P20918,P20918_CHAIN_0,P20918_CHAIN_3
12	P20918_CHAIN_0	PLMN_MOUSE	Plasmin light chain B [CHAIN 0]	713.391	33.04	31	24	0		5	P20918,P20918_CHAIN_1,P20918_CHAIN_2,P20918_CHAIN_3,P20918_PEPT_0	6.27	88661.3	uniprot_sprot	R|VVGGCVANPHSWPWQISLR|T	[TMTzero_Nterm]VVGGC[Cys_CAM]VANPHSWPWQISLR	2	563-581	TRUE	11.228	-0.565	796.42	3	110.78	2386.24	0	3	P20918,P20918_CHAIN_0,P20918_CHAIN_3
12	P20918_CHAIN_0	PLMN_MOUSE	Plasmin light chain B [CHAIN 0]	713.391	33.04	31	24	0		5	P20918,P20918_CHAIN_1,P20918_CHAIN_2,P20918_CHAIN_3,P20918_PEPT_0	6.27	88661.3	uniprot_sprot	R|VYLSECK|T	[TMTzero_Nterm]VYLSEC[Cys_CAM]K[TMTzero_K]	3	79-85	TRUE	10.844	-1.12	673.874	2	72.33	1345.73	0	4	P20918,P20918_CHAIN_0,P20918_CHAIN_1,P20918_CHAIN_2
12	P20918_CHAIN_0	PLMN_MOUSE	Plasmin light chain B [CHAIN 0]	713.391	33.04	31	24	0		5	P20918,P20918_CHAIN_1,P20918_CHAIN_2,P20918_CHAIN_3,P20918_PEPT_0	6.27	88661.3	uniprot_sprot	R|WEYCNLKR|C	[TMTzero_Nterm]WEYC[Cys_CAM]NLK[TMTzero_K]R	3	427-434	TRUE	7.294	-8.472	539.63	3	76.35	1615.85	1	4	P20918,P20918_CHAIN_0,P20918_CHAIN_1,P20918_CHAIN_2
13	P07759_CHAIN_0	SPA3K_MOUSE	Serine protease inhibitor A3K (Serpin A3K) [CHAIN 0]	673.276	44.58	36	19	0		5	P07759,P29621_CHAIN_0,P29621,Q5I2A0,Q80X76	5.1	44742.1	uniprot_sprot	K|AVLDVAETGTEAAAATGVIGGIR|K	[TMTzero_Nterm]AVLDVAETGTEAAAATGVIGGIR	1	340-362	TRUE	18.599	-5.465	789.44	3	112.77	2365.28	0	2	P07759,P07759_CHAIN_0
13	P07759_CHAIN_0	SPA3K_MOUSE	Serine protease inhibitor A3K (Serpin A3K) [CHAIN 0]	673.276	44.58	36	19	0		5	P07759,P29621_CHAIN_0,P29621,Q5I2A0,Q80X76	5.1	44742.1	uniprot_sprot	K|DLQILAEFHEK|T	[TMTzero_Nterm]DLQILAEFHEK[TMTzero_K]	2	124-134	FALSE	12.331	-0.313	597.673	3	104.48	1790	0	4	P07759,P07759_CHAIN_0,Q03734,Q03734_CHAIN_0
13	P07759_CHAIN_0	SPA3K_MOUSE	Serine protease inhibitor A3K (Serpin A3K) [CHAIN 0]	673.276	44.58	36	19	0		5	P07759,P29621_CHAIN_0,P29621,Q5I2A0,Q80X76	5.1	44742.1	uniprot_sprot	K|DLQILAEFHEK|T	[TMTzero_Nterm]DLQILAEFHEK[TMTzero_K]	2	124-134	FALSE	9.306	0.815	597.673	3	105.18	1790	0	4	P07759,P07759_CHAIN_0,Q03734,Q03734_CHAIN_0
13	P07759_CHAIN_0	SPA3K_MOUSE	Serine protease inhibitor A3K (Serpin A3K) [CHAIN 0]	673.276	44.58	36	19	0		5	P07759,P29621_CHAIN_0,P29621,Q5I2A0,Q80X76	5.1	44742.1	uniprot_sprot	K|DLQILAEFHEK|T	[TMTzero_Nterm]DLQILAEFHEK[TMTzero_K]	2	124-134	FALSE	10.186	-4.268	896.01	2	104	1790	0	4	P07759,P07759_CHAIN_0,Q03734,Q03734_CHAIN_0
13	P07759_CHAIN_0	SPA3K_MOUSE	Serine protease inhibitor A3K (Serpin A3K) [CHAIN 0]	673.276	44.58	36	19	0		5	P07759,P29621_CHAIN_0,P29621,Q5I2A0,Q80X76	5.1	44742.1	uniprot_sprot	K|ELISELDER|T	[TMTzero_Nterm]ELISELDER	1	172-180	TRUE	8.282	-1.777	664.36	2	82.77	1326.7	0	2	P07759,P07759_CHAIN_0
13	P07759_CHAIN_0	SPA3K_MOUSE	Serine protease inhibitor A3K (Serpin A3K) [CHAIN 0]	673.276	44.58	36	19	0		5	P07759,P29621_CHAIN_0,P29621,Q5I2A0,Q80X76	5.1	44742.1	uniprot_sprot	K|EVFTEQADLSGITETK|K	[TMTzero_Nterm]EVFTEQADLSGITETK[TMTzero_K]	2	314-329	TRUE	15.955	0.298	739.395	3	95.57	2215.16	0	2	P07759,P07759_CHAIN_0
13	P07759_CHAIN_0	SPA3K_MOUSE	Serine protease inhibitor A3K (Serpin A3K) [CHAIN 0]	673.276	44.58	36	19	0		5	P07759,P29621_CHAIN_0,P29621,Q5I2A0,Q80X76	5.1	44742.1	uniprot_sprot	K|EVFTEQADLSGITETK|K	[TMTzero_Nterm]EVFTEQADLSGITETK[TMTzero_K]	2	314-329	TRUE	12.932	-1.181	739.396	3	96.27	2215.16	0	2	P07759,P07759_CHAIN_0
13	P07759_CHAIN_0	SPA3K_MOUSE	Serine protease inhibitor A3K (Serpin A3K) [CHAIN 0]	673.276	44.58	36	19	0		5	P07759,P29621_CHAIN_0,P29621,Q5I2A0,Q80X76	5.1	44742.1	uniprot_sprot	K|EVFTEQADLSGITETKK|L	[TMTzero_Nterm]EVFTEQADLSGITETK[TMTzero_K]K[TMTzero_K]	3	314-330	TRUE	19.211	0.638	856.81	3	93.7	2567.41	1	2	P07759,P07759_CHAIN_0
13	P07759_CHAIN_0	SPA3K_MOUSE	Serine protease inhibitor A3K (Serpin A3K) [CHAIN 0]	673.276	44.58	36	19	0		5	P07759,P29621_CHAIN_0,P29621,Q5I2A0,Q80X76	5.1	44742.1	uniprot_sprot	-|FPDGTK|E	[TMTzero_Nterm]FPDGTK[TMTzero_K]	2	1-6	TRUE	9.004	-0.505	556.821	2	66.18	1111.63	0	1	P07759_CHAIN_0
13	P07759_CHAIN_0	SPA3K_MOUSE	Serine protease inhibitor A3K (Serpin A3K) [CHAIN 0]	673.276	44.58	36	19	0		5	P07759,P29621_CHAIN_0,P29621,Q5I2A0,Q80X76	5.1	44742.1	uniprot_sprot	K|FSIASNYR|L	[TMTzero_Nterm]FSIASNYR	1	294-301	TRUE	9.844	1.08	591.319	2	74.63	1180.62	0	2	P07759,P07759_CHAIN_0
13	P07759_CHAIN_0	SPA3K_MOUSE	Serine protease inhibitor A3K (Serpin A3K) [CHAIN 0]	673.276	44.58	36	19	0		5	P07759,P29621_CHAIN_0,P29621,Q5I2A0,Q80X76	5.1	44742.1	uniprot_sprot	R|HFRDEELSCSVLELK|Y	[TMTzero_Nterm]HFRDEELSC[Cys_CAM]SVLELK[TMTzero_K]	3	231-245	FALSE	8.012	1.061	578.309	4	91.65	2309.21	1	4	P07759,P07759_CHAIN_0,Q03734,Q03734_CHAIN_0
13	P07759_CHAIN_0	SPA3K_MOUSE	Serine protease inhibitor A3K (Serpin A3K) [CHAIN 0]	673.276	44.58	36	19	0		5	P07759,P29621_CHAIN_0,P29621,Q5I2A0,Q80X76	5.1	44742.1	uniprot_sprot	K|ISFDPQDTFESEFYLDEK|R	[TMTzero_Nterm]ISFDPQDTFESEFYLDEK[TMTzero_K]	2	197-214	FALSE	14.668	-2.478	886.769	3	125.08	2657.28	0	4	P07759,P07759_CHAIN_0,Q03734,Q03734_CHAIN_0
13	P07759_CHAIN_0	SPA3K_MOUSE	Serine protease inhibitor A3K (Serpin A3K) [CHAIN 0]	673.276	44.58	36	19	0		5	P07759,P29621_CHAIN_0,P29621,Q5I2A0,Q80X76	5.1	44742.1	uniprot_sprot	K|ISFDPQDTFESEFYLDEK|R	[TMTzero_Nterm]ISFDPQDTFESEFYLDEK[TMTzero_K]	2	197-214	FALSE	11.611	7.783	886.76	3	125.78	2657.28	0	4	P07759,P07759_CHAIN_0,Q03734,Q03734_CHAIN_0
13	P07759_CHAIN_0	SPA3K_MOUSE	Serine protease inhibitor A3K (Serpin A3K) [CHAIN 0]	673.276	44.58	36	19	0		5	P07759,P29621_CHAIN_0,P29621,Q5I2A0,Q80X76	5.1	44742.1	uniprot_sprot	K|ISFDPQDTFESEFYLDEK|R	[TMTzero_Nterm]ISFDPQDTFESEFYLDEK[TMTzero_K]	2	197-214	FALSE	9.683	-3.507	886.77	3	128.3	2657.28	0	4	P07759,P07759_CHAIN_0,Q03734,Q03734_CHAIN_0
13	P07759_CHAIN_0	SPA3K_MOUSE	Serine protease inhibitor A3K (Serpin A3K) [CHAIN 0]	673.276	44.58	36	19	0		5	P07759,P29621_CHAIN_0,P29621,Q5I2A0,Q80X76	5.1	44742.1	uniprot_sprot	K|ISFDPQDTFESEFYLDEKR|S	[TMTzero_Nterm]ISFDPQDTFESEFYLDEK[TMTzero_K]R	2	197-215	FALSE	21.393	0.189	938.8	3	115.9	2813.38	1	4	P07759,P07759_CHAIN_0,Q03734,Q03734_CHAIN_0
13	P07759_CHAIN_0	SPA3K_MOUSE	Serine protease inhibitor A3K (Serpin A3K) [CHAIN 0]	673.276	44.58	36	19	0		5	P07759,P29621_CHAIN_0,P29621,Q5I2A0,Q80X76	5.1	44742.1	uniprot_sprot	K|KLSVSQVVHK|A	[TMTzero_Nterm]K[TMTzero_K]LSVSQVVHK[TMTzero_K]	3	330-339	TRUE	17.544	-0.938	599.717	3	75.38	1796.13	1	2	P07759,P07759_CHAIN_0
13	P07759_CHAIN_0	SPA3K_MOUSE	Serine protease inhibitor A3K (Serpin A3K) [CHAIN 0]	673.276	44.58	36	19	0		5	P07759,P29621_CHAIN_0,P29621,Q5I2A0,Q80X76	5.1	44742.1	uniprot_sprot	R|KTLFPSQIEELNLPK|F	[TMTzero_Nterm]K[TMTzero_K]TLFPSQIEELNLPK[TMTzero_K]	3	279-293	TRUE	13.508	6.728	810.48	3	111.25	2428.43	1	2	P07759,P07759_CHAIN_0
13	P07759_CHAIN_0	SPA3K_MOUSE	Serine protease inhibitor A3K (Serpin A3K) [CHAIN 0]	673.276	44.58	36	19	0		5	P07759,P29621_CHAIN_0,P29621,Q5I2A0,Q80X76	5.1	44742.1	uniprot_sprot	R|KTLFPSQIEELNLPK|F	[TMTzero_Nterm]K[TMTzero_K]TLFPSQIEELNLPK[TMTzero_K]	3	279-293	TRUE	14.963	-0.904	810.486	3	111.93	2428.43	1	2	P07759,P07759_CHAIN_0
[truncated: 1,635 more rows]

## Sheet: TMT0-ECM
Databases	uniprot_sprot (2014_10)
Taxonomy	Mus musculus (10090)
[truncated: 2,111 more rows]

## Sheet: TMT6-1
Databases	uniprot_sprot (2014_10)
[truncated: 4,342 more rows]

[truncated: 3 more sheets: TMT6-2, All_IDs, P. berghei proteins]
