# Supplementary material for: Exploring experimental cerebral malaria pathogenesis through the characterisation of host-derived plasma microparticle protein content
Source: Sci Rep. 2016 Dec 5;6:37871. doi: 10.1038/srep37871 (PMC5137300; doi:10.1038/srep37871)
Supplement: Supplementary Dataset 2 [file srep37871-s3.xls]

## Sheet: TMT6-1 Export Params
TMT6-1
EasyProt version	v2.3 (build 785)
Date	2016/02/01 @ 21:30:23
#Jobs	1
FDR	1
Min #peptides per protein	2
Reporters	126 127N 128C 129N 130C 131N
Ratios	130C+131N/126+127N 130C+131N/128C+129N 128C+129N/126+127N
Tolerance	0.05
Intensity normalization with internal standard	No
Global normalization	Median log peptide ratios = 0
Confidence	99 %
Isotopic purity correction	TMT 6-plex Batch PF203278 (Used: 126 127N 128C 129N 130C 131N)
	i126 = 1.049707965952243 * I126 + -0.004201332368551925 * I127N + 5.001009485937463E-5 * I128C + 7.663361277857268E-6 * I129N + -2.645844791206426E-7 * I130C + 9.588616641365245E-12 * I131N
	i127N = -0.05221441487957609 * I126 + 1.0548366642338602 * I127N + -0.012556131486846636 * I128C + -0.0019240549754315113 * I129N + 6.642973820704094E-5 * I130C + -2.407432572676109E-9 * I131N
	i128C = 0.002642543339105212 * I126 + -0.05338471392131741 * I127N + 1.0674828749592198 * I128C + -0.015879898024034896 * I129N + -6.237968905060056E-4 * I130C + 3.3970007848709064E-5 * I131N
	i129N = -1.3908995218444217E-4 * I126 + 0.0028098980239281254 * I127N + -0.05618683328238776 * I128C + 1.0600515874227945 * I129N + -0.029619627307481692 * I130C + -2.010823955058254E-4 * I131N
	i130C = 3.0795656468784187E-6 * I126 + -6.221344741168524E-5 * I127N + 0.0012440225829819548 * I128C + -0.043440563490437935 * I129N + 1.059073843380196 * I130C + -0.030669700894535253 * I131N
	i131N = -8.622783811259572E-8 * I126 + 1.741976527527186E-6 * I127N + -3.483263232349473E-5 * I128C + 0.0012163357777322617 * I129N + -0.02965406761464549 * I130C + 1.057858751625047 * I131N
Labelling design	TMT-126	NI
	TMT-127	NI
	TMT-128	d3 pi
	TMT-129	d3 pi
	TMT-130	ECM
	TMT-131	ECM

## Sheet: TMT6-1 Jobs Params
Job ID	1453934136476
Databases	uniprot_sprot (2014_10)
Taxonomies	Mus musculus (10090)
Instrument Type	ESI-LTQ-Orbitrap
Scoring Model	CID_LTQ_scan_Orbitrap_0.01Da
		Round 1
Enzyme		Trypsin_(KR)
Missed Cleavage		1 normal
Precursor Error Tolerance		10.0 ppm
Min. Peptide Length		6
Min. Peptide z-Score		4
Extended PTM Search		FALSE
Modifications		Cys_CAM (fixed, all)
		Oxidation_M (variable, unlimited)
		TMTsixplex_K (fixed, all)
		TMTsixplex_Nterm (fixed, all)
Peaklist File	Natalia_TMT6_240m_1.mgf

## Sheet: TMT6-1 Protein Details
Rank	AC	ID	Description	Protein Score	% Coverage	#PSMs	#Peptides	#Ambiguous Prots	Ambiguous Prots	#Sub-Prots	Sub-Prots	Protein PI	Protein Mass (Da)	Database	Sequence	Sequence + PTMs	#PTMs	Position (to mature prot.)	Proteotypic	z-score	Delta Mass (ppm)	Experimental Mass (m/z)	Charge	Retention Time (min)	Theoretical Mass (Da)	Missed Cleavages	#Ref Proteins	Ref Proteins	126	127N	128C	129N	130C	131N	i126	i127N	i128C	i129N	i130C	i131N	i(130C+131N/126+127N)	i(130C+131N/128C+129N)	i(128C+129N/126+127N)	N130C	N131N	N126	N127N	N(130C+131N/126+127N)	N130C
1	P01027_CHAIN_0	CO3_MOUSE	Complement C3c alpha' chain fragment 2 [CHAIN 0]	2858.21	55.4	170	83	0		11	P01027,P01027_CHAIN_3,P01027_CHAIN_6,P01027_ISOFORM_Short,P01027_CHAIN_11,P01027_CHAIN_7,P01027_CHAIN_8,P01027_CHAIN_10,P01027_CHAIN_4,P01027_CHAIN_5,P01027_CHAIN_9	6.34	184180	uniprot_sprot	K|ACEPGVDYVYK|T	[TMTsixplex_Nterm]AC[Cys_CAM]EPGVDYVYK[TMTsixplex_K]	3	1512-1522	TRUE	10.534	-3.928	879.964	2	124.1	1757.91	0	6	P01027,P01027_CHAIN_0,P01027_CHAIN_3,P01027_CHAIN_6,P01027_CHAIN_11,P01027_ISOFORM_Short	11327.6	37122.7	55794.2	52438.4	39767	22676.8	11737.9	37768.1	56750.8	51372.8	39209.9	22871.5	1.25402	0.574171	2.18405	27632	16118	11737.9	37768.1	0.883731	62856.4
1	P01027_CHAIN_0	CO3_MOUSE	Complement C3c alpha' chain fragment 2 [CHAIN 0]	2858.21	55.4	170	83	0		11	P01027,P01027_CHAIN_3,P01027_CHAIN_6,P01027_ISOFORM_Short,P01027_CHAIN_11,P01027_CHAIN_7,P01027_CHAIN_8,P01027_CHAIN_10,P01027_CHAIN_4,P01027_CHAIN_5,P01027_CHAIN_9	6.34	184180	uniprot_sprot	K|ACEPGVDYVYK|T	[TMTsixplex_Nterm]AC[Cys_CAM]EPGVDYVYK[TMTsixplex_K]	3	1512-1522	TRUE	7.806	0.641	586.976	3	124.82	1757.91	0	6	P01027,P01027_CHAIN_0,P01027_CHAIN_3,P01027_CHAIN_6,P01027_CHAIN_11,P01027_ISOFORM_Short	31562	78575.4	156437	134204	102098	109116	32809.6	79020.5	160692	130644	99142.2	112560	1.89307	0.72666	2.60516	69867.4	79323	32809.6	79020.5	1.33408	158932
1	P01027_CHAIN_0	CO3_MOUSE	Complement C3c alpha' chain fragment 2 [CHAIN 0]	2858.21	55.4	170	83	0		11	P01027,P01027_CHAIN_3,P01027_CHAIN_6,P01027_ISOFORM_Short,P01027_CHAIN_11,P01027_CHAIN_7,P01027_CHAIN_8,P01027_CHAIN_10,P01027_CHAIN_4,P01027_CHAIN_5,P01027_CHAIN_9	6.34	184180	uniprot_sprot	K|ACEPGVDYVYK|T	[TMTsixplex_Nterm]AC[Cys_CAM]EPGVDYVYK[TMTsixplex_K]	3	1512-1522	TRUE	8.085	0.387	879.96	2	124.83	1757.91	0	6	P01027,P01027_CHAIN_0,P01027_CHAIN_3,P01027_CHAIN_6,P01027_CHAIN_11,P01027_ISOFORM_Short	38959.2	124394	242898	245547	169183	94279.1	40387.1	125670	248750	241959	165913	95007.5	1.57127	0.531723	2.95505	116922	66953.6	40387.1	125670	1.1073	265971
1	P01027_CHAIN_0	CO3_MOUSE	Complement C3c alpha' chain fragment 2 [CHAIN 0]	2858.21	55.4	170	83	0		11	P01027,P01027_CHAIN_3,P01027_CHAIN_6,P01027_ISOFORM_Short,P01027_CHAIN_11,P01027_CHAIN_7,P01027_CHAIN_8,P01027_CHAIN_10,P01027_CHAIN_4,P01027_CHAIN_5,P01027_CHAIN_9	6.34	184180	uniprot_sprot	K|ADIGCTPGSGK|N	[TMTsixplex_Nterm]ADIGC[Cys_CAM]TPGSGK[TMTsixplex_K]	3	598-608	TRUE	12.412	1.032	760.91	2	87.05	1519.81	0	4	P01027,P01027_CHAIN_0,P01027_CHAIN_1,P01027_CHAIN_2	5369.29	16158.9	28143.3	25889.7	34324.9	17745.6	5569.9	16363.8	28762.1	24887.5	34717.7	17785	2.3937	0.978621	2.44599	24466.2	12533.5	5569.9	16363.8	1.68689	55655
1	P01027_CHAIN_0	CO3_MOUSE	Complement C3c alpha' chain fragment 2 [CHAIN 0]	2858.21	55.4	170	83	0		11	P01027,P01027_CHAIN_3,P01027_CHAIN_6,P01027_ISOFORM_Short,P01027_CHAIN_11,P01027_CHAIN_7,P01027_CHAIN_8,P01027_CHAIN_10,P01027_CHAIN_4,P01027_CHAIN_5,P01027_CHAIN_9	6.34	184180	uniprot_sprot	K|ADIGCTPGSGK|N	[TMTsixplex_Nterm]ADIGC[Cys_CAM]TPGSGK[TMTsixplex_K]	3	598-608	TRUE	7.657	-1.736	507.61	3	87.18	1519.81	0	4	P01027,P01027_CHAIN_0,P01027_CHAIN_1,P01027_CHAIN_2	26735.4	78751	126445	133330	179660	128768	27740.8	79841.2	128619	129103	180684	131049	2.89764	1.20957	2.39559	127332	92352.9	27740.8	79841.2	2.04202	289650
1	P01027_CHAIN_0	CO3_MOUSE	Complement C3c alpha' chain fragment 2 [CHAIN 0]	2858.21	55.4	170	83	0		11	P01027,P01027_CHAIN_3,P01027_CHAIN_6,P01027_ISOFORM_Short,P01027_CHAIN_11,P01027_CHAIN_7,P01027_CHAIN_8,P01027_CHAIN_10,P01027_CHAIN_4,P01027_CHAIN_5,P01027_CHAIN_9	6.34	184180	uniprot_sprot	K|ADIGCTPGSGK|N	[TMTsixplex_Nterm]ADIGC[Cys_CAM]TPGSGK[TMTsixplex_K]	3	598-608	TRUE	14.87	1.032	760.91	2	87.73	1519.81	0	4	P01027,P01027_CHAIN_0,P01027_CHAIN_1,P01027_CHAIN_2	20117.3	73165.3	151823	159338	116989	65199.9	20818.7	73921.9	155615	157101	115163	65691.7	1.90894	0.578336	3.30076	81157.5	46294.2	20818.7	73921.9	1.34527	184614
1	P01027_CHAIN_0	CO3_MOUSE	Complement C3c alpha' chain fragment 2 [CHAIN 0]	2858.21	55.4	170	83	0		11	P01027,P01027_CHAIN_3,P01027_CHAIN_6,P01027_ISOFORM_Short,P01027_CHAIN_11,P01027_CHAIN_7,P01027_CHAIN_8,P01027_CHAIN_10,P01027_CHAIN_4,P01027_CHAIN_5,P01027_CHAIN_9	6.34	184180	uniprot_sprot	R|AFYEHAPK|Q	[TMTsixplex_Nterm]AFYEHAPK[TMTsixplex_K]	2	185-192	TRUE	8.279	4.352	710.9	2	96.75	1419.79	0	3	P01027,P01027_CHAIN_0,P01027_CHAIN_1	6804.16	18160.7	30250.2	28944	27762.8	18968.1	7067.8	18367.6	30863.8	28206.5	27600.3	19276.4	1.84297	0.793576	2.32236	19450.4	13584.5	7067.8	18367.6	1.29878	44245.2
1	P01027_CHAIN_0	CO3_MOUSE	Complement C3c alpha' chain fragment 2 [CHAIN 0]	2858.21	55.4	170	83	0		11	P01027,P01027_CHAIN_3,P01027_CHAIN_6,P01027_ISOFORM_Short,P01027_CHAIN_11,P01027_CHAIN_7,P01027_CHAIN_8,P01027_CHAIN_10,P01027_CHAIN_4,P01027_CHAIN_5,P01027_CHAIN_9	6.34	184180	uniprot_sprot	R|AFYEHAPK|Q	[TMTsixplex_Nterm]AFYEHAPK[TMTsixplex_K]	2	185-192	TRUE	9.085	-0.462	474.271	3	97.15	1419.79	0	3	P01027,P01027_CHAIN_0,P01027_CHAIN_1	154338	393769	714868	740472	645198	363862	160397	396945	730347	726674	640852	366659	1.80771	0.691487	2.61423	451621	258392	160397	396945	1.27393	1.02733e+06
1	P01027_CHAIN_0	CO3_MOUSE	Complement C3c alpha' chain fragment 2 [CHAIN 0]	2858.21	55.4	170	83	0		11	P01027,P01027_CHAIN_3,P01027_CHAIN_6,P01027_ISOFORM_Short,P01027_CHAIN_11,P01027_CHAIN_7,P01027_CHAIN_8,P01027_CHAIN_10,P01027_CHAIN_4,P01027_CHAIN_5,P01027_CHAIN_9	6.34	184180	uniprot_sprot	K|AGQYTDK|G	[TMTsixplex_Nterm]AGQYTDK[TMTsixplex_K]	2	658-664	TRUE	8.019	0.854	620.85	2	70.7	1239.69	0	5	P01027,P01027_CHAIN_0,P01027_CHAIN_3,P01027_CHAIN_4,P01027_CHAIN_5	14435.8	41964.4	67296	78632.1	51982.7	24545.2	14981	42519	68355	78144.2	50966.1	24517.2	1.31275	0.515247	2.54781	35916.8	17277.8	14981	42519	0.925123	81702.3
1	P01027_CHAIN_0	CO3_MOUSE	Complement C3c alpha' chain fragment 2 [CHAIN 0]	2858.21	55.4	170	83	0		11	P01027,P01027_CHAIN_3,P01027_CHAIN_6,P01027_ISOFORM_Short,P01027_CHAIN_11,P01027_CHAIN_7,P01027_CHAIN_8,P01027_CHAIN_10,P01027_CHAIN_4,P01027_CHAIN_5,P01027_CHAIN_9	6.34	184180	uniprot_sprot	K|AGQYTDK|G	[TMTsixplex_Nterm]AGQYTDK[TMTsixplex_K]	2	658-664	TRUE	8.679	0.115	620.85	2	71.37	1239.69	0	5	P01027,P01027_CHAIN_0,P01027_CHAIN_3,P01027_CHAIN_4,P01027_CHAIN_5	33360.9	125076	254358	288324	86594	50880.9	34508.6	126450	260303	289119	77932.8	51599	0.804751	0.23576	3.41343	54920.7	36362.8	34508.6	126450	0.567124	124932
1	P01027_CHAIN_0	CO3_MOUSE	Complement C3c alpha' chain fragment 2 [CHAIN 0]	2858.21	55.4	170	83	0		11	P01027,P01027_CHAIN_3,P01027_CHAIN_6,P01027_ISOFORM_Short,P01027_CHAIN_11,P01027_CHAIN_7,P01027_CHAIN_8,P01027_CHAIN_10,P01027_CHAIN_4,P01027_CHAIN_5,P01027_CHAIN_9	6.34	184180	uniprot_sprot	K|ALTQDDGVAK|L	[TMTsixplex_Nterm]ALTQDDGVAK[TMTsixplex_K]	2	375-384	TRUE	8.223	-3.9	738.43	2	93	1474.84	0	3	P01027,P01027_CHAIN_0,P01027_CHAIN_1	9045.72	20722.6	35929.3	35660.6	28242.2	19052.4	9410.36	20868.8	36688.3	34999.9	27820.6	19359.4	1.55817	0.658128	2.36757	19605.7	13642.9	9410.36	20868.8	1.09807	44598.4
1	P01027_CHAIN_0	CO3_MOUSE	Complement C3c alpha' chain fragment 2 [CHAIN 0]	2858.21	55.4	170	83	0		11	P01027,P01027_CHAIN_3,P01027_CHAIN_6,P01027_ISOFORM_Short,P01027_CHAIN_11,P01027_CHAIN_7,P01027_CHAIN_8,P01027_CHAIN_10,P01027_CHAIN_4,P01027_CHAIN_5,P01027_CHAIN_9	6.34	184180	uniprot_sprot	K|ALTQDDGVAK|L	[TMTsixplex_Nterm]ALTQDDGVAK[TMTsixplex_K]	2	375-384	TRUE	9.983	1.036	492.62	3	95.27	1474.84	0	3	P01027,P01027_CHAIN_0,P01027_CHAIN_1	73734.6	179308	309305	270162	269534	196970	76663.9	180905	316349	261478	268054	200692	1.81988	0.811222	2.24339	188903	141431	76663.9	180905	1.28251	429709
1	P01027_CHAIN_0	CO3_MOUSE	Complement C3c alpha' chain fragment 2 [CHAIN 0]	2858.21	55.4	170	83	0		11	P01027,P01027_CHAIN_3,P01027_CHAIN_6,P01027_ISOFORM_Short,P01027_CHAIN_11,P01027_CHAIN_7,P01027_CHAIN_8,P01027_CHAIN_10,P01027_CHAIN_4,P01027_CHAIN_5,P01027_CHAIN_9	6.34	184180	uniprot_sprot	K|ALTQDDGVAK|L	[TMTsixplex_Nterm]ALTQDDGVAK[TMTsixplex_K]	2	375-384	TRUE	10.302	-0.534	738.428	2	95.38	1474.84	0	3	P01027,P01027_CHAIN_0,P01027_CHAIN_1	96318.8	267714	582486	595695	506356	261846	100015	268939	597990	584427	503068	262685	2.07547	0.647617	3.20478	354522	185119	100015	268939	1.46262	806455
1	P01027_CHAIN_0	CO3_MOUSE	Complement C3c alpha' chain fragment 2 [CHAIN 0]	2858.21	55.4	170	83	0		11	P01027,P01027_CHAIN_3,P01027_CHAIN_6,P01027_ISOFORM_Short,P01027_CHAIN_11,P01027_CHAIN_7,P01027_CHAIN_8,P01027_CHAIN_10,P01027_CHAIN_4,P01027_CHAIN_5,P01027_CHAIN_9	6.34	184180	uniprot_sprot	R|AVLFNYR|E	[TMTsixplex_Nterm]AVLFNYR	1	825-831	TRUE	8.011	-0.392	556.327	2	131.97	1110.64	0	5	P01027,P01027_CHAIN_0,P01027_CHAIN_3,P01027_CHAIN_6,P01027_CHAIN_7	60899.9	169859	302725	285709	212857	136600	63230.8	171657	309582	279994	209197	138529	1.48039	0.58979	2.51003	147425	97623.8	63230.8	171657	1.04326	335358
1	P01027_CHAIN_0	CO3_MOUSE	Complement C3c alpha' chain fragment 2 [CHAIN 0]	2858.21	55.4	170	83	0		11	P01027,P01027_CHAIN_3,P01027_CHAIN_6,P01027_ISOFORM_Short,P01027_CHAIN_11,P01027_CHAIN_7,P01027_CHAIN_8,P01027_CHAIN_10,P01027_CHAIN_4,P01027_CHAIN_5,P01027_CHAIN_9	6.34	184180	uniprot_sprot	K|AVMVSFQSGYLFIQTDK|T	[TMTsixplex_Nterm]AVMVSFQSGYLFIQTDK[TMTsixplex_K]	2	97-113	TRUE	12.619	5.532	798.1	3	214.68	2391.29	0	3	P01027,P01027_CHAIN_0,P01027_CHAIN_1	10992.8	26922.7	51271.7	47490.9	32103.9	22934.5	11429.1	27092	52550	46580.6	31296.2	23365.5	1.419	0.55141	2.57341	22055	16466.1	11429.1	27092	1	50170
1	P01027_CHAIN_0	CO3_MOUSE	Complement C3c alpha' chain fragment 2 [CHAIN 0]	2858.21	55.4	170	83	0		11	P01027,P01027_CHAIN_3,P01027_CHAIN_6,P01027_ISOFORM_Short,P01027_CHAIN_11,P01027_CHAIN_7,P01027_CHAIN_8,P01027_CHAIN_10,P01027_CHAIN_4,P01027_CHAIN_5,P01027_CHAIN_9	6.34	184180	uniprot_sprot	R|CAEENCFMQQSQEK|I	[TMTsixplex_Nterm]C[Cys_CAM]AEENC[Cys_CAM]FMQQSQEK[TMTsixplex_K]	4	1489-1502	TRUE	12.979	-0.437	749.68	3	110.95	2246.02	0	6	P01027,P01027_CHAIN_0,P01027_CHAIN_3,P01027_CHAIN_6,P01027_CHAIN_11,P01027_ISOFORM_Short	8636.9	23619.1	40606.2	41283.6	38253	25507.9	8969.33	23876.6	41429.8	40408.2	37986.1	25898.2	1.94497	0.780618	2.49157	26769.5	18251	8969.33	23876.6	1.37066	60894.5
1	P01027_CHAIN_0	CO3_MOUSE	Complement C3c alpha' chain fragment 2 [CHAIN 0]	2858.21	55.4	170	83	0		11	P01027,P01027_CHAIN_3,P01027_CHAIN_6,P01027_ISOFORM_Short,P01027_CHAIN_11,P01027_CHAIN_7,P01027_CHAIN_8,P01027_CHAIN_10,P01027_CHAIN_4,P01027_CHAIN_5,P01027_CHAIN_9	6.34	184180	uniprot_sprot	K|CCEDGMR|D	[TMTsixplex_Nterm]C[Cys_CAM]C[Cys_CAM]EDGMR	3	669-675	TRUE	11.071	0.293	578.741	2	42.87	1155.47	0	5	P01027,P01027_CHAIN_0,P01027_CHAIN_3,P01027_CHAIN_4,P01027_CHAIN_5	3190.47	6391.74	12761.9	11082.4	8967.95	8725.82	3322.93	6394.69	13109.1	10781	8764.16	8977.8	1.82575	0.742651	2.45843	6176.28	6326.83	3322.93	6394.69	1.28664	14049.6
1	P01027_CHAIN_0	CO3_MOUSE	Complement C3c alpha' chain fragment 2 [CHAIN 0]	2858.21	55.4	170	83	0		11	P01027,P01027_CHAIN_3,P01027_CHAIN_6,P01027_ISOFORM_Short,P01027_CHAIN_11,P01027_CHAIN_7,P01027_CHAIN_8,P01027_CHAIN_10,P01027_CHAIN_4,P01027_CHAIN_5,P01027_CHAIN_9	6.34	184180	uniprot_sprot	K|DFDSVPPVVR|W	[TMTsixplex_Nterm]DFDSVPPVVR	1	1221-1230	TRUE	10.743	1.569	680.376	2	127.92	1358.74	0	7	P01027,P01027_CHAIN_0,P01027_CHAIN_3,P01027_CHAIN_6,P01027_CHAIN_8,P01027_CHAIN_10,P01027_ISOFORM_Short	32712	102642	181531	168739	124019	82753.3	33917.1	103967	185634	165266	121697	84062.7	1.49227	0.586377	2.54489	85762.3	59240.6	33917.1	103967	1.05163	195089
1	P01027_CHAIN_0	CO3_MOUSE	Complement C3c alpha' chain fragment 2 [CHAIN 0]	2858.21	55.4	170	83	0		11	P01027,P01027_CHAIN_3,P01027_CHAIN_6,P01027_ISOFORM_Short,P01027_CHAIN_11,P01027_CHAIN_7,P01027_CHAIN_8,P01027_CHAIN_10,P01027_CHAIN_4,P01027_CHAIN_5,P01027_CHAIN_9	6.34	184180	uniprot_sprot	K|DFDSVPPVVR|W	[TMTsixplex_Nterm]DFDSVPPVVR	1	1221-1230	TRUE	12.495	0.236	680.377	2	128.6	1358.74	0	7	P01027,P01027_CHAIN_0,P01027_CHAIN_3,P01027_CHAIN_6,P01027_CHAIN_8,P01027_CHAIN_10,P01027_ISOFORM_Short	39850.6	129972	227140	214102	170991	114966	41298.4	131766	232132	209469	168540	116800	1.64874	0.646148	2.55165	118773	82311.2	41298.4	131766	1.1619	270181
1	P01027_CHAIN_0	CO3_MOUSE	Complement C3c alpha' chain fragment 2 [CHAIN 0]	2858.21	55.4	170	83	0		11	P01027,P01027_CHAIN_3,P01027_CHAIN_6,P01027_ISOFORM_Short,P01027_CHAIN_11,P01027_CHAIN_7,P01027_CHAIN_8,P01027_CHAIN_10,P01027_CHAIN_4,P01027_CHAIN_5,P01027_CHAIN_9	6.34	184180	uniprot_sprot	K|DFDSVPPVVR|W	[TMTsixplex_Nterm]DFDSVPPVVR	1	1221-1230	TRUE	10.99	-1.414	680.378	2	129.28	1358.74	0	7	P01027,P01027_CHAIN_0,P01027_CHAIN_3,P01027_CHAIN_6,P01027_CHAIN_8,P01027_CHAIN_10,P01027_ISOFORM_Short	31858.8	73922.5	126375	115918	109292	81252.1	33139.1	74510.1	129135	112728	108373	82849	1.77634	0.79062	2.24678	76372.6	58385.3	33139.1	74510.1	1.25182	173730
1	P01027_CHAIN_0	CO3_MOUSE	Complement C3c alpha' chain fragment 2 [CHAIN 0]	2858.21	55.4	170	83	0		11	P01027,P01027_CHAIN_3,P01027_CHAIN_6,P01027_ISOFORM_Short,P01027_CHAIN_11,P01027_CHAIN_7,P01027_CHAIN_8,P01027_CHAIN_10,P01027_CHAIN_4,P01027_CHAIN_5,P01027_CHAIN_9	6.34	184180	uniprot_sprot	R|DHVLGLAR|S	[TMTsixplex_Nterm]DHVLGLAR	1	717-724	TRUE	7.59	-0.851	555.336	2	86.23	1108.66	0	4	P01027,P01027_CHAIN_0,P01027_CHAIN_3,P01027_CHAIN_4	41327.9	140300	258050	222016	79327.3	52875	42807.3	142174	264510	218878	73059.8	53843.2	0.686032	0.262528	2.61317	51486.6	37944.4	42807.3	142174	0.48346	117120
1	P01027_CHAIN_0	CO3_MOUSE	Complement C3c alpha' chain fragment 2 [CHAIN 0]	2858.21	55.4	170	83	0		11	P01027,P01027_CHAIN_3,P01027_CHAIN_6,P01027_ISOFORM_Short,P01027_CHAIN_11,P01027_CHAIN_7,P01027_CHAIN_8,P01027_CHAIN_10,P01027_CHAIN_4,P01027_CHAIN_5,P01027_CHAIN_9	6.34	184180	uniprot_sprot	R|DHVLGLAR|S	[TMTsixplex_Nterm]DHVLGLAR	1	717-724	TRUE	9.035	0.315	370.559	3	86.4	1108.66	0	4	P01027,P01027_CHAIN_0,P01027_CHAIN_3,P01027_CHAIN_4	116107	69835.2	117773	111891	159373	128962	121592	65918.8	120428	107427	160115	131829	1.55695	1.28127	1.21515	112836	92902.6	121592	65918.8	1.09721	256676
1	P01027_CHAIN_0	CO3_MOUSE	Complement C3c alpha' chain fragment 2 [CHAIN 0]	2858.21	55.4	170	83	0		11	P01027,P01027_CHAIN_3,P01027_CHAIN_6,P01027_ISOFORM_Short,P01027_CHAIN_11,P01027_CHAIN_7,P01027_CHAIN_8,P01027_CHAIN_10,P01027_CHAIN_4,P01027_CHAIN_5,P01027_CHAIN_9	6.34	184180	uniprot_sprot	R|DHVLGLAR|S	[TMTsixplex_Nterm]DHVLGLAR	1	717-724	TRUE	8.444	-1.274	555.336	2	86.92	1108.66	0	4	P01027,P01027_CHAIN_0,P01027_CHAIN_3,P01027_CHAIN_4	37751.7	105663	181529	169391	106114	97532.2	39194.7	106888	185485	166493	102252	100228	1.38607	0.575265	2.40944	72059	70633	39194.7	106888	0.976788	163918
1	P01027_CHAIN_0	CO3_MOUSE	Complement C3c alpha' chain fragment 2 [CHAIN 0]	2858.21	55.4	170	83	0		11	P01027,P01027_CHAIN_3,P01027_CHAIN_6,P01027_ISOFORM_Short,P01027_CHAIN_11,P01027_CHAIN_7,P01027_CHAIN_8,P01027_CHAIN_10,P01027_CHAIN_4,P01027_CHAIN_5,P01027_CHAIN_9	6.34	184180	uniprot_sprot	R|DICEGQVNSLPGSINK|A	[TMTsixplex_Nterm]DIC[Cys_CAM]EGQVNSLPGSINK[TMTsixplex_K]	3	1132-1147	TRUE	11.661	-4.155	1095.09	2	137.63	2188.16	0	7	P01027,P01027_CHAIN_0,P01027_CHAIN_3,P01027_CHAIN_6,P01027_CHAIN_8,P01027_CHAIN_10,P01027_ISOFORM_Short	5219.85	21904.4	49163.9	53400.6	27658	18153.2	5390.15	22114.8	50461.5	53082.9	26475.2	18446.6	1.63323	0.433841	3.76458	18657.6	12999.7	5390.15	22114.8	1.15097	42441.7
1	P01027_CHAIN_0	CO3_MOUSE	Complement C3c alpha' chain fragment 2 [CHAIN 0]	2858.21	55.4	170	83	0		11	P01027,P01027_CHAIN_3,P01027_CHAIN_6,P01027_ISOFORM_Short,P01027_CHAIN_11,P01027_CHAIN_7,P01027_CHAIN_8,P01027_CHAIN_10,P01027_CHAIN_4,P01027_CHAIN_5,P01027_CHAIN_9	6.34	184180	uniprot_sprot	K|DSCIGTLVVK|G	[TMTsixplex_Nterm]DSC[Cys_CAM]IGTLVVK[TMTsixplex_K]	3	533-542	TRUE	8.125	-6.677	775.46	2	140.53	1548.89	0	3	P01027,P01027_CHAIN_0,P01027_CHAIN_1	26871.3	92659.9	125552	110321	96456.5	64553.1	27824.8	94555.7	127339	107278	95532.9	65557.7	1.31631	0.68661	1.91711	67323.9	46199.8	27824.8	94555.7	0.927629	153146
1	P01027_CHAIN_0	CO3_MOUSE	Complement C3c alpha' chain fragment 2 [CHAIN 0]	2858.21	55.4	170	83	0		11	P01027,P01027_CHAIN_3,P01027_CHAIN_6,P01027_ISOFORM_Short,P01027_CHAIN_11,P01027_CHAIN_7,P01027_CHAIN_8,P01027_CHAIN_10,P01027_CHAIN_4,P01027_CHAIN_5,P01027_CHAIN_9	6.34	184180	uniprot_sprot	K|DSCIGTLVVK|G	[TMTsixplex_Nterm]DSC[Cys_CAM]IGTLVVK[TMTsixplex_K]	3	533-542	TRUE	8.544	-1.866	517.307	3	140.83	1548.89	0	3	P01027,P01027_CHAIN_0,P01027_CHAIN_1	41128	116862	190257	208124	176665	144248	42692.5	118345	193556	204993	173866	147602	1.99623	0.806596	2.47488	122527	104018	42692.5	118345	1.40678	278719
1	P01027_CHAIN_0	CO3_MOUSE	Complement C3c alpha' chain fragment 2 [CHAIN 0]	2858.21	55.4	170	83	0		11	P01027,P01027_CHAIN_3,P01027_CHAIN_6,P01027_ISOFORM_Short,P01027_CHAIN_11,P01027_CHAIN_7,P01027_CHAIN_8,P01027_CHAIN_10,P01027_CHAIN_4,P01027_CHAIN_5,P01027_CHAIN_9	6.34	184180	uniprot_sprot	K|DSCIGTLVVK|G	[TMTsixplex_Nterm]DSC[Cys_CAM]IGTLVVK[TMTsixplex_K]	3	533-542	TRUE	11.607	-0.457	775.455	2	141.22	1548.89	0	3	P01027,P01027_CHAIN_0,P01027_CHAIN_1	100567	332304	653263	638157	517685	262029	104207	335879	669425	625308	513300	262592	1.76304	0.599268	2.94199	361733	185054	104207	335879	1.24245	822858
1	P01027_CHAIN_0	CO3_MOUSE	Complement C3c alpha' chain fragment 2 [CHAIN 0]	2858.21	55.4	170	83	0		11	P01027,P01027_CHAIN_3,P01027_CHAIN_6,P01027_ISOFORM_Short,P01027_CHAIN_11,P01027_CHAIN_7,P01027_CHAIN_8,P01027_CHAIN_10,P01027_CHAIN_4,P01027_CHAIN_5,P01027_CHAIN_9	6.34	184180	uniprot_sprot	K|DSITTWEILAVSLSDKK|G	[TMTsixplex_Nterm]DSITTWEILAVSLSDK[TMTsixplex_K]K[TMTsixplex_K]	3	773-789	TRUE	18.975	-0.667	865.174	3	241.25	2592.5	1	5	P01027,P01027_CHAIN_0,P01027_CHAIN_3,P01027_CHAIN_6,P01027_CHAIN_7	19314.5	48367.7	92995.7	77830.6	72279.9	44339.2	20076.6	48698.9	95460.7	75262.7	71921.6	44852.7	1.6979	0.683997	2.48233	50684.6	31608.6	20076.6	48698.9	1.19655	115296
1	P01027_CHAIN_0	CO3_MOUSE	Complement C3c alpha' chain fragment 2 [CHAIN 0]	2858.21	55.4	170	83	0		11	P01027,P01027_CHAIN_3,P01027_CHAIN_6,P01027_ISOFORM_Short,P01027_CHAIN_11,P01027_CHAIN_7,P01027_CHAIN_8,P01027_CHAIN_10,P01027_CHAIN_4,P01027_CHAIN_5,P01027_CHAIN_9	6.34	184180	uniprot_sprot	K|DSITTWEILAVSLSDKK|G	[TMTsixplex_Nterm]DSITTWEILAVSLSDK[TMTsixplex_K]K[TMTsixplex_K]	3	773-789	TRUE	17.162	0.167	649.132	4	241.97	2592.5	1	5	P01027,P01027_CHAIN_0,P01027_CHAIN_3,P01027_CHAIN_6,P01027_CHAIN_7	13948.1	39804.1	82551.5	74831.7	68742.8	36264.5	14478.9	40082.6	84804.3	72753.7	68541	36412.4	1.92358	0.666126	2.88772	48302.2	25660.6	14478.9	40082.6	1.35559	109876
1	P01027_CHAIN_0	CO3_MOUSE	Complement C3c alpha' chain fragment 2 [CHAIN 0]	2858.21	55.4	170	83	0		11	P01027,P01027_CHAIN_3,P01027_CHAIN_6,P01027_ISOFORM_Short,P01027_CHAIN_11,P01027_CHAIN_7,P01027_CHAIN_8,P01027_CHAIN_10,P01027_CHAIN_4,P01027_CHAIN_5,P01027_CHAIN_9	6.34	184180	uniprot_sprot	K|DTLPESR|Q	[TMTsixplex_Nterm]DTLPESR	1	405-411	TRUE	8.191	-0.103	523.788	2	60	1045.56	0	3	P01027,P01027_CHAIN_0,P01027_CHAIN_1	45427.5	104001	191836	191061	198633	106121	47259.7	104569	196196	186136	199045	106597	2.01307	0.799413	2.51818	140271	75120.7	47259.7	104569	1.41865	319084
1	P01027_CHAIN_0	CO3_MOUSE	Complement C3c alpha' chain fragment 2 [CHAIN 0]	2858.21	55.4	170	83	0		11	P01027,P01027_CHAIN_3,P01027_CHAIN_6,P01027_ISOFORM_Short,P01027_CHAIN_11,P01027_CHAIN_7,P01027_CHAIN_8,P01027_CHAIN_10,P01027_CHAIN_4,P01027_CHAIN_5,P01027_CHAIN_9	6.34	184180	uniprot_sprot	K|DTWVEHWPEAEECQDQK|Y	[TMTsixplex_Nterm]DTWVEHWPEAEEC[Cys_CAM]QDQK[TMTsixplex_K]	3	1601-1617	TRUE	16.28	-0.501	882.417	3	144.48	2644.23	0	6	P01027,P01027_CHAIN_0,P01027_CHAIN_3,P01027_CHAIN_6,P01027_CHAIN_11,P01027_ISOFORM_Short	37330.1	118061	216774	216980	166252	89393.3	38702.2	119457	221652	213215	164168	89892	1.60635	0.584226	2.74954	115693	63348.6	38702.2	119457	1.13203	263174
1	P01027_CHAIN_0	CO3_MOUSE	Complement C3c alpha' chain fragment 2 [CHAIN 0]	2858.21	55.4	170	83	0		11	P01027,P01027_CHAIN_3,P01027_CHAIN_6,P01027_ISOFORM_Short,P01027_CHAIN_11,P01027_CHAIN_7,P01027_CHAIN_8,P01027_CHAIN_10,P01027_CHAIN_4,P01027_CHAIN_5,P01027_CHAIN_9	6.34	184180	uniprot_sprot	K|DTWVEHWPEAEECQDQK|Y	[TMTsixplex_Nterm]DTWVEHWPEAEEC[Cys_CAM]QDQK[TMTsixplex_K]	3	1601-1617	TRUE	12.251	-0.831	882.417	3	145.15	2644.23	0	6	P01027,P01027_CHAIN_0,P01027_CHAIN_3,P01027_CHAIN_6,P01027_CHAIN_11,P01027_ISOFORM_Short	28340.3	80763.4	161105	165880	77661.4	56500.5	29419	81375.6	165060	164700	73505.9	57662.9	1.18389	0.39777	2.97632	51801.1	40636.1	29419	81375.6	0.834311	117835
1	P01027_CHAIN_0	CO3_MOUSE	Complement C3c alpha' chain fragment 2 [CHAIN 0]	2858.21	55.4	170	83	0		11	P01027,P01027_CHAIN_3,P01027_CHAIN_6,P01027_ISOFORM_Short,P01027_CHAIN_11,P01027_CHAIN_7,P01027_CHAIN_8,P01027_CHAIN_10,P01027_CHAIN_4,P01027_CHAIN_5,P01027_CHAIN_9	6.34	184180	uniprot_sprot	K|EFNSDKEGHK|Y	[TMTsixplex_Nterm]EFNSDK[TMTsixplex_K]EGHK[TMTsixplex_K]	3	72-81	TRUE	9.561	7.603	470.26	4	78.8	1877.03	1	3	P01027,P01027_CHAIN_0,P01027_CHAIN_1	35669.6	107171	217555	204873	162101	115932	37004.8	108070	223258	200423	159486	118075	1.91322	0.655116	2.92043	112393	83209.5	37004.8	108070	1.34828	255668
1	P01027_CHAIN_0	CO3_MOUSE	Complement C3c alpha' chain fragment 2 [CHAIN 0]	2858.21	55.4	170	83	0		11	P01027,P01027_CHAIN_3,P01027_CHAIN_6,P01027_ISOFORM_Short,P01027_CHAIN_11,P01027_CHAIN_7,P01027_CHAIN_8,P01027_CHAIN_10,P01027_CHAIN_4,P01027_CHAIN_5,P01027_CHAIN_9	6.34	184180	uniprot_sprot	R|EPGQDLVVLSLPITPEFIPSFR|L	[TMTsixplex_Nterm]EPGQDLVVLSLPITPEFIPSFR	1	485-506	TRUE	15.386	-0.724	1342.25	2	254.52	2682.48	0	3	P01027,P01027_CHAIN_0,P01027_CHAIN_1	2318.26	7227.45	14112.5	12438.6	11381.2	6766.36	2403.93	7302.36	14480.7	12074.2	11322.8	6835	1.87072	0.683782	2.73584	7979.37	4816.76	2403.93	7302.36	1.31833	18151.2
1	P01027_CHAIN_0	CO3_MOUSE	Complement C3c alpha' chain fragment 2 [CHAIN 0]	2858.21	55.4	170	83	0		11	P01027,P01027_CHAIN_3,P01027_CHAIN_6,P01027_ISOFORM_Short,P01027_CHAIN_11,P01027_CHAIN_7,P01027_CHAIN_8,P01027_CHAIN_10,P01027_CHAIN_4,P01027_CHAIN_5,P01027_CHAIN_9	6.34	184180	uniprot_sprot	R|EPGQDLVVLSLPITPEFIPSFR|L	[TMTsixplex_Nterm]EPGQDLVVLSLPITPEFIPSFR	1	485-506	TRUE	19.738	-0.302	895.169	3	254.97	2682.48	0	3	P01027,P01027_CHAIN_0,P01027_CHAIN_1	3907.15	9901.04	18567.2	19619	13659.7	7817.35	4060.84	9970	18982.1	19375	13397.1	7887.82	1.51701	0.554913	2.73377	9441.17	5558.7	4060.84	9970	1.06906	21476.5
1	P01027_CHAIN_0	CO3_MOUSE	Complement C3c alpha' chain fragment 2 [CHAIN 0]	2858.21	55.4	170	83	0		11	P01027,P01027_CHAIN_3,P01027_CHAIN_6,P01027_ISOFORM_Short,P01027_CHAIN_11,P01027_CHAIN_7,P01027_CHAIN_8,P01027_CHAIN_10,P01027_CHAIN_4,P01027_CHAIN_5,P01027_CHAIN_9	6.34	184180	uniprot_sprot	R|EVVADSVWVDVK|D	[TMTsixplex_Nterm]EVVADSVWVDVK[TMTsixplex_K]	2	521-532	TRUE	11.223	-3.922	902.52	2	169.15	1803.02	0	3	P01027,P01027_CHAIN_0,P01027_CHAIN_1	23131.3	70193.1	128323	122426	90934.5	53440.5	23993.5	70993.7	131298	120057	89504.4	53980.5	1.51057	0.570845	2.6462	63075.5	38041.1	23993.5	70993.7	1.06453	143482
1	P01027_CHAIN_0	CO3_MOUSE	Complement C3c alpha' chain fragment 2 [CHAIN 0]	2858.21	55.4	170	83	0		11	P01027,P01027_CHAIN_3,P01027_CHAIN_6,P01027_ISOFORM_Short,P01027_CHAIN_11,P01027_CHAIN_7,P01027_CHAIN_8,P01027_CHAIN_10,P01027_CHAIN_4,P01027_CHAIN_5,P01027_CHAIN_9	6.34	184180	uniprot_sprot	R|EVVADSVWVDVK|D	[TMTsixplex_Nterm]EVVADSVWVDVK[TMTsixplex_K]	2	521-532	TRUE	7.836	5.662	602.01	3	169.18	1803.02	0	3	P01027,P01027_CHAIN_0,P01027_CHAIN_1	29309.9	89111.8	160756	157529	107989	65799.9	30401.7	90153.6	164358	154991	105702	66590.8	1.42916	0.539513	2.64898	74490.2	46927.8	30401.7	90153.6	1.00716	169448
1	P01027_CHAIN_0	CO3_MOUSE	Complement C3c alpha' chain fragment 2 [CHAIN 0]	2858.21	55.4	170	83	0		11	P01027,P01027_CHAIN_3,P01027_CHAIN_6,P01027_ISOFORM_Short,P01027_CHAIN_11,P01027_CHAIN_7,P01027_CHAIN_8,P01027_CHAIN_10,P01027_CHAIN_4,P01027_CHAIN_5,P01027_CHAIN_9	6.34	184180	uniprot_sprot	R|EVVADSVWVDVK|D	[TMTsixplex_Nterm]EVVADSVWVDVK[TMTsixplex_K]	2	521-532	TRUE	10.182	-1.658	902.518	2	169.82	1803.02	0	3	P01027,P01027_CHAIN_0,P01027_CHAIN_1	42436.2	128083	243373	236270	183713	109938	44021.5	129393	249208	231674	181226	111130	1.68588	0.607956	2.77302	127713	78315.2	44021.5	129393	1.18807	290518
1	P01027_CHAIN_0	CO3_MOUSE	Complement C3c alpha' chain fragment 2 [CHAIN 0]	2858.21	55.4	170	83	0		11	P01027,P01027_CHAIN_3,P01027_CHAIN_6,P01027_ISOFORM_Short,P01027_CHAIN_11,P01027_CHAIN_7,P01027_CHAIN_8,P01027_CHAIN_10,P01027_CHAIN_4,P01027_CHAIN_5,P01027_CHAIN_9	6.34	184180	uniprot_sprot	R|EVVADSVWVDVK|D	[TMTsixplex_Nterm]EVVADSVWVDVK[TMTsixplex_K]	2	521-532	TRUE	7.611	0.35	602.013	3	170.53	1803.02	0	3	P01027,P01027_CHAIN_0,P01027_CHAIN_1	14950.9	46379.5	71832.8	74585.5	65729.4	43969.9	15503.3	47101.1	73019.9	73201	65110.3	44653.1	1.75328	0.750668	2.33563	45884.5	31467.9	15503.3	47101.1	1.23557	104376
1	P01027_CHAIN_0	CO3_MOUSE	Complement C3c alpha' chain fragment 2 [CHAIN 0]	2858.21	55.4	170	83	0		11	P01027,P01027_CHAIN_3,P01027_CHAIN_6,P01027_ISOFORM_Short,P01027_CHAIN_11,P01027_CHAIN_7,P01027_CHAIN_8,P01027_CHAIN_10,P01027_CHAIN_4,P01027_CHAIN_5,P01027_CHAIN_9	6.34	184180	uniprot_sprot	R|EVVADSVWVDVKDSCIGTLVVK|G	[TMTsixplex_Nterm]EVVADSVWVDVK[TMTsixplex_K]DSC[Cys_CAM]IGTLVVK[TMTsixplex_K]	4	521-542	TRUE	10.232	-1.604	777.194	4	223.95	3104.74	1	3	P01027,P01027_CHAIN_0,P01027_CHAIN_1	14338.1	37105.2	65023.4	68156.3	35029	21168	14898.7	37446	66364.9	67656.2	33566.9	21434.7	1.05076	0.410395	2.56036	23655.3	15105.4	14898.7	37446	0.74049	53810.2
1	P01027_CHAIN_0	CO3_MOUSE	Complement C3c alpha' chain fragment 2 [CHAIN 0]	2858.21	55.4	170	83	0		11	P01027,P01027_CHAIN_3,P01027_CHAIN_6,P01027_ISOFORM_Short,P01027_CHAIN_11,P01027_CHAIN_7,P01027_CHAIN_8,P01027_CHAIN_10,P01027_CHAIN_4,P01027_CHAIN_5,P01027_CHAIN_9	6.34	184180	uniprot_sprot	R|EVVADSVWVDVKDSCIGTLVVK|G	[TMTsixplex_Nterm]EVVADSVWVDVK[TMTsixplex_K]DSC[Cys_CAM]IGTLVVK[TMTsixplex_K]	4	521-542	TRUE	15.735	0.58	1035.92	3	224.08	3104.74	1	3	P01027,P01027_CHAIN_0,P01027_CHAIN_1	12064.2	40683.7	76357.9	85073.8	54929.6	30031.9	12497.4	41165.9	77986.6	84371.9	53650.3	30241.5	1.5633	0.516707	3.0255	37808.4	21311.8	12497.4	41165.9	1.10169	86005.3
1	P01027_CHAIN_0	CO3_MOUSE	Complement C3c alpha' chain fragment 2 [CHAIN 0]	2858.21	55.4	170	83	0		11	P01027,P01027_CHAIN_3,P01027_CHAIN_6,P01027_ISOFORM_Short,P01027_CHAIN_11,P01027_CHAIN_7,P01027_CHAIN_8,P01027_CHAIN_10,P01027_CHAIN_4,P01027_CHAIN_5,P01027_CHAIN_9	6.34	184180	uniprot_sprot	K|EYVLPSFEVR|V	[TMTsixplex_Nterm]EYVLPSFEVR	1	203-212	TRUE	9.568	-1.972	734.407	2	163.13	1466.8	0	3	P01027,P01027_CHAIN_0,P01027_CHAIN_1	31361.4	93966.3	179730	172437	127201	79615.4	32535.8	94901.6	184110	169170	125001	80653.4	1.61377	0.58213	2.77218	88090.7	56838	32535.8	94901.6	1.13725	200386
1	P01027_CHAIN_0	CO3_MOUSE	Complement C3c alpha' chain fragment 2 [CHAIN 0]	2858.21	55.4	170	83	0		11	P01027,P01027_CHAIN_3,P01027_CHAIN_6,P01027_ISOFORM_Short,P01027_CHAIN_11,P01027_CHAIN_7,P01027_CHAIN_8,P01027_CHAIN_10,P01027_CHAIN_4,P01027_CHAIN_5,P01027_CHAIN_9	6.34	184180	uniprot_sprot	K|EYVLPSFEVR|V	[TMTsixplex_Nterm]EYVLPSFEVR	1	203-212	TRUE	10.876	0.131	734.406	2	163.82	1466.8	0	3	P01027,P01027_CHAIN_0,P01027_CHAIN_1	99904.2	328971	622905	633941	487624	265068	103524	332785	637280	623425	481517	266694	1.71486	0.593486	2.88948	339334	187945	103524	332785	1.2085	771906
1	P01027_CHAIN_0	CO3_MOUSE	Complement C3c alpha' chain fragment 2 [CHAIN 0]	2858.21	55.4	170	83	0		11	P01027,P01027_CHAIN_3,P01027_CHAIN_6,P01027_ISOFORM_Short,P01027_CHAIN_11,P01027_CHAIN_7,P01027_CHAIN_8,P01027_CHAIN_10,P01027_CHAIN_4,P01027_CHAIN_5,P01027_CHAIN_9	6.34	184180	uniprot_sprot	R|FYHPEKDDGMLSK|L	[TMTsixplex_Nterm]FYHPEK[TMTsixplex_K]DDGMLSK[TMTsixplex_K]	3	1468-1480	TRUE	9.679	-4.859	752.08	3	130.6	2253.21	1	6	P01027,P01027_CHAIN_0,P01027_CHAIN_3,P01027_CHAIN_6,P01027_CHAIN_11,P01027_ISOFORM_Short	21892.6	75436	172324	92804.4	83022.4	47512.8	22673.2	76092.8	178460	86435.4	82647.9	47906.9	1.32186	0.492854	2.68205	58243.6	33760.9	22673.2	76092.8	0.931541	132491
1	P01027_CHAIN_0	CO3_MOUSE	Complement C3c alpha' chain fragment 2 [CHAIN 0]	2858.21	55.4	170	83	0		11	P01027,P01027_CHAIN_3,P01027_CHAIN_6,P01027_ISOFORM_Short,P01027_CHAIN_11,P01027_CHAIN_7,P01027_CHAIN_8,P01027_CHAIN_10,P01027_CHAIN_4,P01027_CHAIN_5,P01027_CHAIN_9	6.34	184180	uniprot_sprot	K|GICVADPYEIR|V	[TMTsixplex_Nterm]GIC[Cys_CAM]VADPYEIR	2	790-800	TRUE	7.678	0.359	761.4	2	135.83	1520.79	0	5	P01027,P01027_CHAIN_0,P01027_CHAIN_3,P01027_CHAIN_6,P01027_CHAIN_7	17189.4	55501.3	89152.7	89924	91707.1	60560.3	17815.8	56360.9	90768.4	87739.9	91468.4	61451.2	2.06156	0.856652	2.40653	64459.6	43305.8	17815.8	56360.9	1.45282	146630
1	P01027_CHAIN_0	CO3_MOUSE	Complement C3c alpha' chain fragment 2 [CHAIN 0]	2858.21	55.4	170	83	0		11	P01027,P01027_CHAIN_3,P01027_CHAIN_6,P01027_ISOFORM_Short,P01027_CHAIN_11,P01027_CHAIN_7,P01027_CHAIN_8,P01027_CHAIN_10,P01027_CHAIN_4,P01027_CHAIN_5,P01027_CHAIN_9	6.34	184180	uniprot_sprot	K|GICVADPYEIR|V	[TMTsixplex_Nterm]GIC[Cys_CAM]VADPYEIR	2	790-800	TRUE	7.477	-8.005	507.94	3	136.08	1520.79	0	5	P01027,P01027_CHAIN_0,P01027_CHAIN_3,P01027_CHAIN_6,P01027_CHAIN_7	14820.2	35093.4	48755.9	48643.1	59891.5	44169.8	15412.2	35542.2	49403.5	47138.5	60020.3	45006.9	2.0612	1.08789	1.89467	42297.5	31717.2	15412.2	35542.2	1.45257	96216.9
1	P01027_CHAIN_0	CO3_MOUSE	Complement C3c alpha' chain fragment 2 [CHAIN 0]	2858.21	55.4	170	83	0		11	P01027,P01027_CHAIN_3,P01027_CHAIN_6,P01027_ISOFORM_Short,P01027_CHAIN_11,P01027_CHAIN_7,P01027_CHAIN_8,P01027_CHAIN_10,P01027_CHAIN_4,P01027_CHAIN_5,P01027_CHAIN_9	6.34	184180	uniprot_sprot	K|GICVADPYEIR|V	[TMTsixplex_Nterm]GIC[Cys_CAM]VADPYEIR	2	790-800	TRUE	11.641	0.289	761.4	2	136.52	1520.79	0	5	P01027,P01027_CHAIN_0,P01027_CHAIN_3,P01027_CHAIN_6,P01027_CHAIN_7	79806.4	210499	421742	421004	324809	196891	82913.2	211791	432294	413509	320182	199149	1.76221	0.614009	2.87001	225638	140344	82913.2	211791	1.24186	513274
1	P01027_CHAIN_0	CO3_MOUSE	Complement C3c alpha' chain fragment 2 [CHAIN 0]	2858.21	55.4	170	83	0		11	P01027,P01027_CHAIN_3,P01027_CHAIN_6,P01027_ISOFORM_Short,P01027_CHAIN_11,P01027_CHAIN_7,P01027_CHAIN_8,P01027_CHAIN_10,P01027_CHAIN_4,P01027_CHAIN_5,P01027_CHAIN_9	6.34	184180	uniprot_sprot	R|GTLSVVAVYHAK|L	[TMTsixplex_Nterm]GTLSVVAVYHAK[TMTsixplex_K]	2	1316-1327	TRUE	13.69	-5.782	568.35	3	137.73	1702.02	0	6	P01027,P01027_CHAIN_0,P01027_CHAIN_3,P01027_CHAIN_6,P01027_CHAIN_11,P01027_ISOFORM_Short	60595.2	196123	341854	331841	611464	409457	62802.8	198823	348976	314910	621026	415408	3.96151	1.56116	2.53754	437649	292746	62802.8	198823	2.79175	995550
1	P01027_CHAIN_0	CO3_MOUSE	Complement C3c alpha' chain fragment 2 [CHAIN 0]	2858.21	55.4	170	83	0		11	P01027,P01027_CHAIN_3,P01027_CHAIN_6,P01027_ISOFORM_Short,P01027_CHAIN_11,P01027_CHAIN_7,P01027_CHAIN_8,P01027_CHAIN_10,P01027_CHAIN_4,P01027_CHAIN_5,P01027_CHAIN_9	6.34	184180	uniprot_sprot	R|GTLSVVAVYHAK|L	[TMTsixplex_Nterm]GTLSVVAVYHAK[TMTsixplex_K]	2	1316-1327	TRUE	11.171	-4.184	852.02	2	137.9	1702.02	0	6	P01027,P01027_CHAIN_0,P01027_CHAIN_3,P01027_CHAIN_6,P01027_CHAIN_11,P01027_ISOFORM_Short	10549.8	30513.6	46379.6	44060.3	34966.3	22319.8	10948.7	30971.2	47187.6	43144.3	34489.2	22626.3	1.36249	0.632284	2.15487	24305.2	15945.2	10948.7	30971.2	0.960174	55288.6
1	P01027_CHAIN_0	CO3_MOUSE	Complement C3c alpha' chain fragment 2 [CHAIN 0]	2858.21	55.4	170	83	0		11	P01027,P01027_CHAIN_3,P01027_CHAIN_6,P01027_ISOFORM_Short,P01027_CHAIN_11,P01027_CHAIN_7,P01027_CHAIN_8,P01027_CHAIN_10,P01027_CHAIN_4,P01027_CHAIN_5,P01027_CHAIN_9	6.34	184180	uniprot_sprot	K|GVFVLNKK|N	[TMTsixplex_Nterm]GVFVLNK[TMTsixplex_K]K[TMTsixplex_K]	3	576-583	TRUE	8.817	-1.393	531.356	3	142.88	1591.04	1	4	P01027,P01027_CHAIN_0,P01027_CHAIN_1,P01027_CHAIN_2	35043.5	104811	193798	182523	158330	89899.2	36356.2	105955	198379	178177	157232	90621	1.74163	0.658209	2.64601	110804	63862.4	36356.2	105955	1.22736	252054
1	P01027_CHAIN_0	CO3_MOUSE	Complement C3c alpha' chain fragment 2 [CHAIN 0]	2858.21	55.4	170	83	0		11	P01027,P01027_CHAIN_3,P01027_CHAIN_6,P01027_ISOFORM_Short,P01027_CHAIN_11,P01027_CHAIN_7,P01027_CHAIN_8,P01027_CHAIN_10,P01027_CHAIN_4,P01027_CHAIN_5,P01027_CHAIN_9	6.34	184180	uniprot_sprot	K|GVFVLNKK|N	[TMTsixplex_Nterm]GVFVLNK[TMTsixplex_K]K[TMTsixplex_K]	3	576-583	TRUE	14.278	0.067	531.355	3	143.57	1591.04	1	4	P01027,P01027_CHAIN_0,P01027_CHAIN_1,P01027_CHAIN_2	140545	470059	977437	983696	834198	450333	145613	474387	1.00255e+06	964351	828120	452815	2.06603	0.651245	3.17242	583592	319107	145613	474387	1.45597	1.32754e+06
1	P01027_CHAIN_0	CO3_MOUSE	Complement C3c alpha' chain fragment 2 [CHAIN 0]	2858.21	55.4	170	83	0		11	P01027,P01027_CHAIN_3,P01027_CHAIN_6,P01027_ISOFORM_Short,P01027_CHAIN_11,P01027_CHAIN_7,P01027_CHAIN_8,P01027_CHAIN_10,P01027_CHAIN_4,P01027_CHAIN_5,P01027_CHAIN_9	6.34	184180	uniprot_sprot	K|GYTQQLAFK|Q	[TMTsixplex_Nterm]GYTQQLAFK[TMTsixplex_K]	2	1028-1036	TRUE	9.61	3.416	757.44	2	133.68	1512.87	0	6	P01027,P01027_CHAIN_0,P01027_CHAIN_3,P01027_CHAIN_6,P01027_CHAIN_8,P01027_CHAIN_10	48478.2	152581	264884	211304	234795	157686	50261.7	154699	271246	202546	234970	160095	1.92751	0.833836	2.31162	165588	112822	50261.7	154699	1.35835	376674
1	P01027_CHAIN_0	CO3_MOUSE	Complement C3c alpha' chain fragment 2 [CHAIN 0]	2858.21	55.4	170	83	0		11	P01027,P01027_CHAIN_3,P01027_CHAIN_6,P01027_ISOFORM_Short,P01027_CHAIN_11,P01027_CHAIN_7,P01027_CHAIN_8,P01027_CHAIN_10,P01027_CHAIN_4,P01027_CHAIN_5,P01027_CHAIN_9	6.34	184180	uniprot_sprot	R|IEGNQGAR|V	[TMTsixplex_Nterm]IEGNQGAR	1	560-567	TRUE	10.187	-0.283	537.299	2	44.92	1072.58	0	4	P01027,P01027_CHAIN_0,P01027_CHAIN_1,P01027_CHAIN_2	14370.9	48199.2	84916.9	73846.6	74119.9	39200.9	14887.5	48888.6	86894.6	71440.1	74190.9	39358	1.78043	0.717145	2.48267	52283.8	27736.3	14887.5	48888.6	1.2547	118933
1	P01027_CHAIN_0	CO3_MOUSE	Complement C3c alpha' chain fragment 2 [CHAIN 0]	2858.21	55.4	170	83	0		11	P01027,P01027_CHAIN_3,P01027_CHAIN_6,P01027_ISOFORM_Short,P01027_CHAIN_11,P01027_CHAIN_7,P01027_CHAIN_8,P01027_CHAIN_10,P01027_CHAIN_4,P01027_CHAIN_5,P01027_CHAIN_9	6.34	184180	uniprot_sprot	R|IEGNQGAR|V	[TMTsixplex_Nterm]IEGNQGAR	1	560-567	TRUE	10.042	-0.256	537.299	2	45.58	1072.58	0	4	P01027,P01027_CHAIN_0,P01027_CHAIN_1,P01027_CHAIN_2	21552.3	66126.6	139498	137043	111314	62205.9	22353.8	66619.6	143195	134307	110198	62666.1	1.94287	0.622927	3.11894	77658.6	44162	22353.8	66619.6	1.36918	176655
1	P01027_CHAIN_0	CO3_MOUSE	Complement C3c alpha' chain fragment 2 [CHAIN 0]	2858.21	55.4	170	83	0		11	P01027,P01027_CHAIN_3,P01027_CHAIN_6,P01027_ISOFORM_Short,P01027_CHAIN_11,P01027_CHAIN_7,P01027_CHAIN_8,P01027_CHAIN_10,P01027_CHAIN_4,P01027_CHAIN_5,P01027_CHAIN_9	6.34	184180	uniprot_sprot	R|IFTVDNNLLPVGK|T	[TMTsixplex_Nterm]IFTVDNNLLPVGK[TMTsixplex_K]	2	126-138	TRUE	12.379	-2.465	630.05	3	197.62	1887.12	0	3	P01027,P01027_CHAIN_0,P01027_CHAIN_1	16178.3	39127.9	76728.4	73837.7	62133.5	34227.5	16822.5	39327.5	78650	72221.1	61639.7	34452.5	1.71135	0.636916	2.68693	43438.7	24279.4	16822.5	39327.5	1.20602	98812.9
1	P01027_CHAIN_0	CO3_MOUSE	Complement C3c alpha' chain fragment 2 [CHAIN 0]	2858.21	55.4	170	83	0		11	P01027,P01027_CHAIN_3,P01027_CHAIN_6,P01027_ISOFORM_Short,P01027_CHAIN_11,P01027_CHAIN_7,P01027_CHAIN_8,P01027_CHAIN_10,P01027_CHAIN_4,P01027_CHAIN_5,P01027_CHAIN_9	6.34	184180	uniprot_sprot	R|IFTVDNNLLPVGK|T	[TMTsixplex_Nterm]IFTVDNNLLPVGK[TMTsixplex_K]	2	126-138	TRUE	8.901	-1.023	944.57	2	197.63	1887.12	0	3	P01027,P01027_CHAIN_0,P01027_CHAIN_1	15753.7	51033.8	86489.1	83416.8	63662.2	41133.5	16327.3	51767.5	88279.9	81813.9	62642.3	41724.1	1.53266	0.613581	2.49789	44145.2	29403.8	16327.3	51767.5	1.0801	100420
1	P01027_CHAIN_0	CO3_MOUSE	Complement C3c alpha' chain fragment 2 [CHAIN 0]	2858.21	55.4	170	83	0		11	P01027,P01027_CHAIN_3,P01027_CHAIN_6,P01027_ISOFORM_Short,P01027_CHAIN_11,P01027_CHAIN_7,P01027_CHAIN_8,P01027_CHAIN_10,P01027_CHAIN_4,P01027_CHAIN_5,P01027_CHAIN_9	6.34	184180	uniprot_sprot	R|IFTVDNNLLPVGK|T	[TMTsixplex_Nterm]IFTVDNNLLPVGK[TMTsixplex_K]	2	126-138	TRUE	16.234	0.098	630.048	3	198.28	1887.12	0	3	P01027,P01027_CHAIN_0,P01027_CHAIN_1	52150.3	180508	343142	319495	265427	161589	54003.8	182778	351566	312007	262688	163444	1.79968	0.642178	2.80247	185121	115182	54003.8	182778	1.26827	421108
1	P01027_CHAIN_0	CO3_MOUSE	Complement C3c alpha' chain fragment 2 [CHAIN 0]	2858.21	55.4	170	83	0		11	P01027,P01027_CHAIN_3,P01027_CHAIN_6,P01027_ISOFORM_Short,P01027_CHAIN_11,P01027_CHAIN_7,P01027_CHAIN_8,P01027_CHAIN_10,P01027_CHAIN_4,P01027_CHAIN_5,P01027_CHAIN_9	6.34	184180	uniprot_sprot	K|IGQQEVEVK|A	[TMTsixplex_Nterm]IGQQEVEVK[TMTsixplex_K]	2	881-889	TRUE	7.778	-6.296	744.45	2	107.95	1486.88	0	5	P01027,P01027_CHAIN_0,P01027_CHAIN_3,P01027_CHAIN_6,P01027_CHAIN_7	26525.8	76604	143483	132642	145205	67481.1	27530.7	77372.5	146951	128443	146125	67236	2.03389	0.774748	2.62522	102977	47382.5	27530.7	77372.5	1.43332	234249
1	P01027_CHAIN_0	CO3_MOUSE	Complement C3c alpha' chain fragment 2 [CHAIN 0]	2858.21	55.4	170	83	0		11	P01027,P01027_CHAIN_3,P01027_CHAIN_6,P01027_ISOFORM_Short,P01027_CHAIN_11,P01027_CHAIN_7,P01027_CHAIN_8,P01027_CHAIN_10,P01027_CHAIN_4,P01027_CHAIN_5,P01027_CHAIN_9	6.34	184180	uniprot_sprot	K|IGQQEVEVK|A	[TMTsixplex_Nterm]IGQQEVEVK[TMTsixplex_K]	2	881-889	TRUE	8.764	-0.125	744.445	2	108.63	1486.88	0	5	P01027,P01027_CHAIN_0,P01027_CHAIN_3,P01027_CHAIN_6,P01027_CHAIN_7	39279.6	120981	254922	243917	216376	108891	40738.4	121908	261765	238145	215533	109063	1.99571	0.649307	3.0736	151890	76858.5	40738.4	121908	1.40642	345515
1	P01027_CHAIN_0	CO3_MOUSE	Complement C3c alpha' chain fragment 2 [CHAIN 0]	2858.21	55.4	170	83	0		11	P01027,P01027_CHAIN_3,P01027_CHAIN_6,P01027_ISOFORM_Short,P01027_CHAIN_11,P01027_CHAIN_7,P01027_CHAIN_8,P01027_CHAIN_10,P01027_CHAIN_4,P01027_CHAIN_5,P01027_CHAIN_9	6.34	184180	uniprot_sprot	R|IILQGSPVVQMAEDAVDGER|L	[TMTsixplex_Nterm]IILQGSPVVQMAEDAVDGER	1	956-975	TRUE	20.257	-0.388	786.084	3	223.45	2355.23	0	6	P01027,P01027_CHAIN_0,P01027_CHAIN_3,P01027_CHAIN_6,P01027_CHAIN_8,P01027_CHAIN_9	12640.9	30253.2	49807.7	54452.2	42909	29999.3	13145.1	30524.8	50696.7	53729.9	42218.4	30527.2	1.66581	0.696618	2.39127	29752.1	21513.1	13145.1	30524.8	1.17393	67679.1
1	P01027_CHAIN_0	CO3_MOUSE	Complement C3c alpha' chain fragment 2 [CHAIN 0]	2858.21	55.4	170	83	0		11	P01027,P01027_CHAIN_3,P01027_CHAIN_6,P01027_ISOFORM_Short,P01027_CHAIN_11,P01027_CHAIN_7,P01027_CHAIN_8,P01027_CHAIN_10,P01027_CHAIN_4,P01027_CHAIN_5,P01027_CHAIN_9	6.34	184180	uniprot_sprot	R|IILQGSPVVQMAEDAVDGER|L	[TMTsixplex_Nterm]IILQGSPVVQMAEDAVDGER	1	956-975	TRUE	13.487	2.219	1178.62	2	223.85	2355.23	0	6	P01027,P01027_CHAIN_0,P01027_CHAIN_3,P01027_CHAIN_6,P01027_CHAIN_8,P01027_CHAIN_9	5010.14	15690.4	25038.4	26875.2	19480.9	14865.3	5194.71	15924.4	25465.3	26545.7	19038.5	15179.5	1.62024	0.6579	2.46274	13416.8	10697.3	5194.71	15924.4	1.14181	30520
1	P01027_CHAIN_0	CO3_MOUSE	Complement C3c alpha' chain fragment 2 [CHAIN 0]	2858.21	55.4	170	83	0		11	P01027,P01027_CHAIN_3,P01027_CHAIN_6,P01027_ISOFORM_Short,P01027_CHAIN_11,P01027_CHAIN_7,P01027_CHAIN_8,P01027_CHAIN_10,P01027_CHAIN_4,P01027_CHAIN_5,P01027_CHAIN_9	6.34	184180	uniprot_sprot	R|IILQGSPVVQMAEDAVDGER|L	[TMTsixplex_Nterm]IILQGSPVVQM[Oxidation_M]AEDAVDGER	2	956-975	TRUE	11.795	-5.311	791.42	3	163.65	2371.23	0	6	P01027,P01027_CHAIN_0,P01027_CHAIN_3,P01027_CHAIN_6,P01027_CHAIN_8,P01027_CHAIN_9	17364.8	59681.6	86082.6	86779.2	46829.3	35258.5	17982.2	60802.9	87345.5	85924.9	44848	36012.5	1.02634	0.466673	2.19928	31605.3	25378.7	17982.2	60802.9	0.723284	71894.6
1	P01027_CHAIN_0	CO3_MOUSE	Complement C3c alpha' chain fragment 2 [CHAIN 0]	2858.21	55.4	170	83	0		11	P01027,P01027_CHAIN_3,P01027_CHAIN_6,P01027_ISOFORM_Short,P01027_CHAIN_11,P01027_CHAIN_7,P01027_CHAIN_8,P01027_CHAIN_10,P01027_CHAIN_4,P01027_CHAIN_5,P01027_CHAIN_9	6.34	184180	uniprot_sprot	R|IILQGSPVVQMAEDAVDGER|L	[TMTsixplex_Nterm]IILQGSPVVQM[Oxidation_M]AEDAVDGER	2	956-975	TRUE	12.361	-5.311	791.42	3	166.32	2371.23	0	6	P01027,P01027_CHAIN_0,P01027_CHAIN_3,P01027_CHAIN_6,P01027_CHAIN_8,P01027_CHAIN_9	12451.5	33953.2	56267.3	52099.2	40931.3	32328	12930.9	34361	57432.9	50941.1	40162.5	33046.2	1.54802	0.675518	2.2916	28303.3	23288.3	12930.9	34361	1.09092	64383.4
1	P01027_CHAIN_0	CO3_MOUSE	Complement C3c alpha' chain fragment 2 [CHAIN 0]	2858.21	55.4	170	83	0		11	P01027,P01027_CHAIN_3,P01027_CHAIN_6,P01027_ISOFORM_Short,P01027_CHAIN_11,P01027_CHAIN_7,P01027_CHAIN_8,P01027_CHAIN_10,P01027_CHAIN_4,P01027_CHAIN_5,P01027_CHAIN_9	6.34	184180	uniprot_sprot	R|IILQGSPVVQMAEDAVDGER|L	[TMTsixplex_Nterm]IILQGSPVVQM[Oxidation_M]AEDAVDGER	2	956-975	TRUE	10.26	7.341	791.41	3	190.78	2371.23	0	6	P01027,P01027_CHAIN_0,P01027_CHAIN_3,P01027_CHAIN_6,P01027_CHAIN_8,P01027_CHAIN_9	24432.3	63847.1	97754.3	101511	96716	43916.4	25384.2	64656.3	99336.4	99416.7	96790.5	43709.5	1.56041	0.706908	2.20738	68210.2	30803	25384.2	64656.3	1.09965	155162
1	P01027_CHAIN_0	CO3_MOUSE	Complement C3c alpha' chain fragment 2 [CHAIN 0]	2858.21	55.4	170	83	0		11	P01027,P01027_CHAIN_3,P01027_CHAIN_6,P01027_ISOFORM_Short,P01027_CHAIN_11,P01027_CHAIN_7,P01027_CHAIN_8,P01027_CHAIN_10,P01027_CHAIN_4,P01027_CHAIN_5,P01027_CHAIN_9	6.34	184180	uniprot_sprot	-|IPMYSIITPNVLR|L	[TMTsixplex_Nterm]IPMYSIITPNVLR	1	1-13	TRUE	8.828	-1.233	582.678	3	203.85	1745.01	0	2	P01027_CHAIN_0,P01027_CHAIN_1	2265.98	5865.8	7523.97	8429.29	6019.76	6180.99	2354.42	5958.86	7587.15	8349.36	5828.63	6370.11	1.46738	0.765459	1.917	4107.55	4489.14	2354.42	5958.86	1.03409	9343.72
1	P01027_CHAIN_0	CO3_MOUSE	Complement C3c alpha' chain fragment 2 [CHAIN 0]	2858.21	55.4	170	83	0		11	P01027,P01027_CHAIN_3,P01027_CHAIN_6,P01027_ISOFORM_Short,P01027_CHAIN_11,P01027_CHAIN_7,P01027_CHAIN_8,P01027_CHAIN_10,P01027_CHAIN_4,P01027_CHAIN_5,P01027_CHAIN_9	6.34	184180	uniprot_sprot	-|IPMYSIITPNVLR|L	[TMTsixplex_Nterm]IPMYSIITPNVLR	1	1-13	TRUE	7.856	3.328	873.51	2	203.9	1745.01	0	2	P01027_CHAIN_0,P01027_CHAIN_1	19596.4	57377.9	89187.6	89287.6	46263.8	35754.5	20334.6	58212.5	90749.4	88419.2	44128.9	36556.9	1.02723	0.450334	2.28103	31098.5	25762.4	20334.6	58212.5	0.723908	70741.9
1	P01027_CHAIN_0	CO3_MOUSE	Complement C3c alpha' chain fragment 2 [CHAIN 0]	2858.21	55.4	170	83	0		11	P01027,P01027_CHAIN_3,P01027_CHAIN_6,P01027_ISOFORM_Short,P01027_CHAIN_11,P01027_CHAIN_7,P01027_CHAIN_8,P01027_CHAIN_10,P01027_CHAIN_4,P01027_CHAIN_5,P01027_CHAIN_9	6.34	184180	uniprot_sprot	-|IPMYSIITPNVLR|L	[TMTsixplex_Nterm]IPMYSIITPNVLR	1	1-13	TRUE	12.789	-1.032	582.678	3	204.53	1745.01	0	2	P01027_CHAIN_0,P01027_CHAIN_1	4587.15	13892.8	24439	21713.5	18669.3	13205.6	4758.18	14067.7	25002.6	21127	18453.5	13441.6	1.69421	0.691423	2.45033	13004.5	9472.58	4758.18	14067.7	1.19395	29582.2
1	P01027_CHAIN_0	CO3_MOUSE	Complement C3c alpha' chain fragment 2 [CHAIN 0]	2858.21	55.4	170	83	0		11	P01027,P01027_CHAIN_3,P01027_CHAIN_6,P01027_ISOFORM_Short,P01027_CHAIN_11,P01027_CHAIN_7,P01027_CHAIN_8,P01027_CHAIN_10,P01027_CHAIN_4,P01027_CHAIN_5,P01027_CHAIN_9	6.34	184180	uniprot_sprot	-|IPMYSIITPNVLR|L	[TMTsixplex_Nterm]IPMYSIITPNVLR	1	1-13	TRUE	9.109	-2.953	873.515	2	204.62	1745.01	0	2	P01027_CHAIN_0,P01027_CHAIN_1	23658.2	70854.1	121372	127497	68153.4	47005.3	24543.6	71739.5	123777	126501	65346	47854.9	1.17571	0.4523	2.5994	46050.6	33724.3	24543.6	71739.5	0.828545	104754
1	P01027_CHAIN_0	CO3_MOUSE	Complement C3c alpha' chain fragment 2 [CHAIN 0]	2858.21	55.4	170	83	0		11	P01027,P01027_CHAIN_3,P01027_CHAIN_6,P01027_ISOFORM_Short,P01027_CHAIN_11,P01027_CHAIN_7,P01027_CHAIN_8,P01027_CHAIN_10,P01027_CHAIN_4,P01027_CHAIN_5,P01027_CHAIN_9	6.34	184180	uniprot_sprot	K|ISLAHSLTR|V	[TMTsixplex_Nterm]ISLAHSLTR	1	259-267	TRUE	11.149	0.56	409.585	3	108.9	1225.73	0	3	P01027,P01027_CHAIN_0,P01027_CHAIN_1	7377.99	10660.5	28272.5	18892.4	17368.1	15354.4	7701.5	10469.6	29320.5	17949.8	17137	15749.7	1.80984	0.695717	2.6014	12076.8	11099.1	7701.5	10469.6	1.27543	27471.8
1	P01027_CHAIN_0	CO3_MOUSE	Complement C3c alpha' chain fragment 2 [CHAIN 0]	2858.21	55.4	170	83	0		11	P01027,P01027_CHAIN_3,P01027_CHAIN_6,P01027_ISOFORM_Short,P01027_CHAIN_11,P01027_CHAIN_7,P01027_CHAIN_8,P01027_CHAIN_10,P01027_CHAIN_4,P01027_CHAIN_5,P01027_CHAIN_9	6.34	184180	uniprot_sprot	R|KFISHIK|C	[TMTsixplex_Nterm]K[TMTsixplex_K]FISHIK[TMTsixplex_K]	3	1559-1565	TRUE	7.813	0.5	390.761	4	115.37	1559.02	1	6	P01027,P01027_CHAIN_0,P01027_CHAIN_3,P01027_CHAIN_6,P01027_CHAIN_11,P01027_ISOFORM_Short	25472.4	82828.6	161145	144966	134311	59246.1	26399.8	83747.2	165282	140856	134326	58862	1.75392	0.631051	2.77935	94662.5	41481.2	26399.8	83747.2	1.23602	215335
1	P01027_CHAIN_0	CO3_MOUSE	Complement C3c alpha' chain fragment 2 [CHAIN 0]	2858.21	55.4	170	83	0		11	P01027,P01027_CHAIN_3,P01027_CHAIN_6,P01027_ISOFORM_Short,P01027_CHAIN_11,P01027_CHAIN_7,P01027_CHAIN_8,P01027_CHAIN_10,P01027_CHAIN_4,P01027_CHAIN_5,P01027_CHAIN_9	6.34	184180	uniprot_sprot	R|KFISHIK|C	[TMTsixplex_Nterm]K[TMTsixplex_K]FISHIK[TMTsixplex_K]	3	1559-1565	TRUE	9.019	-0.898	520.68	3	115.4	1559.02	1	6	P01027,P01027_CHAIN_0,P01027_CHAIN_3,P01027_CHAIN_6,P01027_CHAIN_11,P01027_ISOFORM_Short	31979.2	98530.6	172224	166824	138325	80358.5	33164.8	99789.7	175937	163325	136993	81103.2	1.64038	0.642854	2.55172	96541.7	57155	33164.8	99789.7	1.15601	219610
1	P01027_CHAIN_0	CO3_MOUSE	Complement C3c alpha' chain fragment 2 [CHAIN 0]	2858.21	55.4	170	83	0		11	P01027,P01027_CHAIN_3,P01027_CHAIN_6,P01027_ISOFORM_Short,P01027_CHAIN_11,P01027_CHAIN_7,P01027_CHAIN_8,P01027_CHAIN_10,P01027_CHAIN_4,P01027_CHAIN_5,P01027_CHAIN_9	6.34	184180	uniprot_sprot	R|KFISHIK|C	[TMTsixplex_Nterm]K[TMTsixplex_K]FISHIK[TMTsixplex_K]	3	1559-1565	TRUE	7.544	0.617	390.761	4	116.07	1559.02	1	6	P01027,P01027_CHAIN_0,P01027_CHAIN_3,P01027_CHAIN_6,P01027_CHAIN_11,P01027_ISOFORM_Short	22554.3	78035.7	160563	151547	126475	63044.9	23356.7	78838.1	164809	148084	125625	63120.9	1.84692	0.603228	3.06173	88530.1	44482.6	23356.7	78838.1	1.30156	201385
1	P01027_CHAIN_0	CO3_MOUSE	Complement C3c alpha' chain fragment 2 [CHAIN 0]	2858.21	55.4	170	83	0		11	P01027,P01027_CHAIN_3,P01027_CHAIN_6,P01027_ISOFORM_Short,P01027_CHAIN_11,P01027_CHAIN_7,P01027_CHAIN_8,P01027_CHAIN_10,P01027_CHAIN_4,P01027_CHAIN_5,P01027_CHAIN_9	6.34	184180	uniprot_sprot	R|KFISHIK|C	[TMTsixplex_Nterm]K[TMTsixplex_K]FISHIK[TMTsixplex_K]	3	1559-1565	TRUE	9.597	-0.898	520.68	3	116.1	1559.02	1	6	P01027,P01027_CHAIN_0,P01027_CHAIN_3,P01027_CHAIN_6,P01027_CHAIN_11,P01027_ISOFORM_Short	30173.6	87673	154627	147981	124354	82443.1	31314	88687.2	158036	144722	122930	83700.4	1.7219	0.682494	2.52295	86631	58985.3	31314	88687.2	1.21346	197065
1	P01027_CHAIN_0	CO3_MOUSE	Complement C3c alpha' chain fragment 2 [CHAIN 0]	2858.21	55.4	170	83	0		11	P01027,P01027_CHAIN_3,P01027_CHAIN_6,P01027_ISOFORM_Short,P01027_CHAIN_11,P01027_CHAIN_7,P01027_CHAIN_8,P01027_CHAIN_10,P01027_CHAIN_4,P01027_CHAIN_5,P01027_CHAIN_9	6.34	184180	uniprot_sprot	K|KGICVADPYEIR|V	[TMTsixplex_Nterm]K[TMTsixplex_K]GIC[Cys_CAM]VADPYEIR	3	789-800	TRUE	8.872	-1.479	627.023	3	131.67	1878.04	1	5	P01027,P01027_CHAIN_0,P01027_CHAIN_3,P01027_CHAIN_6,P01027_CHAIN_7	45131.6	121144	195106	210906	199081	148458	46877.4	122588	198456	207017	197362	151394	2.05797	0.860121	2.39265	139085	106690	46877.4	122588	1.45029	316385
1	P01027_CHAIN_0	CO3_MOUSE	Complement C3c alpha' chain fragment 2 [CHAIN 0]	2858.21	55.4	170	83	0		11	P01027,P01027_CHAIN_3,P01027_CHAIN_6,P01027_ISOFORM_Short,P01027_CHAIN_11,P01027_CHAIN_7,P01027_CHAIN_8,P01027_CHAIN_10,P01027_CHAIN_4,P01027_CHAIN_5,P01027_CHAIN_9	6.34	184180	uniprot_sprot	K|KGYTQQLAFK|Q	[TMTsixplex_Nterm]K[TMTsixplex_K]GYTQQLAFK[TMTsixplex_K]	3	1027-1036	TRUE	9.816	5.529	624.38	3	130.38	1870.13	1	6	P01027,P01027_CHAIN_0,P01027_CHAIN_3,P01027_CHAIN_6,P01027_CHAIN_8,P01027_CHAIN_10	48045.7	120306	203305	196333	180932	148421	49940.2	121476	207503	191642	178785	151875	1.92899	0.828418	2.32852	125993	107029	49940.2	121476	1.35939	286605
1	P01027_CHAIN_0	CO3_MOUSE	Complement C3c alpha' chain fragment 2 [CHAIN 0]	2858.21	55.4	170	83	0		11	P01027,P01027_CHAIN_3,P01027_CHAIN_6,P01027_ISOFORM_Short,P01027_CHAIN_11,P01027_CHAIN_7,P01027_CHAIN_8,P01027_CHAIN_10,P01027_CHAIN_4,P01027_CHAIN_5,P01027_CHAIN_9	6.34	184180	uniprot_sprot	R|LESEETIVLEAHDAQGDIPVTVTVQDFLKR|Q	[TMTsixplex_Nterm]LESEETIVLEAHDAQGDIPVTVTVQDFLK[TMTsixplex_K]R	2	14-43	TRUE	16.175	-1.381	953.52	4	220.58	3810.05	1	3	P01027,P01027_CHAIN_0,P01027_CHAIN_1	8741.58	22580.6	34581	42881.9	28390.5	16970	9083.29	22847.6	35034.2	42731.9	27726	17160.9	1.40575	0.577204	2.43545	19539.1	12093.6	9083.29	22847.6	0.990662	44446.8
1	P01027_CHAIN_0	CO3_MOUSE	Complement C3c alpha' chain fragment 2 [CHAIN 0]	2858.21	55.4	170	83	0		11	P01027,P01027_CHAIN_3,P01027_CHAIN_6,P01027_ISOFORM_Short,P01027_CHAIN_11,P01027_CHAIN_7,P01027_CHAIN_8,P01027_CHAIN_10,P01027_CHAIN_4,P01027_CHAIN_5,P01027_CHAIN_9	6.34	184180	uniprot_sprot	R|LESEETIVLEAHDAQGDIPVTVTVQDFLKR|Q	[TMTsixplex_Nterm]LESEETIVLEAHDAQGDIPVTVTVQDFLK[TMTsixplex_K]R	2	14-43	TRUE	16.437	8.404	763.01	5	220.87	3810.05	1	3	P01027,P01027_CHAIN_0,P01027_CHAIN_1	8202.29	27043.8	52321.2	49697	31887.5	21484	8499.38	27348	53621.6	48867.6	31016.9	21840.1	1.4745	0.515732	2.85904	21858.2	15391.2	8499.38	27348	1.03911	49722.3
1	P01027_CHAIN_0	CO3_MOUSE	Complement C3c alpha' chain fragment 2 [CHAIN 0]	2858.21	55.4	170	83	0		11	P01027,P01027_CHAIN_3,P01027_CHAIN_6,P01027_ISOFORM_Short,P01027_CHAIN_11,P01027_CHAIN_7,P01027_CHAIN_8,P01027_CHAIN_10,P01027_CHAIN_4,P01027_CHAIN_5,P01027_CHAIN_9	6.34	184180	uniprot_sprot	R|LESEETIVLEAHDAQGDIPVTVTVQDFLKR|Q	[TMTsixplex_Nterm]LESEETIVLEAHDAQGDIPVTVTVQDFLK[TMTsixplex_K]R	2	14-43	TRUE	17.743	-1.381	953.52	4	221.45	3810.05	1	3	P01027,P01027_CHAIN_0,P01027_CHAIN_1	9577.46	19135.8	37655	39939.3	25724	16011.8	9975.32	19137.1	38550.1	39509.3	25063.3	16222.7	1.41815	0.528904	2.68131	17662.6	11432.4	9975.32	19137.1	0.999401	40178.2
1	P01027_CHAIN_0	CO3_MOUSE	Complement C3c alpha' chain fragment 2 [CHAIN 0]	2858.21	55.4	170	83	0		11	P01027,P01027_CHAIN_3,P01027_CHAIN_6,P01027_ISOFORM_Short,P01027_CHAIN_11,P01027_CHAIN_7,P01027_CHAIN_8,P01027_CHAIN_10,P01027_CHAIN_4,P01027_CHAIN_5,P01027_CHAIN_9	6.34	184180	uniprot_sprot	R|LITQGENCIK|A	[TMTsixplex_Nterm]LITQGENC[Cys_CAM]IK[TMTsixplex_K]	3	689-698	TRUE	11.691	1.242	817.47	2	124.5	1632.93	0	5	P01027,P01027_CHAIN_0,P01027_CHAIN_3,P01027_CHAIN_4,P01027_CHAIN_5	55209.2	272605	495659	559650	148897	85680	56837.3	277380	505724	561739	131354	86885.9	0.652986	0.204447	3.19392	92567.4	61230.2	56837.3	277380	0.460172	210569
1	P01027_CHAIN_0	CO3_MOUSE	Complement C3c alpha' chain fragment 2 [CHAIN 0]	2858.21	55.4	170	83	0		11	P01027,P01027_CHAIN_3,P01027_CHAIN_6,P01027_ISOFORM_Short,P01027_CHAIN_11,P01027_CHAIN_7,P01027_CHAIN_8,P01027_CHAIN_10,P01027_CHAIN_4,P01027_CHAIN_5,P01027_CHAIN_9	6.34	184180	uniprot_sprot	R|LITQGENCIK|A	[TMTsixplex_Nterm]LITQGENC[Cys_CAM]IK[TMTsixplex_K]	3	689-698	TRUE	8.46	-6.547	545.32	3	124.77	1632.93	0	5	P01027,P01027_CHAIN_0,P01027_CHAIN_3,P01027_CHAIN_4,P01027_CHAIN_5	33750.8	131337	250962	231225	98882.3	70205.2	34891	133188	257244	228431	92830.1	71607.6	0.978337	0.338575	2.88957	65419.2	50463.3	34891	133188	0.689453	148813
1	P01027_CHAIN_0	CO3_MOUSE	Complement C3c alpha' chain fragment 2 [CHAIN 0]	2858.21	55.4	170	83	0		11	P01027,P01027_CHAIN_3,P01027_CHAIN_6,P01027_ISOFORM_Short,P01027_CHAIN_11,P01027_CHAIN_7,P01027_CHAIN_8,P01027_CHAIN_10,P01027_CHAIN_4,P01027_CHAIN_5,P01027_CHAIN_9	6.34	184180	uniprot_sprot	R|LPYSVVR|N	[TMTsixplex_Nterm]LPYSVVR	1	811-817	TRUE	11.895	-0.019	531.829	2	122.12	1061.64	0	5	P01027,P01027_CHAIN_0,P01027_CHAIN_3,P01027_CHAIN_6,P01027_CHAIN_7	104758	348791	726340	650071	606180	329155	108541	352117	746322	631243	604537	330990	2.03085	0.679116	2.99043	426029	233255	108541	352117	1.43118	969116
1	P01027_CHAIN_0	CO3_MOUSE	Complement C3c alpha' chain fragment 2 [CHAIN 0]	2858.21	55.4	170	83	0		11	P01027,P01027_CHAIN_3,P01027_CHAIN_6,P01027_ISOFORM_Short,P01027_CHAIN_11,P01027_CHAIN_7,P01027_CHAIN_8,P01027_CHAIN_10,P01027_CHAIN_4,P01027_CHAIN_5,P01027_CHAIN_9	6.34	184180	uniprot_sprot	K|LREQHR|R	[TMTsixplex_Nterm]LREQHR	1	710-715	TRUE	7.789	0.634	356.547	3	34.52	1066.62	1	5	P01027,P01027_CHAIN_0,P01027_CHAIN_3,P01027_CHAIN_4,P01027_CHAIN_5	3824.86	15759	25366.8	28326.2	9780.37	8351.15	3950.26	16051.1	25791.8	28354.4	8902.09	8577.91	0.873939	0.32283	2.70712	6273.48	6045.02	3950.26	16051.1	0.615882	14270.7
1	P01027_CHAIN_0	CO3_MOUSE	Complement C3c alpha' chain fragment 2 [CHAIN 0]	2858.21	55.4	170	83	0		11	P01027,P01027_CHAIN_3,P01027_CHAIN_6,P01027_ISOFORM_Short,P01027_CHAIN_11,P01027_CHAIN_7,P01027_CHAIN_8,P01027_CHAIN_10,P01027_CHAIN_4,P01027_CHAIN_5,P01027_CHAIN_9	6.34	184180	uniprot_sprot	K|LSINTPNSR|Q	[TMTsixplex_Nterm]LSINTPNSR	1	385-393	TRUE	11.738	-0.298	615.854	2	95.28	1229.69	0	3	P01027,P01027_CHAIN_0,P01027_CHAIN_1	88744.8	245473	463685	460874	398335	200328	92151.4	247618	474545	451336	396264	200651	1.75682	0.6447	2.72503	279255	141403	92151.4	247618	1.23807	635239
1	P01027_CHAIN_0	CO3_MOUSE	Complement C3c alpha' chain fragment 2 [CHAIN 0]	2858.21	55.4	170	83	0		11	P01027,P01027_CHAIN_3,P01027_CHAIN_6,P01027_ISOFORM_Short,P01027_CHAIN_11,P01027_CHAIN_7,P01027_CHAIN_8,P01027_CHAIN_10,P01027_CHAIN_4,P01027_CHAIN_5,P01027_CHAIN_9	6.34	184180	uniprot_sprot	K|LSINTPNSR|Q	[TMTsixplex_Nterm]LSINTPNSR	1	385-393	TRUE	9.326	0.078	615.854	2	95.95	1229.69	0	3	P01027,P01027_CHAIN_0,P01027_CHAIN_1	18605.2	34630.8	46565.8	53063.9	57765.5	42205.9	19387.3	34875.4	47031.3	52009.3	57634.2	42997.9	1.85454	1.01607	1.82521	40615.9	30301.5	19387.3	34875.4	1.30693	92391.8
1	P01027_CHAIN_0	CO3_MOUSE	Complement C3c alpha' chain fragment 2 [CHAIN 0]	2858.21	55.4	170	83	0		11	P01027,P01027_CHAIN_3,P01027_CHAIN_6,P01027_ISOFORM_Short,P01027_CHAIN_11,P01027_CHAIN_7,P01027_CHAIN_8,P01027_CHAIN_10,P01027_CHAIN_4,P01027_CHAIN_5,P01027_CHAIN_9	6.34	184180	uniprot_sprot	R|LVAYYTLIGASGQR|E	[TMTsixplex_Nterm]LVAYYTLIGASGQR	1	507-520	TRUE	12.728	-0.496	581	3	181.68	1739.98	0	3	P01027,P01027_CHAIN_0,P01027_CHAIN_1	7228.76	17505.5	30764.5	23199.9	38980.7	28320.9	7516.25	17659.6	31533.4	21752.4	39444.3	28830.7	2.71192	1.2813	2.11654	27797.2	20317.6	7516.25	17659.6	1.91114	63232.1
1	P01027_CHAIN_0	CO3_MOUSE	Complement C3c alpha' chain fragment 2 [CHAIN 0]	2858.21	55.4	170	83	0		11	P01027,P01027_CHAIN_3,P01027_CHAIN_6,P01027_ISOFORM_Short,P01027_CHAIN_11,P01027_CHAIN_7,P01027_CHAIN_8,P01027_CHAIN_10,P01027_CHAIN_4,P01027_CHAIN_5,P01027_CHAIN_9	6.34	184180	uniprot_sprot	R|LVAYYTLIGASGQR|E	[TMTsixplex_Nterm]LVAYYTLIGASGQR	1	507-520	TRUE	10.168	-4.68	871	2	181.72	1739.98	0	3	P01027,P01027_CHAIN_0,P01027_CHAIN_1	17288.4	43230.1	69741.5	74235.4	64084.1	47975.7	17970.1	43683.7	70968.5	72986.1	63257.7	48939.1	1.81979	0.77939	2.33488	44579	34488.3	17970.1	43683.7	1.28244	101407
1	P01027_CHAIN_0	CO3_MOUSE	Complement C3c alpha' chain fragment 2 [CHAIN 0]	2858.21	55.4	170	83	0		11	P01027,P01027_CHAIN_3,P01027_CHAIN_6,P01027_ISOFORM_Short,P01027_CHAIN_11,P01027_CHAIN_7,P01027_CHAIN_8,P01027_CHAIN_10,P01027_CHAIN_4,P01027_CHAIN_5,P01027_CHAIN_9	6.34	184180	uniprot_sprot	R|LVAYYTLIGASGQR|E	[TMTsixplex_Nterm]LVAYYTLIGASGQR	1	507-520	TRUE	17.96	-0.057	581	3	182.35	1739.98	0	3	P01027,P01027_CHAIN_0,P01027_CHAIN_1	11911.1	29040	56922.4	51164.2	52821.2	38418.3	12384.4	29200.9	58400.7	49546	52609.8	39135.1	2.20619	0.849908	2.59579	37075.1	27579.2	12384.4	29200.9	1.55474	84337.3
1	P01027_CHAIN_0	CO3_MOUSE	Complement C3c alpha' chain fragment 2 [CHAIN 0]	2858.21	55.4	170	83	0		11	P01027,P01027_CHAIN_3,P01027_CHAIN_6,P01027_ISOFORM_Short,P01027_CHAIN_11,P01027_CHAIN_7,P01027_CHAIN_8,P01027_CHAIN_10,P01027_CHAIN_4,P01027_CHAIN_5,P01027_CHAIN_9	6.34	184180	uniprot_sprot	R|LVAYYTLIGASGQR|E	[TMTsixplex_Nterm]LVAYYTLIGASGQR	1	507-520	TRUE	14.427	-0.011	870.996	2	182.4	1739.98	0	3	P01027,P01027_CHAIN_0,P01027_CHAIN_1	36922.2	116412	219959	224925	184781	111882	38281.2	117685	225002	220900	182761	113142	1.89723	0.663606	2.85897	128795	79733.7	38281.2	117685	1.33701	292979
1	P01027_CHAIN_0	CO3_MOUSE	Complement C3c alpha' chain fragment 2 [CHAIN 0]	2858.21	55.4	170	83	0		11	P01027,P01027_CHAIN_3,P01027_CHAIN_6,P01027_ISOFORM_Short,P01027_CHAIN_11,P01027_CHAIN_7,P01027_CHAIN_8,P01027_CHAIN_10,P01027_CHAIN_4,P01027_CHAIN_5,P01027_CHAIN_9	6.34	184180	uniprot_sprot	R|MELKPGDNLNVNFHLR|T	[TMTsixplex_Nterm]MELK[TMTsixplex_K]PGDNLNVNFHLR	2	439-454	TRUE	7.718	1.091	589.58	4	162.67	2354.29	1	3	P01027,P01027_CHAIN_0,P01027_CHAIN_1	19917.7	46495.5	74622.5	73664	52241.1	39470.9	20716.7	46930	76027.7	72467.4	51006.6	40292.6	1.34965	0.614829	2.19516	35945.3	28395	20716.7	46930	0.951122	81767.2
1	P01027_CHAIN_0	CO3_MOUSE	Complement C3c alpha' chain fragment 2 [CHAIN 0]	2858.21	55.4	170	83	0		11	P01027,P01027_CHAIN_3,P01027_CHAIN_6,P01027_ISOFORM_Short,P01027_CHAIN_11,P01027_CHAIN_7,P01027_CHAIN_8,P01027_CHAIN_10,P01027_CHAIN_4,P01027_CHAIN_5,P01027_CHAIN_9	6.34	184180	uniprot_sprot	R|MELKPGDNLNVNFHLR|T	[TMTsixplex_Nterm]MELK[TMTsixplex_K]PGDNLNVNFHLR	2	439-454	TRUE	7.874	1.091	589.58	4	163.37	2354.29	1	3	P01027,P01027_CHAIN_0,P01027_CHAIN_1	35721.1	86927	154694	140049	128229	89470.9	37140.3	87625.3	158286	136191	127163	91010.2	1.74866	0.740882	2.36024	89614.1	64136.7	37140.3	87625.3	1.23232	203851
1	P01027_CHAIN_0	CO3_MOUSE	Complement C3c alpha' chain fragment 2 [CHAIN 0]	2858.21	55.4	170	83	0		11	P01027,P01027_CHAIN_3,P01027_CHAIN_6,P01027_ISOFORM_Short,P01027_CHAIN_11,P01027_CHAIN_7,P01027_CHAIN_8,P01027_CHAIN_10,P01027_CHAIN_4,P01027_CHAIN_5,P01027_CHAIN_9	6.34	184180	uniprot_sprot	K|NGISTK|V	[TMTsixplex_Nterm]NGISTK[TMTsixplex_K]	2	760-765	TRUE	7.514	-1.69	539.338	2	66.8	1076.66	0	5	P01027,P01027_CHAIN_0,P01027_CHAIN_3,P01027_CHAIN_6,P01027_CHAIN_7	12163.4	24879	43113.5	44069.8	41776.2	25997.1	12666	24984.8	44001.9	43119.4	41584.5	26314.6	1.80339	0.779362	2.31393	29305.4	18544.4	12666	24984.8	1.27088	66663
1	P01027_CHAIN_0	CO3_MOUSE	Complement C3c alpha' chain fragment 2 [CHAIN 0]	2858.21	55.4	170	83	0		11	P01027,P01027_CHAIN_3,P01027_CHAIN_6,P01027_ISOFORM_Short,P01027_CHAIN_11,P01027_CHAIN_7,P01027_CHAIN_8,P01027_CHAIN_10,P01027_CHAIN_4,P01027_CHAIN_5,P01027_CHAIN_9	6.34	184180	uniprot_sprot	K|NTLIIYLEK|I	[TMTsixplex_Nterm]NTLIIYLEK[TMTsixplex_K]	2	1418-1426	TRUE	10.61	-2.552	522.33	3	188.2	1563.96	0	6	P01027,P01027_CHAIN_0,P01027_CHAIN_3,P01027_CHAIN_6,P01027_CHAIN_11,P01027_ISOFORM_Short	6412.4	16670.8	23031.1	22367	21130.9	12951	6662.42	16919.4	23344.3	21833.5	21038	13100.1	1.44765	0.755638	1.91579	14825.9	9231.91	6662.42	16919.4	1.02018	33725.4
1	P01027_CHAIN_0	CO3_MOUSE	Complement C3c alpha' chain fragment 2 [CHAIN 0]	2858.21	55.4	170	83	0		11	P01027,P01027_CHAIN_3,P01027_CHAIN_6,P01027_ISOFORM_Short,P01027_CHAIN_11,P01027_CHAIN_7,P01027_CHAIN_8,P01027_CHAIN_10,P01027_CHAIN_4,P01027_CHAIN_5,P01027_CHAIN_9	6.34	184180	uniprot_sprot	K|NTLIIYLEK|I	[TMTsixplex_Nterm]NTLIIYLEK[TMTsixplex_K]	2	1418-1426	TRUE	8.538	-0.305	782.99	2	188.65	1563.96	0	6	P01027,P01027_CHAIN_0,P01027_CHAIN_3,P01027_CHAIN_6,P01027_CHAIN_11,P01027_ISOFORM_Short	62534.2	204603	372222	345010	266638	176963	64804.3	207238	380944	337447	262426	179701	1.62521	0.61544	2.64073	184936	126639	64804.3	207238	1.14532	420687
1	P01027_CHAIN_0	CO3_MOUSE	Complement C3c alpha' chain fragment 2 [CHAIN 0]	2858.21	55.4	170	83	0		11	P01027,P01027_CHAIN_3,P01027_CHAIN_6,P01027_ISOFORM_Short,P01027_CHAIN_11,P01027_CHAIN_7,P01027_CHAIN_8,P01027_CHAIN_10,P01027_CHAIN_4,P01027_CHAIN_5,P01027_CHAIN_9	6.34	184180	uniprot_sprot	K|NTMFLEICTK|Y	[TMTsixplex_Nterm]NTMFLEIC[Cys_CAM]TK[TMTsixplex_K]	3	1358-1367	TRUE	8.653	-0.099	857.967	2	168.88	1713.92	0	6	P01027,P01027_CHAIN_0,P01027_CHAIN_3,P01027_CHAIN_6,P01027_CHAIN_11,P01027_ISOFORM_Short	40029.9	131766	244254	255678	120155	81111.6	41480.2	133351	249676	254097	113954	82544.2	1.12393	0.390054	2.88149	80305.8	58170.5	41480.2	133351	0.792058	182677
1	P01027_CHAIN_0	CO3_MOUSE	Complement C3c alpha' chain fragment 2 [CHAIN 0]	2858.21	55.4	170	83	0		11	P01027,P01027_CHAIN_3,P01027_CHAIN_6,P01027_ISOFORM_Short,P01027_CHAIN_11,P01027_CHAIN_7,P01027_CHAIN_8,P01027_CHAIN_10,P01027_CHAIN_4,P01027_CHAIN_5,P01027_CHAIN_9	6.34	184180	uniprot_sprot	K|NVDGTAFVIFGVQDGDKK|I	[TMTsixplex_Nterm]NVDGTAFVIFGVQDGDK[TMTsixplex_K]K[TMTsixplex_K]	3	241-258	TRUE	13.434	-0.485	866.49	3	185.77	2596.45	1	3	P01027,P01027_CHAIN_0,P01027_CHAIN_1	21008.7	66720	123416	115610	85687.3	62432.4	21779.7	67515.4	126351	113252	83961.6	63640.1	1.65297	0.616026	2.68327	59169.4	44848.4	21779.7	67515.4	1.16488	134597
1	P01027_CHAIN_0	CO3_MOUSE	Complement C3c alpha' chain fragment 2 [CHAIN 0]	2858.21	55.4	170	83	0		11	P01027,P01027_CHAIN_3,P01027_CHAIN_6,P01027_ISOFORM_Short,P01027_CHAIN_11,P01027_CHAIN_7,P01027_CHAIN_8,P01027_CHAIN_10,P01027_CHAIN_4,P01027_CHAIN_5,P01027_CHAIN_9	6.34	184180	uniprot_sprot	K|NVDGTAFVIFGVQDGDKK|I	[TMTsixplex_Nterm]NVDGTAFVIFGVQDGDK[TMTsixplex_K]K[TMTsixplex_K]	3	241-258	TRUE	17.543	-1.047	866.49	3	186.45	2596.45	1	3	P01027,P01027_CHAIN_0,P01027_CHAIN_1	91839.7	306398	610506	614991	500405	280405	95152.7	309588	625522	603589	495391	282518	1.92199	0.632904	3.03678	349112	199096	95152.7	309588	1.35446	794148
1	P01027_CHAIN_0	CO3_MOUSE	Complement C3c alpha' chain fragment 2 [CHAIN 0]	2858.21	55.4	170	83	0		11	P01027,P01027_CHAIN_3,P01027_CHAIN_6,P01027_ISOFORM_Short,P01027_CHAIN_11,P01027_CHAIN_7,P01027_CHAIN_8,P01027_CHAIN_10,P01027_CHAIN_4,P01027_CHAIN_5,P01027_CHAIN_9	6.34	184180	uniprot_sprot	K|QCEELGAFTESMVVYGCPN|-	[TMTsixplex_Nterm]QC[Cys_CAM]EELGAFTESMVVYGC[Cys_CAM]PN	3	1621-1639	TRUE	9.218	4.769	807.36	3	185.27	2419.07	0	6	P01027,P01027_CHAIN_0,P01027_CHAIN_3,P01027_CHAIN_6,P01027_CHAIN_11,P01027_ISOFORM_Short	24489.7	86216.3	158716	151843	56794.6	43663.7	25353.8	87384.2	162444	150592	52406.5	44685.1	0.861215	0.310161	2.77667	36931.9	31490.5	25353.8	87384.2	0.606915	84011.5
1	P01027_CHAIN_0	CO3_MOUSE	Complement C3c alpha' chain fragment 2 [CHAIN 0]	2858.21	55.4	170	83	0		11	P01027,P01027_CHAIN_3,P01027_CHAIN_6,P01027_ISOFORM_Short,P01027_CHAIN_11,P01027_CHAIN_7,P01027_CHAIN_8,P01027_CHAIN_10,P01027_CHAIN_4,P01027_CHAIN_5,P01027_CHAIN_9	6.34	184180	uniprot_sprot	R|QEALELIK|K	[TMTsixplex_Nterm]QEALELIK[TMTsixplex_K]	2	1019-1026	TRUE	7.497	-0.924	701.44	2	150.85	1400.86	0	6	P01027,P01027_CHAIN_0,P01027_CHAIN_3,P01027_CHAIN_6,P01027_CHAIN_8,P01027_CHAIN_10	115571	331680	572658	568252	475351	275647	119956	335581	584590	556982	470985	278171	1.64456	0.65625	2.50599	331912	196033	119956	335581	1.15895	755023
1	P01027_CHAIN_0	CO3_MOUSE	Complement C3c alpha' chain fragment 2 [CHAIN 0]	2858.21	55.4	170	83	0		11	P01027,P01027_CHAIN_3,P01027_CHAIN_6,P01027_ISOFORM_Short,P01027_CHAIN_11,P01027_CHAIN_7,P01027_CHAIN_8,P01027_CHAIN_10,P01027_CHAIN_4,P01027_CHAIN_5,P01027_CHAIN_9	6.34	184180	uniprot_sprot	R|QEALELIKK|G	[TMTsixplex_Nterm]QEALELIK[TMTsixplex_K]K[TMTsixplex_K]	3	1019-1027	TRUE	9.816	-3.31	587.05	3	153.3	1758.12	1	6	P01027,P01027_CHAIN_0,P01027_CHAIN_3,P01027_CHAIN_6,P01027_CHAIN_8,P01027_CHAIN_10	53804.5	179671	334052	311301	303857	186064	55743.2	181941	342019	302685	302982	188186	2.06647	0.76185	2.71244	213518	132618	55743.2	181941	1.45628	485703
1	P01027_CHAIN_0	CO3_MOUSE	Complement C3c alpha' chain fragment 2 [CHAIN 0]	2858.21	55.4	170	83	0		11	P01027,P01027_CHAIN_3,P01027_CHAIN_6,P01027_ISOFORM_Short,P01027_CHAIN_11,P01027_CHAIN_7,P01027_CHAIN_8,P01027_CHAIN_10,P01027_CHAIN_4,P01027_CHAIN_5,P01027_CHAIN_9	6.34	184180	uniprot_sprot	K|QIFSAEFEVK|E	[TMTsixplex_Nterm]QIFSAEFEVK[TMTsixplex_K]	2	193-202	TRUE	8.299	-1.789	552.653	3	170.2	1654.93	0	3	P01027,P01027_CHAIN_0,P01027_CHAIN_1	29780.3	28625	45267	44910.4	55402.9	41976.3	31142.9	27988.6	46126	43490.8	55492.1	42815.2	1.66252	1.09697	1.51555	39106.4	30172.7	31142.9	27988.6	1.17161	88957.8
1	P01027_CHAIN_0	CO3_MOUSE	Complement C3c alpha' chain fragment 2 [CHAIN 0]	2858.21	55.4	170	83	0		11	P01027,P01027_CHAIN_3,P01027_CHAIN_6,P01027_ISOFORM_Short,P01027_CHAIN_11,P01027_CHAIN_7,P01027_CHAIN_8,P01027_CHAIN_10,P01027_CHAIN_4,P01027_CHAIN_5,P01027_CHAIN_9	6.34	184180	uniprot_sprot	K|QIFSAEFEVK|E	[TMTsixplex_Nterm]QIFSAEFEVK[TMTsixplex_K]	2	193-202	TRUE	10.935	4.924	828.47	2	170.28	1654.93	0	3	P01027,P01027_CHAIN_0,P01027_CHAIN_1	61980.4	195720	355705	358878	289720	178119	64259.5	198079	363551	352367	286213	180258	1.77813	0.651571	2.72898	201700	127032	64259.5	198079	1.25308	458820
1	P01027_CHAIN_0	CO3_MOUSE	Complement C3c alpha' chain fragment 2 [CHAIN 0]	2858.21	55.4	170	83	0		11	P01027,P01027_CHAIN_3,P01027_CHAIN_6,P01027_ISOFORM_Short,P01027_CHAIN_11,P01027_CHAIN_7,P01027_CHAIN_8,P01027_CHAIN_10,P01027_CHAIN_4,P01027_CHAIN_5,P01027_CHAIN_9	6.34	184180	uniprot_sprot	K|QIFSAEFEVK|E	[TMTsixplex_Nterm]QIFSAEFEVK[TMTsixplex_K]	2	193-202	TRUE	9.781	3.28	552.65	3	170.88	1654.93	0	3	P01027,P01027_CHAIN_0,P01027_CHAIN_1	26537.8	83415.4	144854	154263	115322	71278.2	27514.9	84496.1	147726	152188	113422	72165.2	1.65687	0.618801	2.67755	79930.8	50856.2	27514.9	84496.1	1.16763	181824
1	P01027_CHAIN_0	CO3_MOUSE	Complement C3c alpha' chain fragment 2 [CHAIN 0]	2858.21	55.4	170	83	0		11	P01027,P01027_CHAIN_3,P01027_CHAIN_6,P01027_ISOFORM_Short,P01027_CHAIN_11,P01027_CHAIN_7,P01027_CHAIN_8,P01027_CHAIN_10,P01027_CHAIN_4,P01027_CHAIN_5,P01027_CHAIN_9	6.34	184180	uniprot_sprot	K|QIFSAEFEVK|E	[TMTsixplex_Nterm]QIFSAEFEVK[TMTsixplex_K]	2	193-202	TRUE	10.089	-1.156	828.475	2	170.95	1654.93	0	3	P01027,P01027_CHAIN_0,P01027_CHAIN_1	72505.1	219576	416082	436926	357378	218180	75210.7	221790	425476	429763	353322	220723	1.93281	0.67121	2.87959	248993	155548	75210.7	221790	1.36209	566401
1	P01027_CHAIN_0	CO3_MOUSE	Complement C3c alpha' chain fragment 2 [CHAIN 0]	2858.21	55.4	170	83	0		11	P01027,P01027_CHAIN_3,P01027_CHAIN_6,P01027_ISOFORM_Short,P01027_CHAIN_11,P01027_CHAIN_7,P01027_CHAIN_8,P01027_CHAIN_10,P01027_CHAIN_4,P01027_CHAIN_5,P01027_CHAIN_9	6.34	184180	uniprot_sprot	K|QKPDGVFQEDGPVIHQEMIGGFR|N	[TMTsixplex_Nterm]QK[TMTsixplex_K]PDGVFQEDGPVIHQEMIGGFR	2	1088-1110	TRUE	21.571	-2.739	1014.87	3	161.1	3041.58	1	6	P01027,P01027_CHAIN_0,P01027_CHAIN_3,P01027_CHAIN_6,P01027_CHAIN_8,P01027_CHAIN_10	8044.52	25730	41529.4	42137.3	31897.1	20829	8338.69	26120.5	42291.3	41456.5	31362.2	21138.2	1.52355	0.626886	2.43035	22101.5	14896.5	8338.69	26120.5	1.07368	50275.8
1	P01027_CHAIN_0	CO3_MOUSE	Complement C3c alpha' chain fragment 2 [CHAIN 0]	2858.21	55.4	170	83	0		11	P01027,P01027_CHAIN_3,P01027_CHAIN_6,P01027_ISOFORM_Short,P01027_CHAIN_11,P01027_CHAIN_7,P01027_CHAIN_8,P01027_CHAIN_10,P01027_CHAIN_4,P01027_CHAIN_5,P01027_CHAIN_9	6.34	184180	uniprot_sprot	K|QNEAFSLTAK|G	[TMTsixplex_Nterm]QNEAFSLTAK[TMTsixplex_K]	2	1302-1311	TRUE	11.746	-2.262	783.95	2	127.5	1565.88	0	6	P01027,P01027_CHAIN_0,P01027_CHAIN_3,P01027_CHAIN_6,P01027_CHAIN_11,P01027_ISOFORM_Short	18060.9	48223.2	87578.1	84997.9	77931	54779.5	18761	48666.5	89565	82995.1	77268.3	55738.4	1.97259	0.770784	2.55919	54452.5	39279.9	18761	48666.5	1.39012	123867
1	P01027_CHAIN_0	CO3_MOUSE	Complement C3c alpha' chain fragment 2 [CHAIN 0]	2858.21	55.4	170	83	0		11	P01027,P01027_CHAIN_3,P01027_CHAIN_6,P01027_ISOFORM_Short,P01027_CHAIN_11,P01027_CHAIN_7,P01027_CHAIN_8,P01027_CHAIN_10,P01027_CHAIN_4,P01027_CHAIN_5,P01027_CHAIN_9	6.34	184180	uniprot_sprot	K|QNEAFSLTAK|G	[TMTsixplex_Nterm]QNEAFSLTAK[TMTsixplex_K]	2	1302-1311	TRUE	9.358	-3.999	522.97	3	127.73	1565.88	0	6	P01027,P01027_CHAIN_0,P01027_CHAIN_3,P01027_CHAIN_6,P01027_CHAIN_11,P01027_ISOFORM_Short	24112.2	62449.1	106952	107996	79022.1	57393.5	25054.5	63069.2	109137	106291	77367.8	58498.7	1.54177	0.630679	2.44462	54522.6	41225.2	25054.5	63069.2	1.08652	124026
1	P01027_CHAIN_0	CO3_MOUSE	Complement C3c alpha' chain fragment 2 [CHAIN 0]	2858.21	55.4	170	83	0		11	P01027,P01027_CHAIN_3,P01027_CHAIN_6,P01027_ISOFORM_Short,P01027_CHAIN_11,P01027_CHAIN_7,P01027_CHAIN_8,P01027_CHAIN_10,P01027_CHAIN_4,P01027_CHAIN_5,P01027_CHAIN_9	6.34	184180	uniprot_sprot	R|QPLTITVR|T	[TMTsixplex_Nterm]QPLTITVR	1	394-401	TRUE	12.279	-6.57	578.87	2	114.62	1155.72	0	3	P01027,P01027_CHAIN_0,P01027_CHAIN_1	40079.5	92051.9	160701	146636	373942	93578.3	41694.1	92731.9	164179	135571	386987	88076.7	3.53402	1.58487	2.22985	272717	62069.4	41694.1	92731.9	2.49049	620368
1	P01027_CHAIN_0	CO3_MOUSE	Complement C3c alpha' chain fragment 2 [CHAIN 0]	2858.21	55.4	170	83	0		11	P01027,P01027_CHAIN_3,P01027_CHAIN_6,P01027_ISOFORM_Short,P01027_CHAIN_11,P01027_CHAIN_7,P01027_CHAIN_8,P01027_CHAIN_10,P01027_CHAIN_4,P01027_CHAIN_5,P01027_CHAIN_9	6.34	184180	uniprot_sprot	R|QVREPGQDLVVLSLPITPEFIPSFR|L	[TMTsixplex_Nterm]QVREPGQDLVVLSLPITPEFIPSFR	1	482-506	TRUE	17.811	1.121	1022.91	3	239.53	3065.71	1	3	P01027,P01027_CHAIN_0,P01027_CHAIN_1	4224.55	12912.6	24842.5	27729.6	14726.6	11074	4381.74	13035.8	25391.6	27596.2	14082.5	11310.9	1.45792	0.479231	3.04221	9924.21	7971.02	4381.74	13035.8	1.02742	22575.3
1	P01027_CHAIN_0	CO3_MOUSE	Complement C3c alpha' chain fragment 2 [CHAIN 0]	2858.21	55.4	170	83	0		11	P01027,P01027_CHAIN_3,P01027_CHAIN_6,P01027_ISOFORM_Short,P01027_CHAIN_11,P01027_CHAIN_7,P01027_CHAIN_8,P01027_CHAIN_10,P01027_CHAIN_4,P01027_CHAIN_5,P01027_CHAIN_9	6.34	184180	uniprot_sprot	K|RQEALELIK|K	[TMTsixplex_Nterm]RQEALELIK[TMTsixplex_K]	2	1018-1026	TRUE	10.819	-8.093	520	3	130.15	1556.97	1	6	P01027,P01027_CHAIN_0,P01027_CHAIN_3,P01027_CHAIN_6,P01027_CHAIN_8,P01027_CHAIN_10	71669.3	227358	425580	378756	338511	227945	74300.8	230034	436133	368146	335580	231541	1.86348	0.70513	2.64275	236490	163172	74300.8	230034	1.31323	537959
1	P01027_CHAIN_0	CO3_MOUSE	Complement C3c alpha' chain fragment 2 [CHAIN 0]	2858.21	55.4	170	83	0		11	P01027,P01027_CHAIN_3,P01027_CHAIN_6,P01027_ISOFORM_Short,P01027_CHAIN_11,P01027_CHAIN_7,P01027_CHAIN_8,P01027_CHAIN_10,P01027_CHAIN_4,P01027_CHAIN_5,P01027_CHAIN_9	6.34	184180	uniprot_sprot	R|SEETKQNEAFSLTAK|G	[TMTsixplex_Nterm]SEETK[TMTsixplex_K]QNEAFSLTAK[TMTsixplex_K]	3	1297-1311	TRUE	9.347	6.973	790.77	3	128.53	2369.3	1	6	P01027,P01027_CHAIN_0,P01027_CHAIN_3,P01027_CHAIN_6,P01027_CHAIN_11,P01027_ISOFORM_Short	18992.2	63996.2	97376.2	101745	104414	53895.3	19673	65102.4	98902.2	99457.1	104627	54037.8	1.87158	0.799884	2.33982	73732.4	38081.5	19673	65102.4	1.31894	167724
1	P01027_CHAIN_0	CO3_MOUSE	Complement C3c alpha' chain fragment 2 [CHAIN 0]	2858.21	55.4	170	83	0		11	P01027,P01027_CHAIN_3,P01027_CHAIN_6,P01027_ISOFORM_Short,P01027_CHAIN_11,P01027_CHAIN_7,P01027_CHAIN_8,P01027_CHAIN_10,P01027_CHAIN_4,P01027_CHAIN_5,P01027_CHAIN_9	6.34	184180	uniprot_sprot	R|SELEEDIIPEEDIISR|S	[TMTsixplex_Nterm]SELEEDIIPEEDIISR	1	725-740	TRUE	12.693	-3.25	1058.55	2	171.48	2115.08	0	5	P01027,P01027_CHAIN_0,P01027_CHAIN_3,P01027_CHAIN_6,P01027_CHAIN_7	8000.3	23197.7	37577.6	38818.4	29581.5	20608.2	8302.69	23507.5	38261.9	38221.8	29056	20969.3	1.57262	0.654063	2.40438	20476.3	14777.4	8302.69	23507.5	1.10825	46578.9
1	P01027_CHAIN_0	CO3_MOUSE	Complement C3c alpha' chain fragment 2 [CHAIN 0]	2858.21	55.4	170	83	0		11	P01027,P01027_CHAIN_3,P01027_CHAIN_6,P01027_ISOFORM_Short,P01027_CHAIN_11,P01027_CHAIN_7,P01027_CHAIN_8,P01027_CHAIN_10,P01027_CHAIN_4,P01027_CHAIN_5,P01027_CHAIN_9	6.34	184180	uniprot_sprot	R|SELEEDIIPEEDIISR|S	[TMTsixplex_Nterm]SELEEDIIPEEDIISR	1	725-740	TRUE	16.627	-3.25	1058.55	2	172.17	2115.08	0	5	P01027,P01027_CHAIN_0,P01027_CHAIN_3,P01027_CHAIN_6,P01027_CHAIN_7	31784.9	91158.2	177011	185960	154951	89390.5	32992.1	91927.3	181127	182826	153499	90187.8	1.95075	0.669555	2.91351	108174	63557.1	32992.1	91927.3	1.37473	246070
1	P01027_CHAIN_0	CO3_MOUSE	Complement C3c alpha' chain fragment 2 [CHAIN 0]	2858.21	55.4	170	83	0		11	P01027,P01027_CHAIN_3,P01027_CHAIN_6,P01027_ISOFORM_Short,P01027_CHAIN_11,P01027_CHAIN_7,P01027_CHAIN_8,P01027_CHAIN_10,P01027_CHAIN_4,P01027_CHAIN_5,P01027_CHAIN_9	6.34	184180	uniprot_sprot	R|SELEEDIIPEEDIISR|S	[TMTsixplex_Nterm]SELEEDIIPEEDIISR	1	725-740	TRUE	12.57	4.92	706.03	3	172.18	2115.08	0	5	P01027,P01027_CHAIN_0,P01027_CHAIN_3,P01027_CHAIN_6,P01027_CHAIN_7	23778.2	83630.8	146238	147836	105623	71575.1	24617.2	84861.6	149294	145586	103422	72759	1.60927	0.597467	2.69349	72883.4	51274.7	24617.2	84861.6	1.13408	165793
1	P01027_CHAIN_0	CO3_MOUSE	Complement C3c alpha' chain fragment 2 [CHAIN 0]	2858.21	55.4	170	83	0		11	P01027,P01027_CHAIN_3,P01027_CHAIN_6,P01027_ISOFORM_Short,P01027_CHAIN_11,P01027_CHAIN_7,P01027_CHAIN_8,P01027_CHAIN_10,P01027_CHAIN_4,P01027_CHAIN_5,P01027_CHAIN_9	6.34	184180	uniprot_sprot	R|SELEEDIIPEEDIISR|S	[TMTsixplex_Nterm]SELEEDIIPEEDIISR	1	725-740	TRUE	11.171	4.92	706.03	3	172.87	2115.08	0	5	P01027,P01027_CHAIN_0,P01027_CHAIN_3,P01027_CHAIN_6,P01027_CHAIN_7	17154	43150.3	100454	73412.8	69540	38477.5	17830.9	43222.9	103767	70228.5	69401.1	38727.4	1.77104	0.621444	2.84987	48908.3	27292	17830.9	43222.9	1.24808	111255
1	P01027_CHAIN_0	CO3_MOUSE	Complement C3c alpha' chain fragment 2 [CHAIN 0]	2858.21	55.4	170	83	0		11	P01027,P01027_CHAIN_3,P01027_CHAIN_6,P01027_ISOFORM_Short,P01027_CHAIN_11,P01027_CHAIN_7,P01027_CHAIN_8,P01027_CHAIN_10,P01027_CHAIN_4,P01027_CHAIN_5,P01027_CHAIN_9	6.34	184180	uniprot_sprot	R|SELEEDIIPEEDIISR|S	[TMTsixplex_Nterm]SELEEDIIPEEDIISR	1	725-740	TRUE	16.223	-3.25	1058.55	2	172.87	2115.08	0	5	P01027,P01027_CHAIN_0,P01027_CHAIN_3,P01027_CHAIN_6,P01027_CHAIN_7	13189.7	38185.8	59380.9	65091.4	50470.7	30532.1	13688.3	38723.6	60320.3	64268.2	49759.8	30879.2	1.53856	0.647242	2.3771	35066.7	21761.2	13688.3	38723.6	1.08425	79768.5
1	P01027_CHAIN_0	CO3_MOUSE	Complement C3c alpha' chain fragment 2 [CHAIN 0]	2858.21	55.4	170	83	0		11	P01027,P01027_CHAIN_3,P01027_CHAIN_6,P01027_ISOFORM_Short,P01027_CHAIN_11,P01027_CHAIN_7,P01027_CHAIN_8,P01027_CHAIN_10,P01027_CHAIN_4,P01027_CHAIN_5,P01027_CHAIN_9	6.34	184180	uniprot_sprot	K|SGSDEVQAGQQR|K	[TMTsixplex_Nterm]SGSDEVQAGQQR	1	1547-1558	TRUE	15.312	0.616	745.873	2	42.7	1489.73	0	6	P01027,P01027_CHAIN_0,P01027_CHAIN_3,P01027_CHAIN_6,P01027_CHAIN_11,P01027_ISOFORM_Short	3644.21	16941.9	30751	33730.6	27485.1	14300.2	3755.97	17231.5	31379	33258.6	27242.1	14352.5	1.98188	0.643506	3.07982	19198.1	10114.5	3755.97	17231.5	1.39667	43671.1
1	P01027_CHAIN_0	CO3_MOUSE	Complement C3c alpha' chain fragment 2 [CHAIN 0]	2858.21	55.4	170	83	0		11	P01027,P01027_CHAIN_3,P01027_CHAIN_6,P01027_ISOFORM_Short,P01027_CHAIN_11,P01027_CHAIN_7,P01027_CHAIN_8,P01027_CHAIN_10,P01027_CHAIN_4,P01027_CHAIN_5,P01027_CHAIN_9	6.34	184180	uniprot_sprot	K|SGSDEVQAGQQR|K	[TMTsixplex_Nterm]SGSDEVQAGQQR	1	1547-1558	TRUE	8.79	-1.164	497.585	3	42.8	1489.73	0	6	P01027,P01027_CHAIN_0,P01027_CHAIN_3,P01027_CHAIN_6,P01027_CHAIN_11,P01027_ISOFORM_Short	4410.76	8194.54	19019.4	13681.9	18450.2	14942.6	4596.64	8149.68	19648.8	12907.8	18510.6	15276	2.6507	1.03778	2.5542	13044.8	10765.3	4596.64	8149.68	1.868	29673.8
1	P01027_CHAIN_0	CO3_MOUSE	Complement C3c alpha' chain fragment 2 [CHAIN 0]	2858.21	55.4	170	83	0		11	P01027,P01027_CHAIN_3,P01027_CHAIN_6,P01027_ISOFORM_Short,P01027_CHAIN_11,P01027_CHAIN_7,P01027_CHAIN_8,P01027_CHAIN_10,P01027_CHAIN_4,P01027_CHAIN_5,P01027_CHAIN_9	6.34	184180	uniprot_sprot	R|SSATTFR|L	[TMTsixplex_Nterm]SSATTFR	1	1280-1286	TRUE	9.86	0.321	499.777	2	56.62	997.54	0	5	P01027,P01027_CHAIN_0,P01027_CHAIN_3,P01027_CHAIN_6,P01027_ISOFORM_Short	21515.2	90620.1	166231	188309	45049	25194.6	22213.7	92019.4	169650	189189	38958.5	25539.9	0.564621	0.179742	3.14129	27454.8	17998.4	22213.7	92019.4	0.397899	62453.3
1	P01027_CHAIN_0	CO3_MOUSE	Complement C3c alpha' chain fragment 2 [CHAIN 0]	2858.21	55.4	170	83	0		11	P01027,P01027_CHAIN_3,P01027_CHAIN_6,P01027_ISOFORM_Short,P01027_CHAIN_11,P01027_CHAIN_7,P01027_CHAIN_8,P01027_CHAIN_10,P01027_CHAIN_4,P01027_CHAIN_5,P01027_CHAIN_9	6.34	184180	uniprot_sprot	R|SSATTFR|L	[TMTsixplex_Nterm]SSATTFR	1	1280-1286	TRUE	7.95	-0.249	499.777	2	57.28	997.54	0	5	P01027,P01027_CHAIN_0,P01027_CHAIN_3,P01027_CHAIN_6,P01027_ISOFORM_Short	14461.9	36161.8	53735.4	61470.9	30854.2	24336.1	15032	36598.7	54474.7	61323.9	29324.8	24902.1	1.05029	0.468287	2.24283	20665.8	17549	15032	36598.7	0.740157	47009.8
1	P01027_CHAIN_0	CO3_MOUSE	Complement C3c alpha' chain fragment 2 [CHAIN 0]	2858.21	55.4	170	83	0		11	P01027,P01027_CHAIN_3,P01027_CHAIN_6,P01027_ISOFORM_Short,P01027_CHAIN_11,P01027_CHAIN_7,P01027_CHAIN_8,P01027_CHAIN_10,P01027_CHAIN_4,P01027_CHAIN_5,P01027_CHAIN_9	6.34	184180	uniprot_sprot	K|SSVAVPYVIVPLK|I	[TMTsixplex_Nterm]SSVAVPYVIVPLK[TMTsixplex_K]	2	868-880	TRUE	12.588	2.744	610.72	3	195.65	1829.14	0	5	P01027,P01027_CHAIN_0,P01027_CHAIN_3,P01027_CHAIN_6,P01027_CHAIN_7	22476.9	59689.7	105586	106028	82873.5	55615.8	23349.5	60265	107851	104161	81585.3	56501.5	1.65147	0.651316	2.53559	57494.7	39817.7	23349.5	60265	1.16382	130787
1	P01027_CHAIN_0	CO3_MOUSE	Complement C3c alpha' chain fragment 2 [CHAIN 0]	2858.21	55.4	170	83	0		11	P01027,P01027_CHAIN_3,P01027_CHAIN_6,P01027_ISOFORM_Short,P01027_CHAIN_11,P01027_CHAIN_7,P01027_CHAIN_8,P01027_CHAIN_10,P01027_CHAIN_4,P01027_CHAIN_5,P01027_CHAIN_9	6.34	184180	uniprot_sprot	K|SSVAVPYVIVPLK|I	[TMTsixplex_Nterm]SSVAVPYVIVPLK[TMTsixplex_K]	2	868-880	TRUE	10.541	-1.236	915.58	2	195.67	1829.14	0	5	P01027,P01027_CHAIN_0,P01027_CHAIN_3,P01027_CHAIN_6,P01027_CHAIN_7	41515.4	112314	186307	198519	103208	68508.8	43118	113591	189779	197212	98804.9	69647.3	1.07494	0.435288	2.46949	69629.8	49081.8	43118	113591	0.75753	158391
1	P01027_CHAIN_0	CO3_MOUSE	Complement C3c alpha' chain fragment 2 [CHAIN 0]	2858.21	55.4	170	83	0		11	P01027,P01027_CHAIN_3,P01027_CHAIN_6,P01027_ISOFORM_Short,P01027_CHAIN_11,P01027_CHAIN_7,P01027_CHAIN_8,P01027_CHAIN_10,P01027_CHAIN_4,P01027_CHAIN_5,P01027_CHAIN_9	6.34	184180	uniprot_sprot	R|SVQLMER|R	[TMTsixplex_Nterm]SVQLMER	1	647-653	TRUE	8.163	-0.015	546.308	2	91.95	1090.6	0	5	P01027,P01027_CHAIN_0,P01027_CHAIN_3,P01027_CHAIN_4,P01027_CHAIN_5	27614.6	83683.5	157176	164872	77366	45133	28644.8	84544.9	160724	163872	73580.4	45645.3	1.05333	0.367305	2.86772	51853.5	32167.2	28644.8	84544.9	0.7423	117955
1	P01027_CHAIN_0	CO3_MOUSE	Complement C3c alpha' chain fragment 2 [CHAIN 0]	2858.21	55.4	170	83	0		11	P01027,P01027_CHAIN_3,P01027_CHAIN_6,P01027_ISOFORM_Short,P01027_CHAIN_11,P01027_CHAIN_7,P01027_CHAIN_8,P01027_CHAIN_10,P01027_CHAIN_4,P01027_CHAIN_5,P01027_CHAIN_9	6.34	184180	uniprot_sprot	R|SVSIKIPASK|E	[TMTsixplex_Nterm]SVSIK[TMTsixplex_K]IPASK[TMTsixplex_K]	3	62-71	TRUE	10.253	-9.544	573.05	3	134.93	1716.11	1	3	P01027,P01027_CHAIN_0,P01027_CHAIN_1	44417.1	139454	227219	265911	151068	89241.1	46052.5	141427	230911	265006	145978	90240.4	1.25997	0.476327	2.64518	102874	63594.2	46052.5	141427	0.887927	234014
1	P01027_CHAIN_0	CO3_MOUSE	Complement C3c alpha' chain fragment 2 [CHAIN 0]	2858.21	55.4	170	83	0		11	P01027,P01027_CHAIN_3,P01027_CHAIN_6,P01027_ISOFORM_Short,P01027_CHAIN_11,P01027_CHAIN_7,P01027_CHAIN_8,P01027_CHAIN_10,P01027_CHAIN_4,P01027_CHAIN_5,P01027_CHAIN_9	6.34	184180	uniprot_sprot	R|SVSIKIPASK|E	[TMTsixplex_Nterm]SVSIK[TMTsixplex_K]IPASK[TMTsixplex_K]	3	62-71	TRUE	8.801	7.937	573.04	3	135.65	1716.11	1	3	P01027,P01027_CHAIN_0,P01027_CHAIN_1	35741.7	103230	167170	182631	161288	80591.9	37094.4	104585	170036	179697	160612	80688.5	1.70315	0.689956	2.46849	113187	56862.8	37094.4	104585	1.20024	257473
1	P01027_CHAIN_0	CO3_MOUSE	Complement C3c alpha' chain fragment 2 [CHAIN 0]	2858.21	55.4	170	83	0		11	P01027,P01027_CHAIN_3,P01027_CHAIN_6,P01027_ISOFORM_Short,P01027_CHAIN_11,P01027_CHAIN_7,P01027_CHAIN_8,P01027_CHAIN_10,P01027_CHAIN_4,P01027_CHAIN_5,P01027_CHAIN_9	6.34	184180	uniprot_sprot	R|TDPGHEAK|I	[TMTsixplex_Nterm]TDPGHEAK[TMTsixplex_K]	2	455-462	TRUE	10.461	-0.189	656.867	2	50.53	1311.72	0	3	P01027,P01027_CHAIN_0,P01027_CHAIN_1	7455.95	22364.3	39391	41036.4	49210.1	28335.3	7734.88	22631.1	40193.7	39886	49513.1	28564	2.5712	0.974992	2.63715	34892.8	20129.6	7734.88	22631.1	1.81198	79373
1	P01027_CHAIN_0	CO3_MOUSE	Complement C3c alpha' chain fragment 2 [CHAIN 0]	2858.21	55.4	170	83	0		11	P01027,P01027_CHAIN_3,P01027_CHAIN_6,P01027_ISOFORM_Short,P01027_CHAIN_11,P01027_CHAIN_7,P01027_CHAIN_8,P01027_CHAIN_10,P01027_CHAIN_4,P01027_CHAIN_5,P01027_CHAIN_9	6.34	184180	uniprot_sprot	R|TDPGHEAK|I	[TMTsixplex_Nterm]TDPGHEAK[TMTsixplex_K]	2	455-462	TRUE	12.113	-0.09	438.247	3	50.6	1311.72	0	3	P01027,P01027_CHAIN_0,P01027_CHAIN_1	34694	91459.9	175841	168750	135299	82098.2	36044.4	92140.2	180155	165232	133656	83035.5	1.69047	0.62739	2.69445	94190.3	58516.7	36044.4	92140.2	1.19131	214261
1	P01027_CHAIN_0	CO3_MOUSE	Complement C3c alpha' chain fragment 2 [CHAIN 0]	2858.21	55.4	170	83	0		11	P01027,P01027_CHAIN_3,P01027_CHAIN_6,P01027_ISOFORM_Short,P01027_CHAIN_11,P01027_CHAIN_7,P01027_CHAIN_8,P01027_CHAIN_10,P01027_CHAIN_4,P01027_CHAIN_5,P01027_CHAIN_9	6.34	184180	uniprot_sprot	R|TDPGHEAK|I	[TMTsixplex_Nterm]TDPGHEAK[TMTsixplex_K]	2	455-462	TRUE	8.571	-5.025	656.87	2	51.22	1311.72	0	3	P01027,P01027_CHAIN_0,P01027_CHAIN_1	5869.2	16250.7	31457.3	29849.8	29662.9	15999.5	6094.47	16384.9	32236.2	29037.8	29665.9	16080.8	2.03506	0.746593	2.72579	20906.1	11332.5	6094.47	16384.9	1.43414	47556.6
1	P01027_CHAIN_0	CO3_MOUSE	Complement C3c alpha' chain fragment 2 [CHAIN 0]	2858.21	55.4	170	83	0		11	P01027,P01027_CHAIN_3,P01027_CHAIN_6,P01027_ISOFORM_Short,P01027_CHAIN_11,P01027_CHAIN_7,P01027_CHAIN_8,P01027_CHAIN_10,P01027_CHAIN_4,P01027_CHAIN_5,P01027_CHAIN_9	6.34	184180	uniprot_sprot	R|TDPGHEAK|I	[TMTsixplex_Nterm]TDPGHEAK[TMTsixplex_K]	2	455-462	TRUE	9.686	-0.725	438.247	3	51.27	1311.72	0	3	P01027,P01027_CHAIN_0,P01027_CHAIN_1	25930.7	37143.7	69100.2	63932.9	139338	40720.5	27067.5	36845.2	70748.1	59855.1	143627	39020	2.85775	1.39849	2.04346	101217	27498.2	27067.5	36845.2	2.01391	230244
1	P01027_CHAIN_0	CO3_MOUSE	Complement C3c alpha' chain fragment 2 [CHAIN 0]	2858.21	55.4	170	83	0		11	P01027,P01027_CHAIN_3,P01027_CHAIN_6,P01027_ISOFORM_Short,P01027_CHAIN_11,P01027_CHAIN_7,P01027_CHAIN_8,P01027_CHAIN_10,P01027_CHAIN_4,P01027_CHAIN_5,P01027_CHAIN_9	6.34	184180	uniprot_sprot	K|TIYTPGSTVLYR|I	[TMTsixplex_Nterm]TIYTPGSTVLYR	1	114-125	TRUE	9.834	-0.915	533.97	3	136.28	1598.89	0	3	P01027,P01027_CHAIN_0,P01027_CHAIN_1	31801.7	75456.3	136735	126356	104422	64046.7	33073.3	75980.5	139948	123363	103303	64804.9	1.54151	0.638435	2.41451	72799.4	45669.3	33073.3	75980.5	1.08633	165602
1	P01027_CHAIN_0	CO3_MOUSE	Complement C3c alpha' chain fragment 2 [CHAIN 0]	2858.21	55.4	170	83	0		11	P01027,P01027_CHAIN_3,P01027_CHAIN_6,P01027_ISOFORM_Short,P01027_CHAIN_11,P01027_CHAIN_7,P01027_CHAIN_8,P01027_CHAIN_10,P01027_CHAIN_4,P01027_CHAIN_5,P01027_CHAIN_9	6.34	184180	uniprot_sprot	K|TIYTPGSTVLYR|I	[TMTsixplex_Nterm]TIYTPGSTVLYR	1	114-125	TRUE	13.941	0.43	800.45	2	136.53	1598.89	0	3	P01027,P01027_CHAIN_0,P01027_CHAIN_1	109014	314835	616460	586779	414400	261484	113145	317566	631973	575921	406118	265017	1.5582	0.555624	2.80442	286199	186763	113145	317566	1.0981	651036
1	P01027_CHAIN_0	CO3_MOUSE	Complement C3c alpha' chain fragment 2 [CHAIN 0]	2858.21	55.4	170	83	0		11	P01027,P01027_CHAIN_3,P01027_CHAIN_6,P01027_ISOFORM_Short,P01027_CHAIN_11,P01027_CHAIN_7,P01027_CHAIN_8,P01027_CHAIN_10,P01027_CHAIN_4,P01027_CHAIN_5,P01027_CHAIN_9	6.34	184180	uniprot_sprot	K|TSQGLQTEQR|A	[TMTsixplex_Nterm]TSQGLQTEQR	1	623-632	TRUE	12.832	0.29	688.87	2	51.28	1375.73	0	4	P01027,P01027_CHAIN_0,P01027_CHAIN_1,P01027_CHAIN_2	17401	59188.3	120914	123046	99120.7	55869	18024.3	59777.1	123946	120858	98064.2	56307.7	1.98418	0.630593	3.14653	69107.8	39681.1	18024.3	59777.1	1.39829	157204
1	P01027_CHAIN_0	CO3_MOUSE	Complement C3c alpha' chain fragment 2 [CHAIN 0]	2858.21	55.4	170	83	0		11	P01027,P01027_CHAIN_3,P01027_CHAIN_6,P01027_ISOFORM_Short,P01027_CHAIN_11,P01027_CHAIN_7,P01027_CHAIN_8,P01027_CHAIN_10,P01027_CHAIN_4,P01027_CHAIN_5,P01027_CHAIN_9	6.34	184180	uniprot_sprot	K|TVAIHTLDPEK|L	[TMTsixplex_Nterm]TVAIHTLDPEK[TMTsixplex_K]	2	917-927	TRUE	7.708	-1.596	561.335	3	121.12	1680.98	0	5	P01027,P01027_CHAIN_0,P01027_CHAIN_3,P01027_CHAIN_6,P01027_CHAIN_7	21909.6	64873.4	109410	102181	87934.3	55024.1	22732.4	65722.3	111712	99732.9	87134.7	55720.7	1.61501	0.675615	2.39043	61405.5	39267.5	22732.4	65722.3	1.13813	139683
1	P01027_CHAIN_0	CO3_MOUSE	Complement C3c alpha' chain fragment 2 [CHAIN 0]	2858.21	55.4	170	83	0		11	P01027,P01027_CHAIN_3,P01027_CHAIN_6,P01027_ISOFORM_Short,P01027_CHAIN_11,P01027_CHAIN_7,P01027_CHAIN_8,P01027_CHAIN_10,P01027_CHAIN_4,P01027_CHAIN_5,P01027_CHAIN_9	6.34	184180	uniprot_sprot	K|TVAIHTLDPEKLGQGGVQK|V	[TMTsixplex_Nterm]TVAIHTLDPEK[TMTsixplex_K]LGQGGVQK[TMTsixplex_K]	3	917-935	TRUE	18.455	1.995	893.53	3	146.72	2677.57	1	4	P01027,P01027_CHAIN_0,P01027_CHAIN_3,P01027_CHAIN_6	15044.2	49394.6	85770.7	89425.2	57557.3	34958.6	15589.5	50072.6	87506.8	88401	56104.3	35380.3	1.39326	0.520071	2.67899	39537.8	24933.2	15589.5	50072.6	0.98186	89939.2
1	P01027_CHAIN_0	CO3_MOUSE	Complement C3c alpha' chain fragment 2 [CHAIN 0]	2858.21	55.4	170	83	0		11	P01027,P01027_CHAIN_3,P01027_CHAIN_6,P01027_ISOFORM_Short,P01027_CHAIN_11,P01027_CHAIN_7,P01027_CHAIN_8,P01027_CHAIN_10,P01027_CHAIN_4,P01027_CHAIN_5,P01027_CHAIN_9	6.34	184180	uniprot_sprot	K|TVAIHTLDPEKLGQGGVQK|V	[TMTsixplex_Nterm]TVAIHTLDPEK[TMTsixplex_K]LGQGGVQK[TMTsixplex_K]	3	917-935	TRUE	11.489	0.039	670.401	4	146.93	2677.57	1	4	P01027,P01027_CHAIN_0,P01027_CHAIN_3,P01027_CHAIN_6	35988.4	107081	176308	195058	208639	130320	37337.7	108499	179362	190956	208706	131905	2.33557	0.919782	2.53927	147080	92955.7	37337.7	108499	1.64592	334572
1	P01027_CHAIN_0	CO3_MOUSE	Complement C3c alpha' chain fragment 2 [CHAIN 0]	2858.21	55.4	170	83	0		11	P01027,P01027_CHAIN_3,P01027_CHAIN_6,P01027_ISOFORM_Short,P01027_CHAIN_11,P01027_CHAIN_7,P01027_CHAIN_8,P01027_CHAIN_10,P01027_CHAIN_4,P01027_CHAIN_5,P01027_CHAIN_9	6.34	184180	uniprot_sprot	K|TVLTGASGHLR|S	[TMTsixplex_Nterm]TVLTGASGHLR	1	51-61	TRUE	14.807	-1.528	447.6	3	87.78	1339.78	0	3	P01027,P01027_CHAIN_0,P01027_CHAIN_1	13950.8	34714	44144.3	40498.3	88501.6	74136.6	14501	35262.8	44611.2	37909.3	89749.5	75849.4	3.3277	2.00676	1.65824	63248.2	53452.5	14501	35262.8	2.34509	143875
1	P01027_CHAIN_0	CO3_MOUSE	Complement C3c alpha' chain fragment 2 [CHAIN 0]	2858.21	55.4	170	83	0		11	P01027,P01027_CHAIN_3,P01027_CHAIN_6,P01027_ISOFORM_Short,P01027_CHAIN_11,P01027_CHAIN_7,P01027_CHAIN_8,P01027_CHAIN_10,P01027_CHAIN_4,P01027_CHAIN_5,P01027_CHAIN_9	6.34	184180	uniprot_sprot	K|TVVILIETPDGIPVK|R	[TMTsixplex_Nterm]TVVILIETPDGIPVK[TMTsixplex_K]	2	139-153	TRUE	12.456	3.207	684.76	3	204.12	2051.26	0	3	P01027,P01027_CHAIN_0,P01027_CHAIN_1	11515.8	31916.5	63790.2	53072.5	44927.2	28793.5	11957.8	32165.3	65551.7	51427	44470.1	29189.6	1.66941	0.629684	2.65119	31338.9	20570.5	11957.8	32165.3	1.17647	71288.8
1	P01027_CHAIN_0	CO3_MOUSE	Complement C3c alpha' chain fragment 2 [CHAIN 0]	2858.21	55.4	170	83	0		11	P01027,P01027_CHAIN_3,P01027_CHAIN_6,P01027_ISOFORM_Short,P01027_CHAIN_11,P01027_CHAIN_7,P01027_CHAIN_8,P01027_CHAIN_10,P01027_CHAIN_4,P01027_CHAIN_5,P01027_CHAIN_9	6.34	184180	uniprot_sprot	K|TVVILIETPDGIPVKR|D	[TMTsixplex_Nterm]TVVILIETPDGIPVK[TMTsixplex_K]R	2	139-154	TRUE	11.185	-5.577	736.8	3	185.37	2207.37	1	3	P01027,P01027_CHAIN_0,P01027_CHAIN_1	33757.2	75181.7	96416.4	114035	86346	43781	35125	76117.5	97135.3	113106	85265.7	43889.1	1.16102	0.614318	1.88993	60088.4	30929.5	35125	76117.5	0.818193	136687
1	P01027_CHAIN_0	CO3_MOUSE	Complement C3c alpha' chain fragment 2 [CHAIN 0]	2858.21	55.4	170	83	0		11	P01027,P01027_CHAIN_3,P01027_CHAIN_6,P01027_ISOFORM_Short,P01027_CHAIN_11,P01027_CHAIN_7,P01027_CHAIN_8,P01027_CHAIN_10,P01027_CHAIN_4,P01027_CHAIN_5,P01027_CHAIN_9	6.34	184180	uniprot_sprot	K|TVVILIETPDGIPVKR|D	[TMTsixplex_Nterm]TVVILIETPDGIPVK[TMTsixplex_K]R	2	139-154	TRUE	12.789	-2.279	552.85	4	185.48	2207.37	1	3	P01027,P01027_CHAIN_0,P01027_CHAIN_1	6620.33	14662.2	24946.5	21881.2	29543.7	20796.8	6889.22	14767.1	25499.6	20954.6	29730.7	21149.7	2.34945	1.09528	2.14506	20951.8	14904.6	6889.22	14767.1	1.6557	47660.5
1	P01027_CHAIN_0	CO3_MOUSE	Complement C3c alpha' chain fragment 2 [CHAIN 0]	2858.21	55.4	170	83	0		11	P01027,P01027_CHAIN_3,P01027_CHAIN_6,P01027_ISOFORM_Short,P01027_CHAIN_11,P01027_CHAIN_7,P01027_CHAIN_8,P01027_CHAIN_10,P01027_CHAIN_4,P01027_CHAIN_5,P01027_CHAIN_9	6.34	184180	uniprot_sprot	K|TVVILIETPDGIPVKR|D	[TMTsixplex_Nterm]TVVILIETPDGIPVK[TMTsixplex_K]R	2	139-154	TRUE	25.852	-0.931	736.797	3	186.05	2207.37	1	3	P01027,P01027_CHAIN_0,P01027_CHAIN_1	131698	433420	859876	916570	635337	327591	136473	437792	880173	905613	624049	328791	1.65923	0.533569	3.10969	439779	231705	136473	437792	1.16929	1.0004e+06
1	P01027_CHAIN_0	CO3_MOUSE	Complement C3c alpha' chain fragment 2 [CHAIN 0]	2858.21	55.4	170	83	0		11	P01027,P01027_CHAIN_3,P01027_CHAIN_6,P01027_ISOFORM_Short,P01027_CHAIN_11,P01027_CHAIN_7,P01027_CHAIN_8,P01027_CHAIN_10,P01027_CHAIN_4,P01027_CHAIN_5,P01027_CHAIN_9	6.34	184180	uniprot_sprot	K|TVVILIETPDGIPVKR|D	[TMTsixplex_Nterm]TVVILIETPDGIPVK[TMTsixplex_K]R	2	139-154	TRUE	17.894	-2.125	552.85	4	186.15	2207.37	1	3	P01027,P01027_CHAIN_0,P01027_CHAIN_1	17508.7	50401.1	93029.8	90332.2	78524.4	46083.9	18172.6	50914.1	95181.5	88333.8	77938.3	46528.5	1.8016	0.678237	2.6563	54924.7	32789.5	18172.6	50914.1	1.26963	124941
1	P01027_CHAIN_0	CO3_MOUSE	Complement C3c alpha' chain fragment 2 [CHAIN 0]	2858.21	55.4	170	83	0		11	P01027,P01027_CHAIN_3,P01027_CHAIN_6,P01027_ISOFORM_Short,P01027_CHAIN_11,P01027_CHAIN_7,P01027_CHAIN_8,P01027_CHAIN_10,P01027_CHAIN_4,P01027_CHAIN_5,P01027_CHAIN_9	6.34	184180	uniprot_sprot	K|VDVPAADLSDQVPDTDSETR|I	[TMTsixplex_Nterm]VDVPAADLSDQVPDTDSETR	1	936-955	TRUE	16.813	5.723	1180.07	2	134.47	2358.14	0	6	P01027,P01027_CHAIN_0,P01027_CHAIN_3,P01027_CHAIN_6,P01027_CHAIN_8,P01027_CHAIN_9	4843.22	12134.3	22288.8	21735.7	23006	14399.2	5034.26	12226.7	22798.9	21137.7	23006.2	14575.8	2.17729	0.85537	2.54543	16213	10271.8	5034.26	12226.7	1.53438	36880.7
1	P01027_CHAIN_0	CO3_MOUSE	Complement C3c alpha' chain fragment 2 [CHAIN 0]	2858.21	55.4	170	83	0		11	P01027,P01027_CHAIN_3,P01027_CHAIN_6,P01027_ISOFORM_Short,P01027_CHAIN_11,P01027_CHAIN_7,P01027_CHAIN_8,P01027_CHAIN_10,P01027_CHAIN_4,P01027_CHAIN_5,P01027_CHAIN_9	6.34	184180	uniprot_sprot	K|VDVPAADLSDQVPDTDSETR|I	[TMTsixplex_Nterm]VDVPAADLSDQVPDTDSETR	1	936-955	TRUE	18.633	2.053	787.052	3	134.57	2358.14	0	6	P01027,P01027_CHAIN_0,P01027_CHAIN_3,P01027_CHAIN_6,P01027_CHAIN_8,P01027_CHAIN_9	57738.4	126841	182564	190638	102661	98702.7	60086.1	128130	185177	189116	97636.1	101595	1.05853	0.532286	1.98864	68806.1	71596	60086.1	128130	0.745964	156518
1	P01027_CHAIN_0	CO3_MOUSE	Complement C3c alpha' chain fragment 2 [CHAIN 0]	2858.21	55.4	170	83	0		11	P01027,P01027_CHAIN_3,P01027_CHAIN_6,P01027_ISOFORM_Short,P01027_CHAIN_11,P01027_CHAIN_7,P01027_CHAIN_8,P01027_CHAIN_10,P01027_CHAIN_4,P01027_CHAIN_5,P01027_CHAIN_9	6.34	184180	uniprot_sprot	K|VDVPAADLSDQVPDTDSETR|I	[TMTsixplex_Nterm]VDVPAADLSDQVPDTDSETR	1	936-955	TRUE	14.824	-2.758	1180.08	2	135.42	2358.14	0	6	P01027,P01027_CHAIN_0,P01027_CHAIN_3,P01027_CHAIN_6,P01027_CHAIN_8,P01027_CHAIN_9	6641.6	19310.2	36280.9	33810.1	22222.6	15228.9	6892.68	19503.2	37165.7	33194	21643.6	15490.9	1.40683	0.52778	2.66556	15252.6	10916.7	6892.68	19503.2	0.99142	34696.2
1	P01027_CHAIN_0	CO3_MOUSE	Complement C3c alpha' chain fragment 2 [CHAIN 0]	2858.21	55.4	170	83	0		11	P01027,P01027_CHAIN_3,P01027_CHAIN_6,P01027_ISOFORM_Short,P01027_CHAIN_11,P01027_CHAIN_7,P01027_CHAIN_8,P01027_CHAIN_10,P01027_CHAIN_4,P01027_CHAIN_5,P01027_CHAIN_9	6.34	184180	uniprot_sprot	R|VELLHNPAFCSMATAK|N	[TMTsixplex_Nterm]VELLHNPAFC[Cys_CAM]SMATAK[TMTsixplex_K]	3	840-855	TRUE	13.65	-1.091	749.74	3	169.65	2246.2	0	5	P01027,P01027_CHAIN_0,P01027_CHAIN_3,P01027_CHAIN_6,P01027_CHAIN_7	40596.3	154817	305638	269864	220090	135796	41981.1	156845	313688	262780	217574	137444	1.78557	0.615851	2.89936	153329	96859.8	41981.1	156845	1.25833	348787
1	P01027_CHAIN_0	CO3_MOUSE	Complement C3c alpha' chain fragment 2 [CHAIN 0]	2858.21	55.4	170	83	0		11	P01027,P01027_CHAIN_3,P01027_CHAIN_6,P01027_ISOFORM_Short,P01027_CHAIN_11,P01027_CHAIN_7,P01027_CHAIN_8,P01027_CHAIN_10,P01027_CHAIN_4,P01027_CHAIN_5,P01027_CHAIN_9	6.34	184180	uniprot_sprot	R|VEPTETFYYIDDPNGLEVSIIAK|F	[TMTsixplex_Nterm]VEPTETFYYIDDPNGLEVSIIAK[TMTsixplex_K]	2	213-235	TRUE	16.504	-4.094	1024.55	3	218.92	3070.62	0	3	P01027,P01027_CHAIN_0,P01027_CHAIN_1	9925.75	30736	58016.3	55541	45873.7	27633.5	10293.3	31070.9	59407.2	54337.2	45393.7	27937.6	1.77282	0.644702	2.74983	31989.8	19688.2	10293.3	31070.9	1.24934	72769.4
1	P01027_CHAIN_0	CO3_MOUSE	Complement C3c alpha' chain fragment 2 [CHAIN 0]	2858.21	55.4	170	83	0		11	P01027,P01027_CHAIN_3,P01027_CHAIN_6,P01027_ISOFORM_Short,P01027_CHAIN_11,P01027_CHAIN_7,P01027_CHAIN_8,P01027_CHAIN_10,P01027_CHAIN_4,P01027_CHAIN_5,P01027_CHAIN_9	6.34	184180	uniprot_sprot	K|VHQYFNVGLIQPGSVK|V	[TMTsixplex_Nterm]VHQYFNVGLIQPGSVK[TMTsixplex_K]	2	1439-1454	TRUE	10.895	-2.212	748.77	3	168.92	2243.28	0	6	P01027,P01027_CHAIN_0,P01027_CHAIN_3,P01027_CHAIN_6,P01027_CHAIN_11,P01027_ISOFORM_Short	16437.6	50085.6	77580.5	75804.8	50394.8	40601.4	17048.7	50857.2	78951.7	74635.6	48927	41545.7	1.33232	0.589064	2.26177	34479.8	29278.1	17048.7	50857.2	0.938915	78433.5
1	P01027_CHAIN_0	CO3_MOUSE	Complement C3c alpha' chain fragment 2 [CHAIN 0]	2858.21	55.4	170	83	0		11	P01027,P01027_CHAIN_3,P01027_CHAIN_6,P01027_ISOFORM_Short,P01027_CHAIN_11,P01027_CHAIN_7,P01027_CHAIN_8,P01027_CHAIN_10,P01027_CHAIN_4,P01027_CHAIN_5,P01027_CHAIN_9	6.34	184180	uniprot_sprot	K|VHQYFNVGLIQPGSVK|V	[TMTsixplex_Nterm]VHQYFNVGLIQPGSVK[TMTsixplex_K]	2	1439-1454	TRUE	13.456	-2.212	748.77	3	169.6	2243.28	0	6	P01027,P01027_CHAIN_0,P01027_CHAIN_3,P01027_CHAIN_6,P01027_CHAIN_11,P01027_ISOFORM_Short	45578.1	140090	289831	237453	209566	131456	47271.4	141310	298135	229581	207951	133127	1.80865	0.646328	2.79835	146547	93817	47271.4	141310	1.27459	333360
1	P01027_CHAIN_0	CO3_MOUSE	Complement C3c alpha' chain fragment 2 [CHAIN 0]	2858.21	55.4	170	83	0		11	P01027,P01027_CHAIN_3,P01027_CHAIN_6,P01027_ISOFORM_Short,P01027_CHAIN_11,P01027_CHAIN_7,P01027_CHAIN_8,P01027_CHAIN_10,P01027_CHAIN_4,P01027_CHAIN_5,P01027_CHAIN_9	6.34	184180	uniprot_sprot	K|VLMEGVRPSNADALVGK|S	[TMTsixplex_Nterm]VLMEGVRPSNADALVGK[TMTsixplex_K]	2	283-299	TRUE	10.927	1.165	738.76	3	155.78	2213.26	1	3	P01027,P01027_CHAIN_0,P01027_CHAIN_1	59242.1	171665	303054	313847	215765	143383	61483.2	173590	309383	309721	210847	145652	1.51654	0.57583	2.63366	148588	102644	61483.2	173590	1.06874	338003
1	P01027_CHAIN_0	CO3_MOUSE	Complement C3c alpha' chain fragment 2 [CHAIN 0]	2858.21	55.4	170	83	0		11	P01027,P01027_CHAIN_3,P01027_CHAIN_6,P01027_ISOFORM_Short,P01027_CHAIN_11,P01027_CHAIN_7,P01027_CHAIN_8,P01027_CHAIN_10,P01027_CHAIN_4,P01027_CHAIN_5,P01027_CHAIN_9	6.34	184180	uniprot_sprot	K|VLMEGVRPSNADALVGK|S	[TMTsixplex_Nterm]VLMEGVRPSNADALVGK[TMTsixplex_K]	2	283-299	TRUE	7.787	-1.184	554.323	4	155.95	2213.26	1	3	P01027,P01027_CHAIN_0,P01027_CHAIN_1	17093.1	51267.1	90150.1	91563.1	104675	72248.1	17732.6	51884.8	92025.2	89023.1	104775	73432.6	2.55981	0.984308	2.60062	73836.7	51749.4	17732.6	51884.8	1.80395	167961
1	P01027_CHAIN_0	CO3_MOUSE	Complement C3c alpha' chain fragment 2 [CHAIN 0]	2858.21	55.4	170	83	0		11	P01027,P01027_CHAIN_3,P01027_CHAIN_6,P01027_ISOFORM_Short,P01027_CHAIN_11,P01027_CHAIN_7,P01027_CHAIN_8,P01027_CHAIN_10,P01027_CHAIN_4,P01027_CHAIN_5,P01027_CHAIN_9	6.34	184180	uniprot_sprot	K|VLVVTQGSNAK|A	[TMTsixplex_Nterm]VLVVTQGSNAK[TMTsixplex_K]	2	364-374	TRUE	8.333	-3.154	787.49	2	117.93	1572.96	0	3	P01027,P01027_CHAIN_0,P01027_CHAIN_1	8496.86	24741.7	40281.2	38600.8	38349.3	24608.4	8817.57	25077.3	41065	37583.1	38231.7	24940.6	1.86377	0.803227	2.32036	26942.7	17576.1	8817.57	25077.3	1.31344	61288.3
1	P01027_CHAIN_0	CO3_MOUSE	Complement C3c alpha' chain fragment 2 [CHAIN 0]	2858.21	55.4	170	83	0		11	P01027,P01027_CHAIN_3,P01027_CHAIN_6,P01027_ISOFORM_Short,P01027_CHAIN_11,P01027_CHAIN_7,P01027_CHAIN_8,P01027_CHAIN_10,P01027_CHAIN_4,P01027_CHAIN_5,P01027_CHAIN_9	6.34	184180	uniprot_sprot	K|VLVVTQGSNAK|A	[TMTsixplex_Nterm]VLVVTQGSNAK[TMTsixplex_K]	2	364-374	TRUE	13.336	0.264	787.487	2	118.6	1572.96	0	3	P01027,P01027_CHAIN_0,P01027_CHAIN_1	39336.1	119567	246598	253018	200342	111626	40803.3	120499	252821	248731	198062	112443	1.92498	0.619088	3.10938	139578	79240.6	40803.3	120499	1.35657	317507
1	P01027_CHAIN_0	CO3_MOUSE	Complement C3c alpha' chain fragment 2 [CHAIN 0]	2858.21	55.4	170	83	0		11	P01027,P01027_CHAIN_3,P01027_CHAIN_6,P01027_ISOFORM_Short,P01027_CHAIN_11,P01027_CHAIN_7,P01027_CHAIN_8,P01027_CHAIN_10,P01027_CHAIN_4,P01027_CHAIN_5,P01027_CHAIN_9	6.34	184180	uniprot_sprot	K|VLVVTQGSNAK|A	[TMTsixplex_Nterm]VLVVTQGSNAK[TMTsixplex_K]	2	364-374	TRUE	11.626	-0.075	525.327	3	118.63	1572.96	0	3	P01027,P01027_CHAIN_0,P01027_CHAIN_1	59708.4	167867	288789	304808	235168	132264	61987.8	169757	294491	300357	232112	133304	1.5768	0.614301	2.56682	163574	93941.7	61987.8	169757	1.1112	372093
1	P01027_CHAIN_0	CO3_MOUSE	Complement C3c alpha' chain fragment 2 [CHAIN 0]	2858.21	55.4	170	83	0		11	P01027,P01027_CHAIN_3,P01027_CHAIN_6,P01027_ISOFORM_Short,P01027_CHAIN_11,P01027_CHAIN_7,P01027_CHAIN_8,P01027_CHAIN_10,P01027_CHAIN_4,P01027_CHAIN_5,P01027_CHAIN_9	6.34	184180	uniprot_sprot	R|VMQDFFIDLR|L	[TMTsixplex_Nterm]VMQDFFIDLR	1	801-810	TRUE	10.179	-0.063	756.908	2	211.55	1511.8	0	5	P01027,P01027_CHAIN_0,P01027_CHAIN_3,P01027_CHAIN_6,P01027_CHAIN_7	48388.7	132450	237698	236337	155409	94550.8	50251.2	133758	242949	232917	151711	95692.3	1.34452	0.5199	2.58611	106913	67436.2	50251.2	133758	0.947507	243203
1	P01027_CHAIN_0	CO3_MOUSE	Complement C3c alpha' chain fragment 2 [CHAIN 0]	2858.21	55.4	170	83	0		11	P01027,P01027_CHAIN_3,P01027_CHAIN_6,P01027_ISOFORM_Short,P01027_CHAIN_11,P01027_CHAIN_7,P01027_CHAIN_8,P01027_CHAIN_10,P01027_CHAIN_4,P01027_CHAIN_5,P01027_CHAIN_9	6.34	184180	uniprot_sprot	R|VMQDFFIDLR|L	[TMTsixplex_Nterm]VMQDFFIDLR	1	801-810	TRUE	8.586	-0.451	756.908	2	212.23	1511.8	0	5	P01027,P01027_CHAIN_0,P01027_CHAIN_3,P01027_CHAIN_6,P01027_CHAIN_7	24823.4	57923.9	101655	107077	73569.7	52972.9	25819.9	58326.6	103744	105765	71762.6	53983	1.49436	0.600192	2.48981	50572.5	38042.8	25819.9	58326.6	1.05311	115041
1	P01027_CHAIN_0	CO3_MOUSE	Complement C3c alpha' chain fragment 2 [CHAIN 0]	2858.21	55.4	170	83	0		11	P01027,P01027_CHAIN_3,P01027_CHAIN_6,P01027_ISOFORM_Short,P01027_CHAIN_11,P01027_CHAIN_7,P01027_CHAIN_8,P01027_CHAIN_10,P01027_CHAIN_4,P01027_CHAIN_5,P01027_CHAIN_9	6.34	184180	uniprot_sprot	R|VSIRPAPETAK|K	[TMTsixplex_Nterm]VSIRPAPETAK[TMTsixplex_K]	2	1341-1351	TRUE	17.016	-0.42	543.003	3	97.73	1625.99	1	6	P01027,P01027_CHAIN_0,P01027_CHAIN_3,P01027_CHAIN_6,P01027_CHAIN_11,P01027_ISOFORM_Short	106900	321173	573324	559218	412248	243117	110897	324956	586021	549215	405546	245620	1.494	0.573595	2.60463	285796	173093	110897	324956	1.05285	650119
1	P01027_CHAIN_0	CO3_MOUSE	Complement C3c alpha' chain fragment 2 [CHAIN 0]	2858.21	55.4	170	83	0		11	P01027,P01027_CHAIN_3,P01027_CHAIN_6,P01027_ISOFORM_Short,P01027_CHAIN_11,P01027_CHAIN_7,P01027_CHAIN_8,P01027_CHAIN_10,P01027_CHAIN_4,P01027_CHAIN_5,P01027_CHAIN_9	6.34	184180	uniprot_sprot	R|VSIRPAPETAK|K	[TMTsixplex_Nterm]VSIRPAPETAK[TMTsixplex_K]	2	1341-1351	TRUE	8.302	0.971	814	2	97.85	1625.99	1	6	P01027,P01027_CHAIN_0,P01027_CHAIN_3,P01027_CHAIN_6,P01027_CHAIN_11,P01027_ISOFORM_Short	6285.81	16367.7	27474.7	28395.2	30231.4	18625.4	6531.09	16539.4	28002.4	27702.6	30245.8	18840.1	2.12765	0.881175	2.41456	21314.8	13277	6531.09	16539.4	1.49939	48486.2
1	P01027_CHAIN_0	CO3_MOUSE	Complement C3c alpha' chain fragment 2 [CHAIN 0]	2858.21	55.4	170	83	0		11	P01027,P01027_CHAIN_3,P01027_CHAIN_6,P01027_ISOFORM_Short,P01027_CHAIN_11,P01027_CHAIN_7,P01027_CHAIN_8,P01027_CHAIN_10,P01027_CHAIN_4,P01027_CHAIN_5,P01027_CHAIN_9	6.34	184180	uniprot_sprot	R|VSIRPAPETAK|K	[TMTsixplex_Nterm]VSIRPAPETAK[TMTsixplex_K]	2	1341-1351	TRUE	15.633	-0.564	543.003	3	98.4	1625.99	1	6	P01027,P01027_CHAIN_0,P01027_CHAIN_3,P01027_CHAIN_6,P01027_CHAIN_11,P01027_ISOFORM_Short	64866.7	108540	205026	207880	168520	97910.1	67646.9	108141	209836	204128	166691	98823.7	1.51042	0.641395	2.3549	117470	69643	67646.9	108141	1.06442	267218
1	P01027_CHAIN_0	CO3_MOUSE	Complement C3c alpha' chain fragment 2 [CHAIN 0]	2858.21	55.4	170	83	0		11	P01027,P01027_CHAIN_3,P01027_CHAIN_6,P01027_ISOFORM_Short,P01027_CHAIN_11,P01027_CHAIN_7,P01027_CHAIN_8,P01027_CHAIN_10,P01027_CHAIN_4,P01027_CHAIN_5,P01027_CHAIN_9	6.34	184180	uniprot_sprot	R|VVIEDGVGDAVLTR|K	[TMTsixplex_Nterm]VVIEDGVGDAVLTR	1	268-281	TRUE	11.467	-2.923	836.48	2	146.42	1670.94	0	3	P01027,P01027_CHAIN_0,P01027_CHAIN_1	18052.4	44501.7	74993.8	71956.2	87135.4	78359.3	18767	44925.1	76532.2	69589.5	86844.3	80394.2	2.62573	1.14452	2.29419	61200.9	56655.3	18767	44925.1	1.8504	139218
1	P01027_CHAIN_0	CO3_MOUSE	Complement C3c alpha' chain fragment 2 [CHAIN 0]	2858.21	55.4	170	83	0		11	P01027,P01027_CHAIN_3,P01027_CHAIN_6,P01027_ISOFORM_Short,P01027_CHAIN_11,P01027_CHAIN_7,P01027_CHAIN_8,P01027_CHAIN_10,P01027_CHAIN_4,P01027_CHAIN_5,P01027_CHAIN_9	6.34	184180	uniprot_sprot	R|VVIEDGVGDAVLTR|K	[TMTsixplex_Nterm]VVIEDGVGDAVLTR	1	268-281	TRUE	10.388	-2.923	836.48	2	149.12	1670.94	0	3	P01027,P01027_CHAIN_0,P01027_CHAIN_1	39007.1	97637.3	157746	162228	135503	84315.6	40544.9	98670.9	160624	159346	134064	85367.8	1.5762	0.68579	2.29837	94477.9	60160.4	40544.9	98670.9	1.11078	214915
1	P01027_CHAIN_0	CO3_MOUSE	Complement C3c alpha' chain fragment 2 [CHAIN 0]	2858.21	55.4	170	83	0		11	P01027,P01027_CHAIN_3,P01027_CHAIN_6,P01027_ISOFORM_Short,P01027_CHAIN_11,P01027_CHAIN_7,P01027_CHAIN_8,P01027_CHAIN_10,P01027_CHAIN_4,P01027_CHAIN_5,P01027_CHAIN_9	6.34	184180	uniprot_sprot	R|VVIEDGVGDAVLTR|K	[TMTsixplex_Nterm]VVIEDGVGDAVLTR	1	268-281	TRUE	13.873	-0.176	557.988	3	149.27	1670.94	0	3	P01027,P01027_CHAIN_0,P01027_CHAIN_1	31939.6	79691.2	125649	132830	118320	86452.6	33199.7	80568.2	127778	130444	117040	88103.3	1.80317	0.794445	2.26972	82480	62088.1	33199.7	80568.2	1.27073	187623
1	P01027_CHAIN_0	CO3_MOUSE	Complement C3c alpha' chain fragment 2 [CHAIN 0]	2858.21	55.4	170	83	0		11	P01027,P01027_CHAIN_3,P01027_CHAIN_6,P01027_ISOFORM_Short,P01027_CHAIN_11,P01027_CHAIN_7,P01027_CHAIN_8,P01027_CHAIN_10,P01027_CHAIN_4,P01027_CHAIN_5,P01027_CHAIN_9	6.34	184180	uniprot_sprot	R|VVIEDGVGDAVLTR|K	[TMTsixplex_Nterm]VVIEDGVGDAVLTR	1	268-281	TRUE	12.509	-0.19	836.478	2	149.8	1670.94	0	3	P01027,P01027_CHAIN_0,P01027_CHAIN_1	71085.9	225919	427385	416502	225867	132285	73694.8	228443	437603	411408	217577	133733	1.16275	0.413788	2.81001	153331	94244.3	73694.8	228443	0.819411	348793
1	P01027_CHAIN_0	CO3_MOUSE	Complement C3c alpha' chain fragment 2 [CHAIN 0]	2858.21	55.4	170	83	0		11	P01027,P01027_CHAIN_3,P01027_CHAIN_6,P01027_ISOFORM_Short,P01027_CHAIN_11,P01027_CHAIN_7,P01027_CHAIN_8,P01027_CHAIN_10,P01027_CHAIN_4,P01027_CHAIN_5,P01027_CHAIN_9	6.34	184180	uniprot_sprot	K|VVPEGMR|I	[TMTsixplex_Nterm]VVPEGMR	1	907-913	TRUE	9.801	0.157	508.792	2	85.95	1015.57	0	5	P01027,P01027_CHAIN_0,P01027_CHAIN_3,P01027_CHAIN_6,P01027_CHAIN_7	82338.6	211115	364463	375744	300821	177672	85565.5	213113	371857	369466	297260	179476	1.59615	0.643089	2.48201	209485	126480	85565.5	213113	1.12484	476530
1	P01027_CHAIN_0	CO3_MOUSE	Complement C3c alpha' chain fragment 2 [CHAIN 0]	2858.21	55.4	170	83	0		11	P01027,P01027_CHAIN_3,P01027_CHAIN_6,P01027_ISOFORM_Short,P01027_CHAIN_11,P01027_CHAIN_7,P01027_CHAIN_8,P01027_CHAIN_10,P01027_CHAIN_4,P01027_CHAIN_5,P01027_CHAIN_9	6.34	184180	uniprot_sprot	K|VYSYYNLEESCTR|F	[TMTsixplex_Nterm]VYSYYNLEESC[Cys_CAM]TR	2	1455-1467	TRUE	18.621	1.118	956.95	2	130.78	1911.89	0	6	P01027,P01027_CHAIN_0,P01027_CHAIN_3,P01027_CHAIN_6,P01027_CHAIN_11,P01027_ISOFORM_Short	7447.22	22751.8	43113.8	46905.8	29218.3	17636.2	7724.33	22980.9	44065.8	46494	28418.1	17845.7	1.50671	0.510864	2.94933	20026.8	12576.2	7724.33	22980.9	1.06181	45556.2
1	P01027_CHAIN_0	CO3_MOUSE	Complement C3c alpha' chain fragment 2 [CHAIN 0]	2858.21	55.4	170	83	0		11	P01027,P01027_CHAIN_3,P01027_CHAIN_6,P01027_ISOFORM_Short,P01027_CHAIN_11,P01027_CHAIN_7,P01027_CHAIN_8,P01027_CHAIN_10,P01027_CHAIN_4,P01027_CHAIN_5,P01027_CHAIN_9	6.34	184180	uniprot_sprot	K|VYSYYNLEESCTR|F	[TMTsixplex_Nterm]VYSYYNLEESC[Cys_CAM]TR	2	1455-1467	TRUE	10.556	0.132	638.303	3	131.17	1911.89	0	6	P01027,P01027_CHAIN_0,P01027_CHAIN_3,P01027_CHAIN_6,P01027_CHAIN_11,P01027_ISOFORM_Short	33839.8	111872	153863	157168	78310.5	52986.1	35060.8	114011	155820	155940	74668.7	53915.5	0.862568	0.412445	2.09135	52620.5	37995.3	35060.8	114011	0.607869	119699
1	P01027_CHAIN_0	CO3_MOUSE	Complement C3c alpha' chain fragment 2 [CHAIN 0]	2858.21	55.4	170	83	0		11	P01027,P01027_CHAIN_3,P01027_CHAIN_6,P01027_ISOFORM_Short,P01027_CHAIN_11,P01027_CHAIN_7,P01027_CHAIN_8,P01027_CHAIN_10,P01027_CHAIN_4,P01027_CHAIN_5,P01027_CHAIN_9	6.34	184180	uniprot_sprot	K|VYSYYNLEESCTR|F	[TMTsixplex_Nterm]VYSYYNLEESC[Cys_CAM]TR	2	1455-1467	TRUE	18.489	-0.254	956.951	2	131.47	1911.89	0	6	P01027,P01027_CHAIN_0,P01027_CHAIN_3,P01027_CHAIN_6,P01027_CHAIN_11,P01027_ISOFORM_Short	35184.9	125266	254415	258739	180707	103871	36422.3	126618	260771	254955	177265	104828	1.7302	0.546982	3.16318	124922	73874.3	36422.3	126618	1.21931	284169
1	P01027_CHAIN_0	CO3_MOUSE	Complement C3c alpha' chain fragment 2 [CHAIN 0]	2858.21	55.4	170	83	0		11	P01027,P01027_CHAIN_3,P01027_CHAIN_6,P01027_ISOFORM_Short,P01027_CHAIN_11,P01027_CHAIN_7,P01027_CHAIN_8,P01027_CHAIN_10,P01027_CHAIN_4,P01027_CHAIN_5,P01027_CHAIN_9	6.34	184180	uniprot_sprot	K|YVTVVANFGETVVEK|A	[TMTsixplex_Nterm]YVTVVANFGETVVEK[TMTsixplex_K]	2	82-96	TRUE	9.044	0.847	1057.1	2	190.72	2112.19	0	3	P01027,P01027_CHAIN_0,P01027_CHAIN_1	15600.8	44538.9	80998.8	78184.8	60819.9	35373.5	16193.8	45003.2	82850	76643.3	60029.6	35709	1.56443	0.600267	2.60623	42304	25164.8	16193.8	45003.2	1.10249	96231.8
1	P01027_CHAIN_0	CO3_MOUSE	Complement C3c alpha' chain fragment 2 [CHAIN 0]	2858.21	55.4	170	83	0		11	P01027,P01027_CHAIN_3,P01027_CHAIN_6,P01027_ISOFORM_Short,P01027_CHAIN_11,P01027_CHAIN_7,P01027_CHAIN_8,P01027_CHAIN_10,P01027_CHAIN_4,P01027_CHAIN_5,P01027_CHAIN_9	6.34	184180	uniprot_sprot	K|YVTVVANFGETVVEK|A	[TMTsixplex_Nterm]YVTVVANFGETVVEK[TMTsixplex_K]	2	82-96	TRUE	12.909	-0.441	705.07	3	191.17	2112.19	0	3	P01027,P01027_CHAIN_0,P01027_CHAIN_1	42870.8	126630	229406	220942	154958	85235.8	44482.9	128040	234637	217063	152178	85833.3	1.37959	0.526923	2.6182	107243	60488.4	44482.9	128040	0.972223	243952
1	P01027_CHAIN_0	CO3_MOUSE	Complement C3c alpha' chain fragment 2 [CHAIN 0]	2858.21	55.4	170	83	0		11	P01027,P01027_CHAIN_3,P01027_CHAIN_6,P01027_ISOFORM_Short,P01027_CHAIN_11,P01027_CHAIN_7,P01027_CHAIN_8,P01027_CHAIN_10,P01027_CHAIN_4,P01027_CHAIN_5,P01027_CHAIN_9	6.34	184180	uniprot_sprot	R|YYTYLVMNK|G	[TMTsixplex_Nterm]YYTYLVMNK[TMTsixplex_K]	2	465-473	TRUE	7.834	-1.887	551.643	3	168	1651.9	0	3	P01027,P01027_CHAIN_0,P01027_CHAIN_1	9344.81	26178.2	46756.9	43167	48373.4	28526.7	9701.99	26458.9	47824.7	41765.8	48537.5	28793.7	2.13853	0.863162	2.47755	34205.3	20291.5	9701.99	26458.9	1.50706	77809.1
1	P01027_CHAIN_0	CO3_MOUSE	Complement C3c alpha' chain fragment 2 [CHAIN 0]	2858.21	55.4	170	83	0		11	P01027,P01027_CHAIN_3,P01027_CHAIN_6,P01027_ISOFORM_Short,P01027_CHAIN_11,P01027_CHAIN_7,P01027_CHAIN_8,P01027_CHAIN_10,P01027_CHAIN_4,P01027_CHAIN_5,P01027_CHAIN_9	6.34	184180	uniprot_sprot	R|YYTYLVMNK|G	[TMTsixplex_Nterm]YYTYLVMNK[TMTsixplex_K]	2	465-473	TRUE	9.504	-0.291	826.96	2	168.03	1651.9	0	3	P01027,P01027_CHAIN_0,P01027_CHAIN_1	26153	78684.4	135670	140071	127760	88163.5	27130.3	79669.1	138393	137275	126682	89641.7	2.02552	0.784726	2.58118	89275.6	63172.3	27130.3	79669.1	1.42742	203081
1	P01027_CHAIN_0	CO3_MOUSE	Complement C3c alpha' chain fragment 2 [CHAIN 0]	2858.21	55.4	170	83	0		11	P01027,P01027_CHAIN_3,P01027_CHAIN_6,P01027_ISOFORM_Short,P01027_CHAIN_11,P01027_CHAIN_7,P01027_CHAIN_8,P01027_CHAIN_10,P01027_CHAIN_4,P01027_CHAIN_5,P01027_CHAIN_9	6.34	184180	uniprot_sprot	R|YYTYLVMNK|G	[TMTsixplex_Nterm]YYTYLVMNK[TMTsixplex_K]	2	465-473	TRUE	8	-1.238	551.643	3	168.68	1651.9	0	3	P01027,P01027_CHAIN_0,P01027_CHAIN_1	16148.6	38957.1	81685	81391	79443.1	51161.9	16792.3	39073.2	83820	79432.9	79130.5	51862.5	2.34479	0.802393	2.92225	55764.8	36548.5	16792.3	39073.2	1.65242	126852
2	P07724_CHAIN_0	ALBU_MOUSE	Serum albumin [CHAIN 0]	2517.97	91.1	501	57	1	P07724	0		5.58	65892.1	uniprot_sprot	K|AADKDTCFSTEGPNLVTR|C	[TMTsixplex_Nterm]AADK[TMTsixplex_K]DTC[Cys_CAM]FSTEGPNLVTR	3	561-578	TRUE	8.06	-1.902	610.82	4	111.02	2439.25	1	2	P07724,P07724_CHAIN_0	24004	62583.9	107671	109477	53234.5	34775.9	24940.5	63203.5	109889	108590	50687.1	35338.9	0.975972	0.39375	2.47866	35720.2	24904	24940.5	63203.5	0.687786	81255
2	P07724_CHAIN_0	ALBU_MOUSE	Serum albumin [CHAIN 0]	2517.97	91.1	501	57	1	P07724	0		5.58	65892.1	uniprot_sprot	K|AADKDTCFSTEGPNLVTR|C	[TMTsixplex_Nterm]AADK[TMTsixplex_K]DTC[Cys_CAM]FSTEGPNLVTR	3	561-578	TRUE	7.564	-0.497	814.09	3	114.3	2439.25	1	2	P07724,P07724_CHAIN_0	5595.42	12739.5	22565.3	23842.7	13822.3	11182.1	5821.34	12817.6	23035.9	23630	13287.5	11447.4	1.32706	0.530043	2.50368	9363.94	8067.23	5821.34	12817.6	0.935202	21300.8
2	P07724_CHAIN_0	ALBU_MOUSE	Serum albumin [CHAIN 0]	2517.97	91.1	501	57	1	P07724	0		5.58	65892.1	uniprot_sprot	K|AADKDTCFSTEGPNLVTR|C	[TMTsixplex_Nterm]AADK[TMTsixplex_K]DTC[Cys_CAM]FSTEGPNLVTR	3	561-578	TRUE	19.637	-0.497	814.09	3	118.53	2439.25	1	2	P07724,P07724_CHAIN_0	21570.9	62321.4	107263	96100.1	33883.4	25458.4	22387.4	63083.1	109685	95007.7	31059.2	26039.8	0.668055	0.27895	2.3949	21888	18350.8	22387.4	63083.1	0.470792	49790.1
2	P07724_CHAIN_0	ALBU_MOUSE	Serum albumin [CHAIN 0]	2517.97	91.1	501	57	1	P07724	0		5.58	65892.1	uniprot_sprot	K|AADKDTCFSTEGPNLVTR|C	[TMTsixplex_Nterm]AADK[TMTsixplex_K]DTC[Cys_CAM]FSTEGPNLVTR	3	561-578	TRUE	9.596	-0.942	610.82	4	123.32	2439.25	1	2	P07724,P07724_CHAIN_0	116380	353222	599624	581286	194688	154793	120715	357880	612192	577681	176914	158662	0.70117	0.282027	2.48618	124675	111813	120715	357880	0.494128	283606
2	P07724_CHAIN_0	ALBU_MOUSE	Serum albumin [CHAIN 0]	2517.97	91.1	501	57	1	P07724	0		5.58	65892.1	uniprot_sprot	K|AADKDTCFSTEGPNLVTR|C	[TMTsixplex_Nterm]AADK[TMTsixplex_K]DTC[Cys_CAM]FSTEGPNLVTR	3	561-578	TRUE	20.034	-0.186	814.09	3	123.73	2439.25	1	2	P07724,P07724_CHAIN_0	9209949	30128466	54935004	49405016	11357250	8587984	9.5443e+06	3.05156e+07	5.62668e+07	4.90305e+07	9.68509e+06	8.80632e+06	0.461593	0.175611	2.62849	6.82527e+06	6.20598e+06	9.5443e+06	3.05156e+07	0.325294	1.55259e+07
2	P07724_CHAIN_0	ALBU_MOUSE	Serum albumin [CHAIN 0]	2517.97	91.1	501	57	1	P07724	0		5.58	65892.1	uniprot_sprot	K|AADKDTCFSTEGPNLVTR|C	[TMTsixplex_Nterm]AADK[TMTsixplex_K]DTC[Cys_CAM]FSTEGPNLVTR	3	561-578	TRUE	13.224	0.618	1220.63	2	124.03	2439.25	1	2	P07724,P07724_CHAIN_0	15904	49176.6	92685.6	85533.9	22119.6	15478	16493.3	49716	94985.5	84940.3	19348.3	15818.5	0.531146	0.195452	2.71753	13635.1	11147.6	16493.3	49716	0.374309	31016.7
2	P07724_CHAIN_0	ALBU_MOUSE	Serum albumin [CHAIN 0]	2517.97	91.1	501	57	1	P07724	0		5.58	65892.1	uniprot_sprot	K|AADKDTCFSTEGPNLVTR|C	[TMTsixplex_Nterm]AADK[TMTsixplex_K]DTC[Cys_CAM]FSTEGPNLVTR	3	561-578	TRUE	17.651	-0.867	814.09	3	124.43	2439.25	1	2	P07724,P07724_CHAIN_0	562160	1.86834e+06	3445806	3147666	767786	575097	582450	1.89217e+06	3.52964e+06	3.12539e+06	662939	589315	0.506039	0.188167	2.68932	467186	415302	582450	1.89217e+06	0.356616	1.06274e+06
2	P07724_CHAIN_0	ALBU_MOUSE	Serum albumin [CHAIN 0]	2517.97	91.1	501	57	1	P07724	0		5.58	65892.1	uniprot_sprot	K|AADKDTCFSTEGPNLVTR|C	[TMTsixplex_Nterm]AADK[TMTsixplex_K]DTC[Cys_CAM]FSTEGPNLVTR	3	561-578	TRUE	17.377	1.616	814.088	3	125.1	2439.25	1	2	P07724,P07724_CHAIN_0	189258	646432	1.20067e+06	1.05447e+06	250169	192930	196018	654911	1.23079e+06	1.04467e+06	214677	197916	0.484874	0.181323	2.67409	151287	139476	196018	654911	0.341701	344143
2	P07724_CHAIN_0	ALBU_MOUSE	Serum albumin [CHAIN 0]	2517.97	91.1	501	57	1	P07724	0		5.58	65892.1	uniprot_sprot	K|AADKDTCFSTEGPNLVTR|C	[TMTsixplex_Nterm]AADK[TMTsixplex_K]DTC[Cys_CAM]FSTEGPNLVTR	3	561-578	TRUE	17.937	-0.497	814.09	3	130.57	2439.25	1	2	P07724,P07724_CHAIN_0	21690.5	62056.3	110519	98373.3	42088.9	31075.7	22514.2	62752.6	113134	96989.5	39482.5	31741.5	0.835308	0.338962	2.46431	27824.1	22368.9	22514.2	62752.6	0.588658	63293.3
2	P07724_CHAIN_0	ALBU_MOUSE	Serum albumin [CHAIN 0]	2517.97	91.1	501	57	1	P07724	0		5.58	65892.1	uniprot_sprot	K|AADKDTCFSTEGPNLVTR|C	[TMTsixplex_Nterm]AADK[TMTsixplex_K]DTC[Cys_CAM]FSTEGPNLVTR	3	561-578	TRUE	15.457	-0.497	814.09	3	131.95	2439.25	1	2	P07724,P07724_CHAIN_0	18239.8	59912.7	96796.7	98536.4	41465.5	33284.6	18900.4	60843.5	98589.1	97945.9	38730.5	34097.4	0.913272	0.37056	2.46458	27294.1	24029.1	18900.4	60843.5	0.643601	62087.8
2	P07724_CHAIN_0	ALBU_MOUSE	Serum albumin [CHAIN 0]	2517.97	91.1	501	57	1	P07724	0		5.58	65892.1	uniprot_sprot	K|AADKDTCFSTEGPNLVTR|C	[TMTsixplex_Nterm]AADK[TMTsixplex_K]DTC[Cys_CAM]FSTEGPNLVTR	3	561-578	TRUE	14.399	-0.497	814.09	3	133.3	2439.25	1	2	P07724,P07724_CHAIN_0	19910.5	54406.5	90030.9	83762.8	35319.1	30008.6	20676.8	55061.1	91903.4	82832.3	32955.1	30796.4	0.841739	0.364845	2.30711	23224.1	21702.8	20676.8	55061.1	0.59319	52829.5
2	P07724_CHAIN_0	ALBU_MOUSE	Serum albumin [CHAIN 0]	2517.97	91.1	501	57	1	P07724	0		5.58	65892.1	uniprot_sprot	K|AADKDTCFSTEGPNLVTR|C	[TMTsixplex_Nterm]AADK[TMTsixplex_K]DTC[Cys_CAM]FSTEGPNLVTR	3	561-578	TRUE	13.343	-0.497	814.09	3	133.98	2439.25	1	2	P07724,P07724_CHAIN_0	18854.9	59974.6	108632	105594	39098.6	32590.5	19546.4	60714.3	111110	104832	35953.2	33441.5	0.864615	0.321357	2.69051	25336.9	23566.8	19546.4	60714.3	0.609311	57635.6
2	P07724_CHAIN_0	ALBU_MOUSE	Serum albumin [CHAIN 0]	2517.97	91.1	501	57	1	P07724	0		5.58	65892.1	uniprot_sprot	K|AADKDTCFSTEGPNLVTR|C	[TMTsixplex_Nterm]AADK[TMTsixplex_K]DTC[Cys_CAM]FSTEGPNLVTR	3	561-578	TRUE	13.437	-0.497	814.09	3	136.08	2439.25	1	2	P07724,P07724_CHAIN_0	11207.9	42389.6	59401.4	62953	30565.7	27353.3	11590.4	43264	60158.8	62602.5	28869	28104.1	1.03862	0.464097	2.23795	20344.6	19805.5	11590.4	43264	0.731939	46279.1
2	P07724_CHAIN_0	ALBU_MOUSE	Serum albumin [CHAIN 0]	2517.97	91.1	501	57	1	P07724	0		5.58	65892.1	uniprot_sprot	K|AADKDTCFSTEGPNLVTR|C	[TMTsixplex_Nterm]AADK[TMTsixplex_K]DTC[Cys_CAM]FSTEGPNLVTR	3	561-578	TRUE	12.795	-0.497	814.09	3	136.77	2439.25	1	2	P07724,P07724_CHAIN_0	14518	34931.4	52932.2	57544.8	30751.4	22796	15096	35315.6	53745.5	57207.1	29432.8	23271.2	1.04547	0.475013	2.20094	20741.9	16399.7	15096	35315.6	0.736766	47182.9
2	P07724_CHAIN_0	ALBU_MOUSE	Serum albumin [CHAIN 0]	2517.97	91.1	501	57	1	P07724	0		5.58	65892.1	uniprot_sprot	K|AETFTFHSDICTLPEK|E	[TMTsixplex_Nterm]AETFTFHSDIC[Cys_CAM]TLPEK[TMTsixplex_K]	3	504-519	TRUE	9.337	-0.832	589.309	4	158.8	2353.2	0	2	P07724,P07724_CHAIN_0	98398.6	358164	690122	659913	159563	137021	101825	362742	707259	657005	136956	140996	0.598304	0.203738	2.93664	96515.5	99363	101825	362742	0.421637	219550
2	P07724_CHAIN_0	ALBU_MOUSE	Serum albumin [CHAIN 0]	2517.97	91.1	501	57	1	P07724	0		5.58	65892.1	uniprot_sprot	K|AETFTFHSDICTLPEK|E	[TMTsixplex_Nterm]AETFTFHSDIC[Cys_CAM]TLPEK[TMTsixplex_K]	3	504-519	TRUE	18.662	-0.554	785.409	3	158.83	2353.2	0	2	P07724,P07724_CHAIN_0	386748	1.50854e+06	2.70214e+06	2.53534e+06	521786	435574	399789	1.5323e+06	2.7644e+06	2.52441e+06	432383	448295	0.455818	0.166517	2.73736	304709	315922	399789	1.5323e+06	0.321224	693142
2	P07724_CHAIN_0	ALBU_MOUSE	Serum albumin [CHAIN 0]	2517.97	91.1	501	57	1	P07724	0		5.58	65892.1	uniprot_sprot	K|AETFTFHSDICTLPEK|E	[TMTsixplex_Nterm]AETFTFHSDIC[Cys_CAM]TLPEK[TMTsixplex_K]	3	504-519	TRUE	13.108	-2.21	785.41	3	159.52	2353.2	0	2	P07724,P07724_CHAIN_0	38220.5	120441	197288	184553	71847.7	64560	39625.6	122222	201299	182742	66333	66382.6	0.820003	0.345576	2.37286	46746.1	46781.1	39625.6	122222	0.577872	106337
2	P07724_CHAIN_0	ALBU_MOUSE	Serum albumin [CHAIN 0]	2517.97	91.1	501	57	1	P07724	0		5.58	65892.1	uniprot_sprot	K|AETFTFHSDICTLPEKEK|Q	[TMTsixplex_Nterm]AETFTFHSDIC[Cys_CAM]TLPEK[TMTsixplex_K]EK[TMTsixplex_K]	4	504-521	TRUE	20.696	-0.714	947.509	3	154.73	2839.5	1	2	P07724,P07724_CHAIN_0	142958	583311	1.06098e+06	1.06598e+06	220449	169224	147675	592476	1.08476e+06	1.06543e+06	183259	173738	0.482331	0.166031	2.90507	129146	122437	147675	592476	0.339908	293778
2	P07724_CHAIN_0	ALBU_MOUSE	Serum albumin [CHAIN 0]	2517.97	91.1	501	57	1	P07724	0		5.58	65892.1	uniprot_sprot	K|AETFTFHSDICTLPEKEK|Q	[TMTsixplex_Nterm]AETFTFHSDIC[Cys_CAM]TLPEK[TMTsixplex_K]EK[TMTsixplex_K]	4	504-521	TRUE	10.57	-0.05	710.883	4	155.35	2839.5	1	2	P07724,P07724_CHAIN_0	203298	659151	1.16554e+06	1194516	255397	248069	210701	667766	1.19043e+06	1.19497e+06	212395	256262	0.533494	0.196469	2.71541	149679	180593	210701	667766	0.375964	340485
2	P07724_CHAIN_0	ALBU_MOUSE	Serum albumin [CHAIN 0]	2517.97	91.1	501	57	1	P07724	0		5.58	65892.1	uniprot_sprot	K|AETFTFHSDICTLPEKEK|Q	[TMTsixplex_Nterm]AETFTFHSDIC[Cys_CAM]TLPEK[TMTsixplex_K]EK[TMTsixplex_K]	4	504-521	TRUE	18.009	-1.662	947.51	3	155.42	2839.5	1	2	P07724,P07724_CHAIN_0	23813.3	80367.6	137437	135201	57154.2	46740.6	24667.2	81549.3	140303	134118	53389.8	47909.9	0.953709	0.369139	2.58361	37624.9	33763	24667.2	81549.3	0.672098	85587.8
2	P07724_CHAIN_0	ALBU_MOUSE	Serum albumin [CHAIN 0]	2517.97	91.1	501	57	1	P07724	0		5.58	65892.1	uniprot_sprot	K|AETFTFHSDICTLPEKEK|Q	[TMTsixplex_Nterm]AETFTFHSDIC[Cys_CAM]TLPEK[TMTsixplex_K]EK[TMTsixplex_K]	4	504-521	TRUE	10.162	-3.578	568.91	5	155.45	2839.5	1	2	P07724,P07724_CHAIN_0	20916	60947.7	99619.9	94545.7	62403.4	53833.6	21705.3	61769.2	101606	92935.2	60451.8	55209.4	1.38559	0.594535	2.33054	42601.6	38907.2	21705.3	61769.2	0.976451	96908.7
2	P07724_CHAIN_0	ALBU_MOUSE	Serum albumin [CHAIN 0]	2517.97	91.1	501	57	1	P07724	0		5.58	65892.1	uniprot_sprot	K|AETFTFHSDICTLPEKEK|Q	[TMTsixplex_Nterm]AETFTFHSDIC[Cys_CAM]TLPEK[TMTsixplex_K]EK[TMTsixplex_K]	4	504-521	TRUE	10.352	4.424	710.88	4	157.68	2839.5	1	2	P07724,P07724_CHAIN_0	35958	114654	199206	207210	81799.8	58148.5	37275.2	116169	203284	206343	76088.1	59332.5	0.882538	0.330596	2.66954	53620.8	41812.7	37275.2	116169	0.621942	121975
2	P07724_CHAIN_0	ALBU_MOUSE	Serum albumin [CHAIN 0]	2517.97	91.1	501	57	1	P07724	0		5.58	65892.1	uniprot_sprot	K|AETFTFHSDICTLPEKEK|Q	[TMTsixplex_Nterm]AETFTFHSDIC[Cys_CAM]TLPEK[TMTsixplex_K]EK[TMTsixplex_K]	4	504-521	TRUE	9.471	4.424	710.88	4	160.92	2839.5	1	2	P07724,P07724_CHAIN_0	24950.8	73335.3	119959	133258	53010	39801.1	25889.9	74294.9	122058	133144	49276.7	40690	0.898009	0.352532	2.54731	34726.3	28675.1	25889.9	74294.9	0.632844	78994.2
2	P07724_CHAIN_0	ALBU_MOUSE	Serum albumin [CHAIN 0]	2517.97	91.1	501	57	1	P07724	0		5.58	65892.1	uniprot_sprot	R|AFKAWAVAR|L	[TMTsixplex_Nterm]AFK[TMTsixplex_K]AWAVAR	2	210-218	TRUE	8.774	-0.513	739.456	2	136.8	1476.9	1	2	P07724,P07724_CHAIN_0	24046.8	71245	103995	139051	60728.1	38336.8	24949	72327	105029	139949	57224.4	38919.7	0.988364	0.392461	2.51837	40327.1	27427.5	24949	72327	0.696519	91734.8
2	P07724_CHAIN_0	ALBU_MOUSE	Serum albumin [CHAIN 0]	2517.97	91.1	501	57	1	P07724	0		5.58	65892.1	uniprot_sprot	K|AHCLSEVEHDTMPADLPAIAADFVEDQEVCK|N	[TMTsixplex_Nterm]AHC[Cys_CAM]LSEVEHDTMPADLPAIAADFVEDQEVC[Cys_CAM]K[TMTsixplex_K]	4	287-317	TRUE	9.397	-0.36	989.729	4	206.02	3954.88	0	2	P07724,P07724_CHAIN_0	79563.5	100926	90296.9	490870	61592.7	15195.8	83102.6	100232	83379.9	513719	43547.8	14842.6	0.318492	0.0977902	3.25689	30689	10459.9	83102.6	100232	0.224447	69810.3
2	P07724_CHAIN_0	ALBU_MOUSE	Serum albumin [CHAIN 0]	2517.97	91.1	501	57	1	P07724	0		5.58	65892.1	uniprot_sprot	K|ALVSSVR|Q	[TMTsixplex_Nterm]ALVSSVR	1	189-195	TRUE	8.1	0.452	480.805	2	78.17	959.597	0	2	P07724,P07724_CHAIN_0	118770	356440	587357	598394	181207	121678	123210	361271	598667	596920	162894	124053	0.592278	0.240005	2.46777	114795	87422.6	123210	361271	0.41739	261132
2	P07724_CHAIN_0	ALBU_MOUSE	Serum albumin [CHAIN 0]	2517.97	91.1	501	57	1	P07724	0		5.58	65892.1	uniprot_sprot	K|ALVSSVR|Q	[TMTsixplex_Nterm]ALVSSVR	1	189-195	TRUE	8.908	0.419	480.805	2	79.78	959.597	0	2	P07724,P07724_CHAIN_0	5177769	20084918	29201648	30071670	5.53103e+06	3.97588e+06	5.35245e+06	2.04918e+07	2.96329e+07	3.01279e+07	4.46459e+06	4.0775e+06	0.330522	0.142938	2.31234	3.14628e+06	2.87349e+06	5.35245e+06	2.04918e+07	0.232925	7.15706e+06
2	P07724_CHAIN_0	ALBU_MOUSE	Serum albumin [CHAIN 0]	2517.97	91.1	501	57	1	P07724	0		5.58	65892.1	uniprot_sprot	K|ALVSSVR|Q	[TMTsixplex_Nterm]ALVSSVR	1	189-195	TRUE	8.934	0.598	480.805	2	80.45	959.597	0	2	P07724,P07724_CHAIN_0	3716686	15010275	25785254	25303702	4832241	3.67474e+06	3.83985e+06	1.52672e+07	2.63291e+07	2.52722e+07	3.93694e+06	3.77397e+06	0.403564	0.149432	2.70064	2.77444e+06	2.65959e+06	3.83985e+06	1.52672e+07	0.284399	6.31121e+06
2	P07724_CHAIN_0	ALBU_MOUSE	Serum albumin [CHAIN 0]	2517.97	91.1	501	57	1	P07724	0		5.58	65892.1	uniprot_sprot	K|ALVSSVR|Q	[TMTsixplex_Nterm]ALVSSVR	1	189-195	TRUE	8.274	0.028	480.806	2	81.13	959.597	0	2	P07724,P07724_CHAIN_0	280220	992494	1.63642e+06	1.62532e+06	360627	279016	290074	1.00864e+06	1.66858e+06	1.62299e+06	304743	286387	0.455166	0.179589	2.53449	214758	201822	290074	1.00864e+06	0.320765	488526
2	P07724_CHAIN_0	ALBU_MOUSE	Serum albumin [CHAIN 0]	2517.97	91.1	501	57	1	P07724	0		5.58	65892.1	uniprot_sprot	K|ALVSSVR|Q	[TMTsixplex_Nterm]ALVSSVR	1	189-195	TRUE	7.816	-0.133	480.806	2	81.8	959.597	0	2	P07724,P07724_CHAIN_0	135635	438343	794284	818889	189305	138139	140582	443762	811725	819014	161639	141487	0.518746	0.185883	2.79072	113910	99708.3	140582	443762	0.36557	259120
2	P07724_CHAIN_0	ALBU_MOUSE	Serum albumin [CHAIN 0]	2517.97	91.1	501	57	1	P07724	0		5.58	65892.1	uniprot_sprot	K|ALVSSVR|Q	[TMTsixplex_Nterm]ALVSSVR	1	189-195	TRUE	8.269	0.217	480.806	2	82.5	959.597	0	2	P07724,P07724_CHAIN_0	62719.7	208014	339879	348052	102563	72592.7	64983	211215	346287	347380	91685.6	74163.3	0.60047	0.23909	2.51148	64612.6	52264.3	64983	211215	0.423163	146979
2	P07724_CHAIN_0	ALBU_MOUSE	Serum albumin [CHAIN 0]	2517.97	91.1	501	57	1	P07724	0		5.58	65892.1	uniprot_sprot	K|ALVSSVR|Q	[TMTsixplex_Nterm]ALVSSVR	1	189-195	TRUE	8.588	-0.151	480.806	2	83.18	959.597	0	2	P07724,P07724_CHAIN_0	61116	176543	290663	295390	97797.5	63030.7	63429	178821	296265	294375	89160.5	64126.9	0.632764	0.259528	2.43814	62833.1	45191.5	63429	178821	0.445921	142931
2	P07724_CHAIN_0	ALBU_MOUSE	Serum albumin [CHAIN 0]	2517.97	91.1	501	57	1	P07724	0		5.58	65892.1	uniprot_sprot	K|ALVSSVR|Q	[TMTsixplex_Nterm]ALVSSVR	1	189-195	TRUE	7.451	-9.143	480.81	2	88.5	959.597	0	2	P07724,P07724_CHAIN_0	46504.3	113129	199614	239332	114326	87282.7	48352.4	113945	203299	239396	108247	89226.9	1.21674	0.446073	2.72767	76284	62879.9	48352.4	113945	0.857462	173528
2	P07724_CHAIN_0	ALBU_MOUSE	Serum albumin [CHAIN 0]	2517.97	91.1	501	57	1	P07724	0		5.58	65892.1	uniprot_sprot	K|APQVSTPTLVEAAR|N	[TMTsixplex_Nterm]APQVSTPTLVEAAR	1	415-428	TRUE	7.814	-4.349	556.99	3	106.95	1667.94	0	2	P07724,P07724_CHAIN_0	23240.3	74416.7	98987.2	99063.4	180990	68681.4	24088.5	75862.5	100072	94281.7	185391	67405.2	2.5292	1.3007	1.94449	130649	47501.8	24088.5	75862.5	1.78238	297195
2	P07724_CHAIN_0	ALBU_MOUSE	Serum albumin [CHAIN 0]	2517.97	91.1	501	57	1	P07724	0		5.58	65892.1	uniprot_sprot	K|APQVSTPTLVEAAR|N	[TMTsixplex_Nterm]APQVSTPTLVEAAR	1	415-428	TRUE	11.94	-2.718	834.98	2	118.33	1667.94	0	2	P07724,P07724_CHAIN_0	8000.24	20090.5	33514.8	35517.6	13177.9	12931.3	8315.45	20286.2	34153.3	35429.8	12057.4	13330.8	0.887646	0.364861	2.43283	8497.07	9394.46	8315.45	20286.2	0.625542	19328.9
2	P07724_CHAIN_0	ALBU_MOUSE	Serum albumin [CHAIN 0]	2517.97	91.1	501	57	1	P07724	0		5.58	65892.1	uniprot_sprot	K|APQVSTPTLVEAAR|N	[TMTsixplex_Nterm]APQVSTPTLVEAAR	1	415-428	TRUE	10.403	1.028	556.987	3	118.42	1667.94	0	2	P07724,P07724_CHAIN_0	34779.5	90046.3	150170	154984	129045	102303	36138.6	90993	153051	152259	126979	104579	1.8214	0.758437	2.40152	89484.8	73698.6	36138.6	90993	1.28358	203557
2	P07724_CHAIN_0	ALBU_MOUSE	Serum albumin [CHAIN 0]	2517.97	91.1	501	57	1	P07724	0		5.58	65892.1	uniprot_sprot	K|APQVSTPTLVEAAR|N	[TMTsixplex_Nterm]APQVSTPTLVEAAR	1	415-428	TRUE	12.503	0.964	834.977	2	125.7	1667.94	0	2	P07724,P07724_CHAIN_0	25610.7	79449.9	101189	93996.2	39128.6	29550	26555.8	81020.6	102327	93010.2	36571.5	30210.3	0.620786	0.34188	1.8158	25772.7	21289.8	26555.8	81020.6	0.43748	58626.8
2	P07724_CHAIN_0	ALBU_MOUSE	Serum albumin [CHAIN 0]	2517.97	91.1	501	57	1	P07724	0		5.58	65892.1	uniprot_sprot	K|APQVSTPTLVEAAR|N	[TMTsixplex_Nterm]APQVSTPTLVEAAR	1	415-428	TRUE	15.934	-1.218	556.988	3	125.97	1667.94	0	2	P07724,P07724_CHAIN_0	210516	823212	1.04897e+06	1.30845e+06	323723	129065	217584	841695	1.05539e+06	1.32076e+06	283303	128490	0.388748	0.173302	2.24318	199649	90549.1	217584	841695	0.273958	454155
2	P07724_CHAIN_0	ALBU_MOUSE	Serum albumin [CHAIN 0]	2517.97	91.1	501	57	1	P07724	0		5.58	65892.1	uniprot_sprot	K|APQVSTPTLVEAAR|N	[TMTsixplex_Nterm]APQVSTPTLVEAAR	1	415-428	TRUE	20.147	-0.581	556.988	3	126.35	1667.94	0	2	P07724,P07724_CHAIN_0		529414	1.2932e+06	1.34626e+06	445577	174695
2	P07724_CHAIN_0	ALBU_MOUSE	Serum albumin [CHAIN 0]	2517.97	91.1	501	57	1	P07724	0		5.58	65892.1	uniprot_sprot	K|APQVSTPTLVEAAR|N	[TMTsixplex_Nterm]APQVSTPTLVEAAR	1	415-428	TRUE	18.597	-2.032	834.979	2	126.38	1667.94	0	2	P07724,P07724_CHAIN_0	2.07656e+06	7488306	14312837	13811394	2.87469e+06	1.66276e+06	2.14914e+06	7.58442e+06	1.46634e+07	1.37719e+07	2.41088e+06	1.69004e+06	0.421317	0.144219	2.92136	1.69899e+06	1.191e+06	2.14914e+06	7.58442e+06	0.29691	3.86481e+06
2	P07724_CHAIN_0	ALBU_MOUSE	Serum albumin [CHAIN 0]	2517.97	91.1	501	57	1	P07724	0		5.58	65892.1	uniprot_sprot	K|APQVSTPTLVEAAR|N	[TMTsixplex_Nterm]APQVSTPTLVEAAR	1	415-428	TRUE	17.779	-0.544	556.988	3	127.03	1667.94	0	2	P07724,P07724_CHAIN_0	50687.3	198497	363251	334106	218546	155068	52393.6	201546	371865	327806	212626	157954	1.45932	0.529649	2.75526	149842	111313	52393.6	201546	1.02841	340855
2	P07724_CHAIN_0	ALBU_MOUSE	Serum albumin [CHAIN 0]	2517.97	91.1	501	57	1	P07724	0		5.58	65892.1	uniprot_sprot	K|APQVSTPTLVEAAR|N	[TMTsixplex_Nterm]APQVSTPTLVEAAR	1	415-428	TRUE	17.934	-0.072	834.978	2	127.07	1667.94	0	2	P07724,P07724_CHAIN_0	93648.6	375912	671001	659684	126288	118390	96762.9	381950	685911	658876	102272	122274	0.469063	0.166975	2.80917	72073	86169.1	96762.9	381950	0.330558	163949
2	P07724_CHAIN_0	ALBU_MOUSE	Serum albumin [CHAIN 0]	2517.97	91.1	501	57	1	P07724	0		5.58	65892.1	uniprot_sprot	K|APQVSTPTLVEAAR|N	[TMTsixplex_Nterm]APQVSTPTLVEAAR	1	415-428	TRUE	12.098	-0.165	556.988	3	127.7	1667.94	0	2	P07724,P07724_CHAIN_0	80983.4	310858	544355	562626	165491	115025	83734.4	315770	555674	561764	147957	117439	0.664314	0.237504	2.79706	104268	82761.6	83734.4	315770	0.468155	237186
2	P07724_CHAIN_0	ALBU_MOUSE	Serum albumin [CHAIN 0]	2517.97	91.1	501	57	1	P07724	0		5.58	65892.1	uniprot_sprot	K|APQVSTPTLVEAAR|N	[TMTsixplex_Nterm]APQVSTPTLVEAAR	1	415-428	TRUE	16.49	0.221	834.978	2	127.73	1667.94	0	2	P07724,P07724_CHAIN_0	37685.4	127718	222010	221661	60367.1	45606.8	39034.8	129544	226717	221055	53173.7	46717.5	0.592549	0.223085	2.65616	37472.5	32922.7	39034.8	129544	0.417581	85241.3
2	P07724_CHAIN_0	ALBU_MOUSE	Serum albumin [CHAIN 0]	2517.97	91.1	501	57	1	P07724	0		5.58	65892.1	uniprot_sprot	K|APQVSTPTLVEAAR|N	[TMTsixplex_Nterm]APQVSTPTLVEAAR	1	415-428	TRUE	10.65	-0.891	556.988	3	129.07	1667.94	0	2	P07724,P07724_CHAIN_0	62167.7	183112	318329	292654	101272	67826.7	64506.8	185354	325491	289835	92846.2	69093.1	0.648117	0.263176	2.46267	65430.5	48691.3	64506.8	185354	0.456741	148839
2	P07724_CHAIN_0	ALBU_MOUSE	Serum albumin [CHAIN 0]	2517.97	91.1	501	57	1	P07724	0		5.58	65892.1	uniprot_sprot	K|APQVSTPTLVEAAR|N	[TMTsixplex_Nterm]APQVSTPTLVEAAR	1	415-428	TRUE	18.227	-1.508	834.979	2	129.1	1667.94	0	2	P07724,P07724_CHAIN_0	18454.1	62554	106175	124193	39335.8	38650.2	19114.8	63451.2	108054	124686	35207.4	39867.5	0.90927	0.32257	2.81883	24811.3	28095.4	19114.8	63451.2	0.64078	56440
2	P07724_CHAIN_0	ALBU_MOUSE	Serum albumin [CHAIN 0]	2517.97	91.1	501	57	1	P07724	0		5.58	65892.1	uniprot_sprot	K|APQVSTPTLVEAAR|N	[TMTsixplex_Nterm]APQVSTPTLVEAAR	1	415-428	TRUE	9.338	-2.734	556.989	3	129.73	1667.94	0	2	P07724,P07724_CHAIN_0	47685.7	111017	184714	186552	86109.6	64373.6	49600.3	111943	188364	185118	81341.2	65765.4	0.910634	0.393879	2.31197	57322.7	46346.1	49600.3	111943	0.641742	130396
2	P07724_CHAIN_0	ALBU_MOUSE	Serum albumin [CHAIN 0]	2517.97	91.1	501	57	1	P07724	0		5.58	65892.1	uniprot_sprot	K|APQVSTPTLVEAAR|N	[TMTsixplex_Nterm]APQVSTPTLVEAAR	1	415-428	TRUE	16.518	-2.718	834.98	2	129.77	1667.94	0	2	P07724,P07724_CHAIN_0	15237.5	49039.4	79647.2	75291.7	44093.3	21385.9	15793.5	49790.9	81222	74163.3	42867.6	21404.6	0.979991	0.413631	2.36924	30209.6	15084.2	15793.5	49790.9	0.690619	68719.8
2	P07724_CHAIN_0	ALBU_MOUSE	Serum albumin [CHAIN 0]	2517.97	91.1	501	57	1	P07724	0		5.58	65892.1	uniprot_sprot	K|APQVSTPTLVEAAR|N	[TMTsixplex_Nterm]APQVSTPTLVEAAR	1	415-428	TRUE	11.019	-3.386	556.989	3	130.43	1667.94	0	2	P07724,P07724_CHAIN_0	39688.5	125987	194349	175955	76831.9	56580.8	41143	128050	198003	173663	72225.8	57783.6	0.768411	0.349802	2.1967	50899	40721.3	41143	128050	0.541514	115783
2	P07724_CHAIN_0	ALBU_MOUSE	Serum albumin [CHAIN 0]	2517.97	91.1	501	57	1	P07724	0		5.58	65892.1	uniprot_sprot	K|APQVSTPTLVEAAR|N	[TMTsixplex_Nterm]APQVSTPTLVEAAR	1	415-428	TRUE	13.66	-2.718	834.98	2	130.48	1667.94	0	2	P07724,P07724_CHAIN_0	14450.9	43855.3	72370.4	72714.4	32291.4	23664.8	14989.2	44459.2	73777.1	72174.7	30401.8	24162.4	0.917842	0.373851	2.4551	21424.7	17027.7	14989.2	44459.2	0.646821	48736.3
2	P07724_CHAIN_0	ALBU_MOUSE	Serum albumin [CHAIN 0]	2517.97	91.1	501	57	1	P07724	0		5.58	65892.1	uniprot_sprot	K|APQVSTPTLVEAAR|N	[TMTsixplex_Nterm]APQVSTPTLVEAAR	1	415-428	TRUE	15.602	-0.647	834.978	2	131.17	1667.94	0	2	P07724,P07724_CHAIN_0	16874.9	44247.7	77391.9	73066.2	29058.5	21789.7	17532.3	44682.6	79119.3	72362.4	27026.4	22274.9	0.792436	0.32546	2.43481	19046	15697.6	17532.3	44682.6	0.558445	43325.2
2	P07724_CHAIN_0	ALBU_MOUSE	Serum albumin [CHAIN 0]	2517.97	91.1	501	57	1	P07724	0		5.58	65892.1	uniprot_sprot	K|APQVSTPTLVEAAR|N	[TMTsixplex_Nterm]APQVSTPTLVEAAR	1	415-428	TRUE	12.633	1.785	556.987	3	131.78	1667.94	0	2	P07724,P07724_CHAIN_0	28963.3	91709.4	150934	145970	93611.1	70499	30026.3	93056.4	153926	143723	90820	71974.5	1.32264	0.546936	2.41828	64002.6	50721.8	30026.3	93056.4	0.932092	145591
2	P07724_CHAIN_0	ALBU_MOUSE	Serum albumin [CHAIN 0]	2517.97	91.1	501	57	1	P07724	0		5.58	65892.1	uniprot_sprot	K|APQVSTPTLVEAAR|N	[TMTsixplex_Nterm]APQVSTPTLVEAAR	1	415-428	TRUE	13.395	0.167	834.978	2	131.83	1667.94	0	2	P07724,P07724_CHAIN_0	14665	42117.7	70657.6	69296.2	37349.4	31533.8	15221.1	42643.5	72093.4	68491.2	35663.7	32332.7	1.17509	0.483668	2.42955	25132.9	22785.5	15221.1	42643.5	0.828112	57171.5
2	P07724_CHAIN_0	ALBU_MOUSE	Serum albumin [CHAIN 0]	2517.97	91.1	501	57	1	P07724	0		5.58	65892.1	uniprot_sprot	K|APQVSTPTLVEAAR|N	[TMTsixplex_Nterm]APQVSTPTLVEAAR	1	415-428	TRUE	9.384	-4.349	556.99	3	132.87	1667.94	0	2	P07724,P07724_CHAIN_0	29180.5	90981.6	171463	149126	99357.3	73064.3	30258.4	92013.8	175826	145741	96715.5	74520.9	1.40045	0.532506	2.62993	68157.3	52516.3	30258.4	92013.8	0.986925	155042
2	P07724_CHAIN_0	ALBU_MOUSE	Serum albumin [CHAIN 0]	2517.97	91.1	501	57	1	P07724	0		5.58	65892.1	uniprot_sprot	K|APQVSTPTLVEAAR|N	[TMTsixplex_Nterm]APQVSTPTLVEAAR	1	415-428	TRUE	8.756	-4.349	556.99	3	133.6	1667.94	0	2	P07724,P07724_CHAIN_0	36231.9	101776	156364	170570	92975.5	73598.5	37614.4	103180	158814	169539	88989.4	75301.9	1.16689	0.500349	2.33215	62712.5	53066.7	37614.4	103180	0.822328	142656
2	P07724_CHAIN_0	ALBU_MOUSE	Serum albumin [CHAIN 0]	2517.97	91.1	501	57	1	P07724	0		5.58	65892.1	uniprot_sprot	K|APQVSTPTLVEAAR|N	[TMTsixplex_Nterm]APQVSTPTLVEAAR	1	415-428	TRUE	12.209	-2.718	834.98	2	134.23	1667.94	0	2	P07724,P07724_CHAIN_0	14580.7	43574.7	62794.7	65152.8	33771.6	24864.1	15126.1	44291.3	63689.7	64652.2	32249.2	25378.3	0.969877	0.449016	2.16001	22726.6	17884.6	15126.1	44291.3	0.683491	51697.8
2	P07724_CHAIN_0	ALBU_MOUSE	Serum albumin [CHAIN 0]	2517.97	91.1	501	57	1	P07724	0		5.58	65892.1	uniprot_sprot	K|APQVSTPTLVEAAR|N	[TMTsixplex_Nterm]APQVSTPTLVEAAR	1	415-428	TRUE	10.028	-4.349	556.99	3	135.62	1667.94	0	2	P07724,P07724_CHAIN_0	20196.6	55951.6	82818.2	84856	63684.3	56647.5	20970.2	56766.4	84088.1	83555.2	62122.4	58137	1.54701	0.717353	2.15656	43778.9	40970.3	20970.2	56766.4	1.09021	99586.8
2	P07724_CHAIN_0	ALBU_MOUSE	Serum albumin [CHAIN 0]	2517.97	91.1	501	57	1	P07724	0		5.58	65892.1	uniprot_sprot	K|APQVSTPTLVEAAR|N	[TMTsixplex_Nterm]APQVSTPTLVEAAR	1	415-428	TRUE	8.255	-2.718	834.98	2	136.33	1667.94	0	2	P07724,P07724_CHAIN_0	15635.8	35924.7	59406	51839.5	42632	29889.5	16265.4	36235.4	60689.5	50444.8	42053.5	30415.7	1.38034	0.652087	2.11681	29635.9	21434.6	16265.4	36235.4	0.972755	67414.9
2	P07724_CHAIN_0	ALBU_MOUSE	Serum albumin [CHAIN 0]	2517.97	91.1	501	57	1	P07724	0		5.58	65892.1	uniprot_sprot	K|APQVSTPTLVEAAR|N	[TMTsixplex_Nterm]APQVSTPTLVEAAR	1	415-428	TRUE	8.949	-2.718	834.98	2	138.97	1667.94	0	2	P07724,P07724_CHAIN_0	16395	40046.4	60393.9	57917.7	38589	30546.1	17045.2	40519.2	61432.2	56963.5	37488.5	31237.6	1.1939	0.580478	2.05675	26418.9	22013.7	17045.2	40519.2	0.841364	60096.8
2	P07724_CHAIN_0	ALBU_MOUSE	Serum albumin [CHAIN 0]	2517.97	91.1	501	57	1	P07724	0		5.58	65892.1	uniprot_sprot	K|ATAEQLK|T	[TMTsixplex_Nterm]ATAEQLK[TMTsixplex_K]	2	539-545	TRUE	9.251	0.043	609.877	2	84.03	1217.74	0	2	P07724,P07724_CHAIN_0	119934	350402	549699	501905	517000	493604	124454	355522	560130	486715	511261	507424	2.12237	0.973102	2.18103	360296	357592	124454	355522	1.49567	819589
2	P07724_CHAIN_0	ALBU_MOUSE	Serum albumin [CHAIN 0]	2517.97	91.1	501	57	1	P07724	0		5.58	65892.1	uniprot_sprot	K|ATAEQLK|T	[TMTsixplex_Nterm]ATAEQLK[TMTsixplex_K]	2	539-545	TRUE	9.673	-0.291	609.877	2	86.05	1217.74	0	2	P07724,P07724_CHAIN_0	158241	571130	929682	920400	244606	197286	163761	580759	947587	917734	214144	202536	0.559662	0.223382	2.5054	150911	142731	163761	580759	0.394405	343288
2	P07724_CHAIN_0	ALBU_MOUSE	Serum albumin [CHAIN 0]	2517.97	91.1	501	57	1	P07724	0		5.58	65892.1	uniprot_sprot	K|ATAEQLK|T	[TMTsixplex_Nterm]ATAEQLK[TMTsixplex_K]	2	539-545	TRUE	8.351	-5.676	609.88	2	88.08	1217.74	0	2	P07724,P07724_CHAIN_0	85049.1	282805	470347	552388	126932	133194	88116.3	286912	478368	556129	106917	137792	0.652509	0.236549	2.75845	75346.6	97104.9	88116.3	286912	0.459836	171396
2	P07724_CHAIN_0	ALBU_MOUSE	Serum albumin [CHAIN 0]	2517.97	91.1	501	57	1	P07724	0		5.58	65892.1	uniprot_sprot	K|ATAEQLK|T	[TMTsixplex_Nterm]ATAEQLK[TMTsixplex_K]	2	539-545	TRUE	7.642	-5.676	609.88	2	89.48	1217.74	0	2	P07724,P07724_CHAIN_0	30121.6	90122.2	151725	153849	101656	73335.6	31249	91297.1	154728	151786	98911.6	74746.2	1.41708	0.566556	2.50122	69704.9	52675.1	31249	91297.1	0.998645	158562
2	P07724_CHAIN_0	ALBU_MOUSE	Serum albumin [CHAIN 0]	2517.97	91.1	501	57	1	P07724	0		5.58	65892.1	uniprot_sprot	K|CCAEANPPACYGTVLAEFQPLVEEPK|N	[TMTsixplex_Nterm]C[Cys_CAM]C[Cys_CAM]AEANPPAC[Cys_CAM]YGTVLAEFQPLVEEPK[TMTsixplex_K]	5	360-385	TRUE	11.327	-0.912	852.923	4	213.85	3407.66	0	2	P07724,P07724_CHAIN_0	385760	1.60961e+06	2.62308e+06	2.60822e+06	566106	420285	398323	1.63982e+06	2.67343e+06	2.60508e+06	476519	430899	0.445219	0.171908	2.58987	335813	303663	398323	1.63982e+06	0.313754	763895
2	P07724_CHAIN_0	ALBU_MOUSE	Serum albumin [CHAIN 0]	2517.97	91.1	501	57	1	P07724	0		5.58	65892.1	uniprot_sprot	K|CCAEANPPACYGTVLAEFQPLVEEPK|N	[TMTsixplex_Nterm]C[Cys_CAM]C[Cys_CAM]AEANPPAC[Cys_CAM]YGTVLAEFQPLVEEPK[TMTsixplex_K]	5	360-385	TRUE	11.513	-1.229	682.54	5	213.92	3407.66	0	2	P07724,P07724_CHAIN_0	115936	427056	742148	752658	140533	132136	119947	433663	757703	753152	112984	136504	0.450655	0.16513	2.72909	79621.8	96197	119947	433663	0.317586	181121
2	P07724_CHAIN_0	ALBU_MOUSE	Serum albumin [CHAIN 0]	2517.97	91.1	501	57	1	P07724	0		5.58	65892.1	uniprot_sprot	K|CCAEANPPACYGTVLAEFQPLVEEPK|N	[TMTsixplex_Nterm]C[Cys_CAM]C[Cys_CAM]AEANPPAC[Cys_CAM]YGTVLAEFQPLVEEPK[TMTsixplex_K]	5	360-385	TRUE	15.415	-0.869	1136.89	3	213.95	3407.66	0	2	P07724,P07724_CHAIN_0	263152	1202833	1.98248e+06	1.98116e+06	375606	284339	271293	1.22637e+06	2.02106e+06	1.98091e+06	305404	291995	0.398886	0.149276	2.67214	215224	205775	271293	1.22637e+06	0.281103	489584
2	P07724_CHAIN_0	ALBU_MOUSE	Serum albumin [CHAIN 0]	2517.97	91.1	501	57	1	P07724	0		5.58	65892.1	uniprot_sprot	K|CCAEANPPACYGTVLAEFQPLVEEPK|N	[TMTsixplex_Nterm]C[Cys_CAM]C[Cys_CAM]AEANPPAC[Cys_CAM]YGTVLAEFQPLVEEPK[TMTsixplex_K]	5	360-385	TRUE	10.014	1.232	568.95	6	213.95	3407.66	0	2	P07724,P07724_CHAIN_0	2979	10319.1	16464.1	15036.3	8854.06	7416.56	3084.67	10494.4	16788.1	14779	8516.3	7600.84	1.18692	0.510568	2.3247	6001.61	5356.46	3084.67	10494.4	0.836443	13652.3
2	P07724_CHAIN_0	ALBU_MOUSE	Serum albumin [CHAIN 0]	2517.97	91.1	501	57	1	P07724	0		5.58	65892.1	uniprot_sprot	K|CCAEANPPACYGTVLAEFQPLVEEPK|N	[TMTsixplex_Nterm]C[Cys_CAM]C[Cys_CAM]AEANPPAC[Cys_CAM]YGTVLAEFQPLVEEPK[TMTsixplex_K]	5	360-385	TRUE	15.568	-0.194	1136.89	3	214.62	3407.66	0	2	P07724,P07724_CHAIN_0	43235	171734	306245	302556	62700	49712.3	44680.2	174471	313015	302127	52106.5	51087	0.470879	0.167755	2.80694	36720.5	36002	44680.2	174471	0.331837	83530.5
2	P07724_CHAIN_0	ALBU_MOUSE	Serum albumin [CHAIN 0]	2517.97	91.1	501	57	1	P07724	0		5.58	65892.1	uniprot_sprot	K|CCSGSLVER|R	[TMTsixplex_Nterm]C[Cys_CAM]C[Cys_CAM]SGSLVER	3	476-484	TRUE	8.441	-6.903	648.82	2	63.77	1295.62	0	2	P07724,P07724_CHAIN_0	3800.41	13072.9	17508.1	16985.4	11251.7	10177.5	3935.4	13339.5	17725.4	16722.6	10887.3	10452.8	1.23532	0.619489	1.9941	7672.51	7366.29	3935.4	13339.5	0.870557	17453.2
2	P07724_CHAIN_0	ALBU_MOUSE	Serum albumin [CHAIN 0]	2517.97	91.1	501	57	1	P07724	0		5.58	65892.1	uniprot_sprot	K|CCSGSLVER|R	[TMTsixplex_Nterm]C[Cys_CAM]C[Cys_CAM]SGSLVER	3	476-484	TRUE	10.048	0.931	648.815	2	64.87	1295.62	0	2	P07724,P07724_CHAIN_0	10212.9	32547	47876.4	41209.8	54563.7	38775.4	10586.6	33121.7	48709.6	39460.6	54865.1	39449.4	2.15782	1.06969	2.01725	38664.5	27800.7	10586.6	33121.7	1.52066	87952.8
2	P07724_CHAIN_0	ALBU_MOUSE	Serum albumin [CHAIN 0]	2517.97	91.1	501	57	1	P07724	0		5.58	65892.1	uniprot_sprot	K|CCSGSLVER|R	[TMTsixplex_Nterm]C[Cys_CAM]C[Cys_CAM]SGSLVER	3	476-484	TRUE	10.816	-0.382	648.816	2	65.53	1295.62	0	2	P07724,P07724_CHAIN_0	1.14946e+06	4.60779e+06	7340756	6497080	1.57746e+06	1.10082e+06	1.18765e+06	4.69588e+06	7.48906e+06	6.44063e+06	1.3635e+06	1.12539e+06	0.423026	0.178675	2.36757	960882	793087	1.18765e+06	4.69588e+06	0.298115	2.18578e+06
2	P07724_CHAIN_0	ALBU_MOUSE	Serum albumin [CHAIN 0]	2517.97	91.1	501	57	1	P07724	0		5.58	65892.1	uniprot_sprot	K|CCSGSLVER|R	[TMTsixplex_Nterm]C[Cys_CAM]C[Cys_CAM]SGSLVER	3	476-484	TRUE	12.3	0.218	648.815	2	66.2	1295.62	0	2	P07724,P07724_CHAIN_0	63108.9	249804	388353	366761	79906.5	80513.7	65218.6	254630	395520	365275	66693	83235.6	0.468748	0.197068	2.37861	46999.9	58657.7	65218.6	254630	0.330336	106914
2	P07724_CHAIN_0	ALBU_MOUSE	Serum albumin [CHAIN 0]	2517.97	91.1	501	57	1	P07724	0		5.58	65892.1	uniprot_sprot	K|CCSGSLVER|R	[TMTsixplex_Nterm]C[Cys_CAM]C[Cys_CAM]SGSLVER	3	476-484	TRUE	12.24	-0.161	648.816	2	66.88	1295.62	0	2	P07724,P07724_CHAIN_0	20154.8	75939.6	123710	112887	32509.7	23203.5	20844.6	77283.2	126245	111958	28963.9	23715.1	0.536841	0.221151	2.42749	20411.4	16712.5	20844.6	77283.2	0.378323	46431.3
2	P07724_CHAIN_0	ALBU_MOUSE	Serum albumin [CHAIN 0]	2517.97	91.1	501	57	1	P07724	0		5.58	65892.1	uniprot_sprot	K|CCSGSLVER|R	[TMTsixplex_Nterm]C[Cys_CAM]C[Cys_CAM]SGSLVER	3	476-484	TRUE	12.933	0.174	648.815	2	67.55	1295.62	0	2	P07724,P07724_CHAIN_0	11829.1	39852.7	65120.8	63371.7	25485	16582.1	12253.4	40482.5	66397.4	62870.5	23807.6	16860.7	0.77117	0.314605	2.45123	16777.7	11882.1	12253.4	40482.5	0.543458	38165.4
2	P07724_CHAIN_0	ALBU_MOUSE	Serum albumin [CHAIN 0]	2517.97	91.1	501	57	1	P07724	0		5.58	65892.1	uniprot_sprot	K|CCSGSLVER|R	[TMTsixplex_Nterm]C[Cys_CAM]C[Cys_CAM]SGSLVER	3	476-484	TRUE	11.935	-0.147	648.816	2	68.22	1295.62	0	2	P07724,P07724_CHAIN_0	13991	48943.6	79623.7	75039.9	24842.8	20328.7	14485.4	49754.4	81214.6	74468.1	22523.2	20856.7	0.675281	0.278643	2.42346	15872.5	14698.2	14485.4	49754.4	0.475884	36106.3
2	P07724_CHAIN_0	ALBU_MOUSE	Serum albumin [CHAIN 0]	2517.97	91.1	501	57	1	P07724	0		5.58	65892.1	uniprot_sprot	K|CCSGSLVER|R	[TMTsixplex_Nterm]C[Cys_CAM]C[Cys_CAM]SGSLVER	3	476-484	TRUE	9.245	8.534	648.81	2	69.55	1295.62	0	2	P07724,P07724_CHAIN_0	7726.02	18179	28582.1	32924.8	15798.3	15078.2	8035.37	18351.3	29028.7	32875.1	14873.3	15521.2	1.15189	0.490996	2.34602	10481.5	10938.1	8035.37	18351.3	0.811758	23843
2	P07724_CHAIN_0	ALBU_MOUSE	Serum albumin [CHAIN 0]	2517.97	91.1	501	57	1	P07724	0		5.58	65892.1	uniprot_sprot	K|CCTLPEDQR|L	[TMTsixplex_Nterm]C[Cys_CAM]C[Cys_CAM]TLPEDQR	3	437-445	TRUE	9.03	0.261	469.89	3	66.17	1406.65	0	2	P07724,P07724_CHAIN_0	7757.62	16382.9	29780.2	22749.1	36882.7	28553.1	8076.06	16461	30552.5	21388.7	37233.6	29138.1	2.70496	1.27782	2.11684	26239.3	20534.2	8076.06	16461	1.90624	59688.2
2	P07724_CHAIN_0	ALBU_MOUSE	Serum albumin [CHAIN 0]	2517.97	91.1	501	57	1	P07724	0		5.58	65892.1	uniprot_sprot	K|CCTLPEDQR|L	[TMTsixplex_Nterm]C[Cys_CAM]C[Cys_CAM]TLPEDQR	3	437-445	TRUE	13.59	0.314	704.331	2	66.67	1406.65	0	2	P07724,P07724_CHAIN_0	225070	924471	1.58274e+06	1.22902e+06	290742	264504	232462	941195	1.6211e+06	1.2078e+06	248328	272628	0.443873	0.184155	2.41032	175001	192126	232462	941195	0.312806	398087
2	P07724_CHAIN_0	ALBU_MOUSE	Serum albumin [CHAIN 0]	2517.97	91.1	501	57	1	P07724	0		5.58	65892.1	uniprot_sprot	K|CCTLPEDQR|L	[TMTsixplex_Nterm]C[Cys_CAM]C[Cys_CAM]TLPEDQR	3	437-445	TRUE	7.519	0.261	469.89	3	66.85	1406.65	0	2	P07724,P07724_CHAIN_0	8477.79	17903.3	28924.3	23640.5	36893	27698.7	8825.6	18036.2	29545.4	22385.8	37230.8	28235	2.43714	1.26063	1.93327	26237.3	19897.8	8825.6	18036.2	1.7175	59683.7
2	P07724_CHAIN_0	ALBU_MOUSE	Serum albumin [CHAIN 0]	2517.97	91.1	501	57	1	P07724	0		5.58	65892.1	uniprot_sprot	K|CCTLPEDQR|L	[TMTsixplex_Nterm]C[Cys_CAM]C[Cys_CAM]TLPEDQR	3	437-445	TRUE	11.455	0.503	704.331	2	67.35	1406.65	0	2	P07724,P07724_CHAIN_0	13503.7	51782.2	90039	69472.9	26306.6	32213.4	13962.4	52654.3	92267.9	67943.8	23963.5	33378.6	0.860777	0.357915	2.40498	16887.5	23522.6	13962.4	52654.3	0.606606	38415.2
2	P07724_CHAIN_0	ALBU_MOUSE	Serum albumin [CHAIN 0]	2517.97	91.1	501	57	1	P07724	0		5.58	65892.1	uniprot_sprot	K|CCTLPEDQR|L	[TMTsixplex_Nterm]C[Cys_CAM]C[Cys_CAM]TLPEDQR	3	437-445	TRUE	10.406	2.194	704.33	2	68.02	1406.65	0	2	P07724,P07724_CHAIN_0	8559.97	22279.1	35054.2	28177.8	19354.2	15894.6	8893.83	22560.8	35794	27385.3	18828.3	16273.4	1.11595	0.555588	2.00859	13268.6	11468.2	8893.83	22560.8	0.786429	30183.1
2	P07724_CHAIN_0	ALBU_MOUSE	Serum albumin [CHAIN 0]	2517.97	91.1	501	57	1	P07724	0		5.58	65892.1	uniprot_sprot	K|CCTLPEDQR|L	[TMTsixplex_Nterm]C[Cys_CAM]C[Cys_CAM]TLPEDQR	3	437-445	TRUE	8.432	2.194	704.33	2	68.7	1406.65	0	2	P07724,P07724_CHAIN_0	4583.78	12481.8	18258.1	15032.8	11658.7	9362.9	4760.21	12669.6	18590.3	14596.9	11429.2	9576.56	1.20517	0.632949	1.90405	8054.4	6748.79	4760.21	12669.6	0.849305	18321.9
2	P07724_CHAIN_0	ALBU_MOUSE	Serum albumin [CHAIN 0]	2517.97	91.1	501	57	1	P07724	0		5.58	65892.1	uniprot_sprot	K|CCTLPEDQRLPCVEDYLSAILNR|V	[TMTsixplex_Nterm]C[Cys_CAM]C[Cys_CAM]TLPEDQRLPC[Cys_CAM]VEDYLSAILNR	4	437-459	TRUE	19.603	-0.498	1017.84	3	227.57	3050.48	1	2	P07724,P07724_CHAIN_0	280132	1.31512e+06	2206055	2.10828e+06	458421	320963	288658	1.34089e+06	2.2517e+06	2.10094e+06	386737	328429	0.438875	0.164306	2.67108	272541	231450	288658	1.34089e+06	0.309284	619967
2	P07724_CHAIN_0	ALBU_MOUSE	Serum albumin [CHAIN 0]	2517.97	91.1	501	57	1	P07724	0		5.58	65892.1	uniprot_sprot	K|CCTLPEDQRLPCVEDYLSAILNR|V	[TMTsixplex_Nterm]C[Cys_CAM]C[Cys_CAM]TLPEDQRLPC[Cys_CAM]VEDYLSAILNR	4	437-459	TRUE	13.616	-0.054	763.628	4	227.67	3050.48	1	2	P07724,P07724_CHAIN_0	19830.8	76481.1	123273	126972	40286.9	23713.1	20502.4	77850.2	125520	126684	36572.5	24040.7	0.616286	0.240334	2.56429	25773.4	16942	20502.4	77850.2	0.434308	58628.4
2	P07724_CHAIN_0	ALBU_MOUSE	Serum albumin [CHAIN 0]	2517.97	91.1	501	57	1	P07724	0		5.58	65892.1	uniprot_sprot	K|CSSMQK|F	[TMTsixplex_Nterm]C[Cys_CAM]SSMQK[TMTsixplex_K]	3	200-205	TRUE	11.495	0.089	599.82	2	63.63	1197.62	0	2	P07724,P07724_CHAIN_0	136107	425196	640568	679518	155869	115439	141123	432065	650572	680869	132788	118301	0.438057	0.188585	2.32287	93578.4	83369.3	141123	432065	0.308707	212869
2	P07724_CHAIN_0	ALBU_MOUSE	Serum albumin [CHAIN 0]	2517.97	91.1	501	57	1	P07724	0		5.58	65892.1	uniprot_sprot	K|CSSMQK|F	[TMTsixplex_Nterm]C[Cys_CAM]SSMQK[TMTsixplex_K]	3	200-205	TRUE	11.58	0.366	599.82	2	64.32	1197.62	0	2	P07724,P07724_CHAIN_0	1.39368e+06	5.05144e+06	8649550	9330606	2.01214e+06	1.60996e+06	1.44224e+06	5.12925e+06	8.81789e+06	9.35901e+06	1.68676e+06	1.65449e+06	0.508446	0.183818	2.76602	1.18869e+06	1.16595e+06	1.44224e+06	5.12925e+06	0.358312	2.70399e+06
2	P07724_CHAIN_0	ALBU_MOUSE	Serum albumin [CHAIN 0]	2517.97	91.1	501	57	1	P07724	0		5.58	65892.1	uniprot_sprot	K|CSSMQK|F	[TMTsixplex_Nterm]C[Cys_CAM]SSMQK[TMTsixplex_K]	3	200-205	TRUE	10.39	0.953	599.819	2	64.98	1197.62	0	2	P07724,P07724_CHAIN_0	35440.7	116972	194341	211426	66214.5	45733.7	36722.3	118694	197908	211556	59773.5	46666.9	0.684874	0.259951	2.63463	42123.6	32887.1	36722.3	118694	0.482644	95821.3
2	P07724_CHAIN_0	ALBU_MOUSE	Serum albumin [CHAIN 0]	2517.97	91.1	501	57	1	P07724	0		5.58	65892.1	uniprot_sprot	K|CSSMQK|F	[TMTsixplex_Nterm]C[Cys_CAM]SSMQK[TMTsixplex_K]	3	200-205	TRUE	8.905	-0.218	599.82	2	65.67	1197.62	0	2	P07724,P07724_CHAIN_0	21910.6	68734.6	104860	114157	42996.8	33814.1	22717	69826.3	106487	114030	39666.9	34630.8	0.802842	0.336925	2.38285	27954	24405	22717	69826.3	0.565779	63588.9
2	P07724_CHAIN_0	ALBU_MOUSE	Serum albumin [CHAIN 0]	2517.97	91.1	501	57	1	P07724	0		5.58	65892.1	uniprot_sprot	K|CSSMQK|F	[TMTsixplex_Nterm]C[Cys_CAM]SSMQK[TMTsixplex_K]	3	200-205	TRUE	8.047	0.286	599.82	2	67.55	1197.62	0	2	P07724,P07724_CHAIN_0	10440	47707.1	103026	70271.6	32837.1	29059.2	10764.2	48351.5	106324	67857	30958.2	29848.7	1.02861	0.349102	2.94644	21816.9	21035	10764.2	48351.5	0.724882	49628.3
2	P07724_CHAIN_0	ALBU_MOUSE	Serum albumin [CHAIN 0]	2517.97	91.1	501	57	1	P07724	0		5.58	65892.1	uniprot_sprot	K|CSYDEHAK|L	[TMTsixplex_Nterm]C[Cys_CAM]SYDEHAK[TMTsixplex_K]	3	34-41	TRUE	7.57	-1.692	734.37	2	51.58	1466.72	0	2	P07724,P07724_CHAIN_0	1029.76	5032.73	9685.11	11053.3	4637.57	2948.4	1060.37	5112.37	9894.42	11048.9	4352.68	2994.59	1.19028	0.350816	3.39288	3067.42	2110.34	1060.37	5112.37	0.838811	6977.67
2	P07724_CHAIN_0	ALBU_MOUSE	Serum albumin [CHAIN 0]	2517.97	91.1	501	57	1	P07724	0		5.58	65892.1	uniprot_sprot	K|CSYDEHAK|L	[TMTsixplex_Nterm]C[Cys_CAM]SYDEHAK[TMTsixplex_K]	3	34-41	TRUE	8.879	0.084	489.915	3	51.65	1466.72	0	2	P07724,P07724_CHAIN_0	13411.4	33410.5	56951.5	55928	48245.1	35259.3	13941	33722.9	58129.5	54742.5	47653	35934.8	1.75369	0.740554	2.36808	33582	25324	13941	33722.9	1.23586	76391.3
2	P07724_CHAIN_0	ALBU_MOUSE	Serum albumin [CHAIN 0]	2517.97	91.1	501	57	1	P07724	0		5.58	65892.1	uniprot_sprot	K|CSYDEHAK|L	[TMTsixplex_Nterm]C[Cys_CAM]SYDEHAK[TMTsixplex_K]	3	34-41	TRUE	12.196	-1.692	734.37	2	60.03	1466.72	0	2	P07724,P07724_CHAIN_0	31149.1	140864	237444	239819	51557.1	36132.6	32119.4	143522	242191	239737	43363.4	36978	0.457417	0.166709	2.74381	30559.1	26059.1	32119.4	143522	0.322351	69514.8
2	P07724_CHAIN_0	ALBU_MOUSE	Serum albumin [CHAIN 0]	2517.97	91.1	501	57	1	P07724	0		5.58	65892.1	uniprot_sprot	K|CSYDEHAK|L	[TMTsixplex_Nterm]C[Cys_CAM]SYDEHAK[TMTsixplex_K]	3	34-41	TRUE	17.029	-0.234	489.915	3	60.55	1466.72	0	2	P07724,P07724_CHAIN_0	215856	911633	1.65248e+06	1.67929e+06	406987	370768	222851	926400	1.68898e+06	1.67768e+06	348709	382138	0.635933	0.217083	2.92945	245742	269300	222851	926400	0.448155	559006
2	P07724_CHAIN_0	ALBU_MOUSE	Serum albumin [CHAIN 0]	2517.97	91.1	501	57	1	P07724	0		5.58	65892.1	uniprot_sprot	K|CSYDEHAK|L	[TMTsixplex_Nterm]C[Cys_CAM]SYDEHAK[TMTsixplex_K]	3	34-41	TRUE	16.538	0.215	734.369	2	60.7	1466.72	0	2	P07724,P07724_CHAIN_0	47187.5	209584	329663	365522	80288.1	67263.5	48671.8	213776	334994	367140	67486.8	69207.8	0.520846	0.194685	2.67533	47559.3	48772.1	48671.8	213776	0.36705	108186
2	P07724_CHAIN_0	ALBU_MOUSE	Serum albumin [CHAIN 0]	2517.97	91.1	501	57	1	P07724	0		5.58	65892.1	uniprot_sprot	K|DDNPSLPPFERPEAEAMCTSFK|E	[TMTsixplex_Nterm]DDNPSLPPFERPEAEAMC[Cys_CAM]TSFK[TMTsixplex_K]	3	107-128	TRUE	8.496	-1.593	749.87	4	163.17	2995.45	1	2	P07724,P07724_CHAIN_0	15175.5	38585.1	56628	58542	44074	36069.4	15771	39087.9	57473.8	57669.4	43096.4	36918.6	1.45856	0.694917	2.0989	30370.8	26017.3	15771	39087.9	1.02787	69086.6
2	P07724_CHAIN_0	ALBU_MOUSE	Serum albumin [CHAIN 0]	2517.97	91.1	501	57	1	P07724	0		5.58	65892.1	uniprot_sprot	K|DDNPSLPPFERPEAEAMCTSFK|E	[TMTsixplex_Nterm]DDNPSLPPFERPEAEAMC[Cys_CAM]TSFK[TMTsixplex_K]	3	107-128	TRUE	17.031	-0.685	999.49	3	163.23	2995.45	1	2	P07724,P07724_CHAIN_0	12579.9	40059.3	64944.1	59580.3	24787.8	19241.3	13040.7	40670.7	66260.4	58882	23152.1	19689.8	0.79763	0.342345	2.3299	16315.7	13875.8	13040.7	40670.7	0.562106	37114.5
2	P07724_CHAIN_0	ALBU_MOUSE	Serum albumin [CHAIN 0]	2517.97	91.1	501	57	1	P07724	0		5.58	65892.1	uniprot_sprot	K|DDNPSLPPFERPEAEAMCTSFK|E	[TMTsixplex_Nterm]DDNPSLPPFERPEAEAMC[Cys_CAM]TSFK[TMTsixplex_K]	3	107-128	TRUE	17.941	-0.21	999.49	3	165.57	2995.45	1	2	P07724,P07724_CHAIN_0	541086	1.80211e+06	3.407e+06	2874618	572376	468681	560603	1.82441e+06	3.49615e+06	2.84376e+06	471067	482206	0.399693	0.150361	2.65823	331970	339820	560603	1.82441e+06	0.281671	755155
2	P07724_CHAIN_0	ALBU_MOUSE	Serum albumin [CHAIN 0]	2517.97	91.1	501	57	1	P07724	0		5.58	65892.1	uniprot_sprot	K|DDNPSLPPFERPEAEAMCTSFK|E	[TMTsixplex_Nterm]DDNPSLPPFERPEAEAMC[Cys_CAM]TSFK[TMTsixplex_K]	3	107-128	TRUE	8.283	-1.795	600.098	5	165.75	2995.45	1	2	P07724,P07724_CHAIN_0	17331	52496.9	89340.4	82436.8	89527	62019.2	17977	53196.3	91249.7	79848.4	89440.4	63050	2.14252	0.891245	2.40397	63030.4	44432.6	17977	53196.3	1.50988	143379
2	P07724_CHAIN_0	ALBU_MOUSE	Serum albumin [CHAIN 0]	2517.97	91.1	501	57	1	P07724	0		5.58	65892.1	uniprot_sprot	K|DDNPSLPPFERPEAEAMCTSFK|E	[TMTsixplex_Nterm]DDNPSLPPFERPEAEAMC[Cys_CAM]TSFK[TMTsixplex_K]	3	107-128	TRUE	12.83	-0.445	749.869	4	165.78	2995.45	1	2	P07724,P07724_CHAIN_0	221283	696156	1.25701e+06	1.09422e+06	280388	205531	229429	704906	1.28771e+06	1.08288e+06	244636	210396	0.487012	0.191949	2.53719	172400	148270	229429	704906	0.343207	392170
2	P07724_CHAIN_0	ALBU_MOUSE	Serum albumin [CHAIN 0]	2517.97	91.1	501	57	1	P07724	0		5.58	65892.1	uniprot_sprot	K|DDNPSLPPFERPEAEAMCTSFK|E	[TMTsixplex_Nterm]DDNPSLPPFERPEAEAMC[Cys_CAM]TSFK[TMTsixplex_K]	3	107-128	TRUE	18.193	-0.61	999.49	3	166.23	2995.45	1	2	P07724,P07724_CHAIN_0	296453	1.01359e+06	1.79556e+06	1.55596e+06	325501	264866	307033	1.02818e+06	1.8385e+06	1.54162e+06	271186	272370	0.407094	0.16081	2.53152	191110	191945	307033	1.02818e+06	0.286887	434731
2	P07724_CHAIN_0	ALBU_MOUSE	Serum albumin [CHAIN 0]	2517.97	91.1	501	57	1	P07724	0		5.58	65892.1	uniprot_sprot	K|DDNPSLPPFERPEAEAMCTSFK|E	[TMTsixplex_Nterm]DDNPSLPPFERPEAEAMC[Cys_CAM]TSFK[TMTsixplex_K]	3	107-128	TRUE	17.313	-0.685	999.49	3	166.98	2995.45	1	2	P07724,P07724_CHAIN_0	33660	114611	207723	185619	49423.7	33669.5	34863.5	116177	212734	183941	43498.7	34370.7	0.515554	0.196305	2.62629	30654.4	24221.7	34863.5	116177	0.363321	69731.5
2	P07724_CHAIN_0	ALBU_MOUSE	Serum albumin [CHAIN 0]	2517.97	91.1	501	57	1	P07724	0		5.58	65892.1	uniprot_sprot	K|DDNPSLPPFERPEAEAMCTSFK|E	[TMTsixplex_Nterm]DDNPSLPPFERPEAEAM[Oxidation_M]C[Cys_CAM]TSFK[TMTsixplex_K]	4	107-128	TRUE	13.086	-0.435	1004.82	3	150.48	3011.44	1	2	P07724,P07724_CHAIN_0	44740.9	144225	270179	252724	60078.9	44100.1	46374.4	145923	276781	251330	51624.3	45168.3	0.503347	0.183281	2.74632	36380.6	31831	46374.4	145923	0.354719	82757.4
2	P07724_CHAIN_0	ALBU_MOUSE	Serum albumin [CHAIN 0]	2517.97	91.1	501	57	1	P07724	0		5.58	65892.1	uniprot_sprot	K|DDNPSLPPFERPEAEAMCTSFK|E	[TMTsixplex_Nterm]DDNPSLPPFERPEAEAM[Oxidation_M]C[Cys_CAM]TSFK[TMTsixplex_K]	4	107-128	TRUE	13.71	0.946	1004.82	3	151.18	3011.44	1	2	P07724,P07724_CHAIN_0	15985.4	54587.9	96016.5	92769.5	30914.3	19840.5	16556.1	55364.7	98132.3	92177	28218.1	20181.3	0.672955	0.25432	2.6461	19885.9	14222.2	16556.1	55364.7	0.474244	45235.7
2	P07724_CHAIN_0	ALBU_MOUSE	Serum albumin [CHAIN 0]	2517.97	91.1	501	57	1	P07724	0		5.58	65892.1	uniprot_sprot	K|DDNPSLPPFERPEAEAMCTSFK|E	[TMTsixplex_Nterm]DDNPSLPPFERPEAEAM[Oxidation_M]C[Cys_CAM]TSFK[TMTsixplex_K]	4	107-128	TRUE	14.729	0.946	1004.82	3	156.55	3011.44	1	2	P07724,P07724_CHAIN_0	7971.91	32895.8	50427.1	42114.7	13239.1	13195.4	8232.81	33570.1	51418.4	41507	11847.7	13615.8	0.609132	0.274021	2.22294	8349.3	9595.33	8232.81	33570.1	0.429267	18992.7
2	P07724_CHAIN_0	ALBU_MOUSE	Serum albumin [CHAIN 0]	2517.97	91.1	501	57	1	P07724	0		5.58	65892.1	uniprot_sprot	K|DDNPSLPPFERPEAEAMCTSFK|E	[TMTsixplex_Nterm]DDNPSLPPFERPEAEAM[Oxidation_M]C[Cys_CAM]TSFK[TMTsixplex_K]	4	107-128	TRUE	10.633	0.946	1004.82	3	158.78	3011.44	1	2	P07724,P07724_CHAIN_0	15758.6	49558.7	83564.8	83089.2	24069.7	19575.5	16338.5	50245.9	85266.1	82803.8	21382.7	20092.6	0.622896	0.246774	2.52416	15068.8	14159.6	16338.5	50245.9	0.438967	34278
2	P07724_CHAIN_0	ALBU_MOUSE	Serum albumin [CHAIN 0]	2517.97	91.1	501	57	1	P07724	0		5.58	65892.1	uniprot_sprot	K|DDNPSLPPFERPEAEAMCTSFK|E	[TMTsixplex_Nterm]DDNPSLPPFERPEAEAM[Oxidation_M]C[Cys_CAM]TSFK[TMTsixplex_K]	4	107-128	TRUE	12.492	0.946	1004.82	3	160.18	3011.44	1	2	P07724,P07724_CHAIN_0	12636.3	43145	74498.1	65709.7	22610.3	19459.8	13087.3	43790.8	76198.6	64915.7	20584.7	19992.7	0.71341	0.28755	2.481	14506.4	14089.2	13087.3	43790.8	0.502754	32998.8
2	P07724_CHAIN_0	ALBU_MOUSE	Serum albumin [CHAIN 0]	2517.97	91.1	501	57	1	P07724	0		5.58	65892.1	uniprot_sprot	K|DDNPSLPPFERPEAEAMCTSFK|E	[TMTsixplex_Nterm]DDNPSLPPFERPEAEAM[Oxidation_M]C[Cys_CAM]TSFK[TMTsixplex_K]	4	107-128	TRUE	13.009	0.946	1004.82	3	162.98	3011.44	1	2	P07724,P07724_CHAIN_0	13293.2	46555.4	72773.8	60389.5	24215.3	18966.1	13762.4	47385.9	74261.2	59335	22528.5	19416.3	0.685952	0.313967	2.18479	15876.3	13683.1	13762.4	47385.9	0.483404	36114.8
2	P07724_CHAIN_0	ALBU_MOUSE	Serum albumin [CHAIN 0]	2517.97	91.1	501	57	1	P07724	0		5.58	65892.1	uniprot_sprot	K|DTCFSTEGPNLVTR|C	[TMTsixplex_Nterm]DTC[Cys_CAM]FSTEGPNLVTR	2	565-578	TRUE	11.515	1.346	913.45	2	121.27	1824.89	0	2	P07724,P07724_CHAIN_0	7404.31	24688.8	40674	41629.5	15189.2	10730.5	7670.99	25066.2	41450.1	41460.3	13998.1	10950.2	0.762077	0.300906	2.53261	9864.71	7716.8	7670.99	25066.2	0.53705	22439.9
2	P07724_CHAIN_0	ALBU_MOUSE	Serum albumin [CHAIN 0]	2517.97	91.1	501	57	1	P07724	0		5.58	65892.1	uniprot_sprot	K|DVFLGTFLYEYSR|R	[TMTsixplex_Nterm]DVFLGTFLYEYSR	1	324-336	TRUE	13.978	-0.937	613.656	3	216.55	1837.94	0	2	P07724,P07724_CHAIN_0	4598.19	9796.49	15158.9	16140.4	17682.9	12448.1	4786.47	9873.39	15404.1	15758.5	17662.9	12663.1	2.06864	0.973152	2.12571	12447.4	8923.92	4786.47	9873.39	1.45781	28314.9
2	P07724_CHAIN_0	ALBU_MOUSE	Serum albumin [CHAIN 0]	2517.97	91.1	501	57	1	P07724	0		5.58	65892.1	uniprot_sprot	K|DVFLGTFLYEYSR|R	[TMTsixplex_Nterm]DVFLGTFLYEYSR	1	324-336	TRUE	13.522	-1.9	919.982	2	216.67	1837.94	0	2	P07724,P07724_CHAIN_0	55190.2	183648	316473	338746	79261.9	57566.5	57180.4	186216	322745	339456	67845.8	58948.1	0.520935	0.191474	2.72066	47812.3	41541.9	57180.4	186216	0.367113	108762
2	P07724_CHAIN_0	ALBU_MOUSE	Serum albumin [CHAIN 0]	2517.97	91.1	501	57	1	P07724	0		5.58	65892.1	uniprot_sprot	K|DVFLGTFLYEYSR|R	[TMTsixplex_Nterm]DVFLGTFLYEYSR	1	324-336	TRUE	16.865	-0.843	613.656	3	217.23	1837.94	0	2	P07724,P07724_CHAIN_0	253196	968540	1772696	1.68353e+06	282334	323606	261814	982952	1.81439e+06	1.67928e+06	218100	335945	0.445099	0.158585	2.80669	153699	236747	261814	982952	0.31367	349630
2	P07724_CHAIN_0	ALBU_MOUSE	Serum albumin [CHAIN 0]	2517.97	91.1	501	57	1	P07724	0		5.58	65892.1	uniprot_sprot	K|DVFLGTFLYEYSR|R	[TMTsixplex_Nterm]DVFLGTFLYEYSR	1	324-336	TRUE	17.437	-0.306	919.98	2	217.33	1837.94	0	2	P07724,P07724_CHAIN_0	1.65544e+06	5.2019e+06	9671910	9618997	1706017	1.44206e+06	1.71643e+06	5.26088e+06	9.89751e+06	9.61676e+06	1.35643e+06	1.48628e+06	0.407422	0.145673	2.79682	955902	1.04741e+06	1.71643e+06	5.26088e+06	0.287118	2.17446e+06
2	P07724_CHAIN_0	ALBU_MOUSE	Serum albumin [CHAIN 0]	2517.97	91.1	501	57	1	P07724	0		5.58	65892.1	uniprot_sprot	K|DVFLGTFLYEYSR|R	[TMTsixplex_Nterm]DVFLGTFLYEYSR	1	324-336	TRUE	16.211	-0.607	613.656	3	217.9	1837.94	0	2	P07724,P07724_CHAIN_0	29443.7	132710	190924	221822	39335.3	28805.4	30361	135628	193255	223613	31368.8	29569	0.367118	0.14618	2.51142	22106.2	20837.8	30361	135628	0.258715	50286.5
2	P07724_CHAIN_0	ALBU_MOUSE	Serum albumin [CHAIN 0]	2517.97	91.1	501	57	1	P07724	0		5.58	65892.1	uniprot_sprot	K|DVFLGTFLYEYSR|R	[TMTsixplex_Nterm]DVFLGTFLYEYSR	1	324-336	TRUE	16.023	-0.274	919.98	2	218.02	1837.94	0	2	P07724,P07724_CHAIN_0	135496	479455	819842	841501	155169	126793	140264	486769	836475	842677	124882	130524	0.407324	0.152104	2.67793	88006.7	91982.8	140264	486769	0.287049	200195
2	P07724_CHAIN_0	ALBU_MOUSE	Serum albumin [CHAIN 0]	2517.97	91.1	501	57	1	P07724	0		5.58	65892.1	uniprot_sprot	K|DVFLGTFLYEYSR|R	[TMTsixplex_Nterm]DVFLGTFLYEYSR	1	324-336	TRUE	16.18	-6.982	613.66	3	218.58	1837.94	0	2	P07724,P07724_CHAIN_0	8370.42	30205.2	49787	42874.8	21193.5	15141.3	8662.4	30718.2	50862.9	42105	20178.6	15439.4	0.904454	0.383122	2.36075	14220.3	10880.4	8662.4	30718.2	0.637387	32347.8
2	P07724_CHAIN_0	ALBU_MOUSE	Serum albumin [CHAIN 0]	2517.97	91.1	501	57	1	P07724	0		5.58	65892.1	uniprot_sprot	K|DVFLGTFLYEYSR|R	[TMTsixplex_Nterm]DVFLGTFLYEYSR	1	324-336	TRUE	14.009	-0.985	919.981	2	218.7	1837.94	0	2	P07724,P07724_CHAIN_0	49143	172257	314885	311272	74028.3	56237.5	50880.2	174589	322081	310545	63536	57664	0.537546	0.191582	2.80582	44775	40637	50880.2	174589	0.378819	101853
2	P07724_CHAIN_0	ALBU_MOUSE	Serum albumin [CHAIN 0]	2517.97	91.1	501	57	1	P07724	0		5.58	65892.1	uniprot_sprot	K|DVFLGTFLYEYSR|R	[TMTsixplex_Nterm]DVFLGTFLYEYSR	1	324-336	TRUE	14.723	-0.806	613.656	3	219.27	1837.94	0	2	P07724,P07724_CHAIN_0	8646.05	21611.8	30380.4	31904.2	21112.5	17679.3	8986.79	21904	30780.4	31543.8	20468	18113.9	1.24898	0.619052	2.01756	14424.2	12765.2	8986.79	21904	0.880177	32811.7
2	P07724_CHAIN_0	ALBU_MOUSE	Serum albumin [CHAIN 0]	2517.97	91.1	501	57	1	P07724	0		5.58	65892.1	uniprot_sprot	K|DVFLGTFLYEYSR|R	[TMTsixplex_Nterm]DVFLGTFLYEYSR	1	324-336	TRUE	12.458	-3.038	919.983	2	219.37	1837.94	0	2	P07724,P07724_CHAIN_0	33363	101442	177213	187929	58013.4	38311.5	34605.5	102680	180825	187811	52316	39030.5	0.665374	0.247796	2.68517	36868.1	27505.5	34605.5	102680	0.468902	83866.4
2	P07724_CHAIN_0	ALBU_MOUSE	Serum albumin [CHAIN 0]	2517.97	91.1	501	57	1	P07724	0		5.58	65892.1	uniprot_sprot	K|DVFLGTFLYEYSR|R	[TMTsixplex_Nterm]DVFLGTFLYEYSR	1	324-336	TRUE	14.799	-2.545	613.657	3	219.95	1837.94	0	2	P07724,P07724_CHAIN_0	6864.93	14383.2	30762.7	19336.6	17327.2	12269.6	7147.43	14391.1	31771.5	18293.1	17171.9	12488.2	1.37707	0.592437	2.32442	12101.4	8800.66	7147.43	14391.1	0.970448	27527.9
2	P07724_CHAIN_0	ALBU_MOUSE	Serum albumin [CHAIN 0]	2517.97	91.1	501	57	1	P07724	0		5.58	65892.1	uniprot_sprot	K|DVFLGTFLYEYSR|R	[TMTsixplex_Nterm]DVFLGTFLYEYSR	1	324-336	TRUE	14.457	-0.062	919.98	2	220.08	1837.94	0	2	P07724,P07724_CHAIN_0	24368.3	68691.4	117940	119003	45099.6	33736	25297.8	69479	120380	118369	41702.1	34491.3	0.803926	0.319137	2.51906	29388.3	24306.7	25297.8	69479	0.566542	66851.6
2	P07724_CHAIN_0	ALBU_MOUSE	Serum albumin [CHAIN 0]	2517.97	91.1	501	57	1	P07724	0		5.58	65892.1	uniprot_sprot	K|DVFLGTFLYEYSR|R	[TMTsixplex_Nterm]DVFLGTFLYEYSR	1	324-336	TRUE	7.703	-0.062	919.98	2	222.6	1837.94	0	2	P07724,P07724_CHAIN_0	23413.1	55823.3	82865.4	82909.9	28137	21434.7	24347.1	56463.9	84205.7	82548.7	25639.8	21938.5	0.588761	0.28532	2.06351	18068.9	15460.5	24347.1	56463.9	0.414911	41102.5
2	P07724_CHAIN_0	ALBU_MOUSE	Serum albumin [CHAIN 0]	2517.97	91.1	501	57	1	P07724	0		5.58	65892.1	uniprot_sprot	K|DVFLGTFLYEYSR|R	[TMTsixplex_Nterm]DVFLGTFLYEYSR	1	324-336	TRUE	11.559	-6.982	613.66	3	225.08	1837.94	0	2	P07724,P07724_CHAIN_0	4957.66	6672.32	11391.2	9472.66	11031.1	8077.26	5176.7	6618.83	11659.8	9091.17	11037.3	8228.62	1.63332	0.928434	1.75922	7778.18	5798.87	5176.7	6618.83	1.15103	17693.5
2	P07724_CHAIN_0	ALBU_MOUSE	Serum albumin [CHAIN 0]	2517.97	91.1	501	57	1	P07724	0		5.58	65892.1	uniprot_sprot	K|DVFLGTFLYEYSR|R	[TMTsixplex_Nterm]DVFLGTFLYEYSR	1	324-336	TRUE	8.069	-0.062	919.98	2	227.27	1837.94	0	2	P07724,P07724_CHAIN_0	9701.26	21644.2	32850.6	35908.6	18972.6	13447	10094.5	21844.3	33356	35714	18160.6	13704.9	0.997709	0.461352	2.16258	12798.2	9658.14	10094.5	21844.3	0.703105	29112.8
2	P07724_CHAIN_0	ALBU_MOUSE	Serum albumin [CHAIN 0]	2517.97	91.1	501	57	1	P07724	0		5.58	65892.1	uniprot_sprot	K|DVFLGTFLYEYSR|R	[TMTsixplex_Nterm]DVFLGTFLYEYSR	1	324-336	TRUE	14.144	-6.982	613.66	3	228.1	1837.94	0	2	P07724,P07724_CHAIN_0	2173.32	4513.03	6301.25	7358.89	8104.07	5224.88	2262.76	4554.29	6369.56	7218.05	8110.46	5295.6	1.96655	0.986639	1.99318	5715.6	3731.92	2262.76	4554.29	1.38587	13001.7
2	P07724_CHAIN_0	ALBU_MOUSE	Serum albumin [CHAIN 0]	2517.97	91.1	501	57	1	P07724	0		5.58	65892.1	uniprot_sprot	K|DVFLGTFLYEYSR|R	[TMTsixplex_Nterm]DVFLGTFLYEYSR	1	324-336	TRUE	13.178	-6.982	613.66	3	229.02	1837.94	0	2	P07724,P07724_CHAIN_0	2591.67	5395.58	6765.08	6332.96	9039.99	8110.46	2698.21	5459.6	6834.49	6078.57	9058.25	8319.13	2.13015	1.34572	1.58291	6383.53	5862.65	2698.21	5459.6	1.50116	14521
2	P07724_CHAIN_0	ALBU_MOUSE	Serum albumin [CHAIN 0]	2517.97	91.1	501	57	1	P07724	0		5.58	65892.1	uniprot_sprot	K|DVFLGTFLYEYSR|R	[TMTsixplex_Nterm]DVFLGTFLYEYSR	1	324-336	TRUE	13.593	-0.635	613.656	3	258.65	1837.94	0	2	P07724,P07724_CHAIN_0	21576.4	32361.1	48925.9	48226.1	36569.7	34850.5	22515.8	32304.4	49769.6	47370.9	35625.1	35839.5	1.30362	0.735683	1.77198	25105.7	25256.8	22515.8	32304.4	0.918684	57109.6
2	P07724_CHAIN_0	ALBU_MOUSE	Serum albumin [CHAIN 0]	2517.97	91.1	501	57	1	P07724	0		5.58	65892.1	uniprot_sprot	-|EAHKSEIAHR|Y	[TMTsixplex_Nterm]EAHK[TMTsixplex_K]SEIAHR	2	1-10	TRUE	8.745	-0.44	545.983	3	44.47	1634.93	1	2	P07724,P07724_CHAIN_0	847321	2860535	4126887	5789774	865054	660585	877672	2.91025e+06	4.16245e+06	5.88775e+06	649343	680056	0.350957	0.132276	2.65322	457605	479249	877672	2.91025e+06	0.247326	1.04094e+06
2	P07724_CHAIN_0	ALBU_MOUSE	Serum albumin [CHAIN 0]	2517.97	91.1	501	57	1	P07724	0		5.58	65892.1	uniprot_sprot	-|EAHKSEIAHR|Y	[TMTsixplex_Nterm]EAHK[TMTsixplex_K]SEIAHR	2	1-10	TRUE	8.769	-0.199	545.983	3	45.13	1634.93	1	2	P07724,P07724_CHAIN_0	123879	438157	578564	877406	154786	107720	128232	446773	580517	894195	123204	110411	0.406282	0.158413	2.56469	86824	77808.6	128232	446773	0.286315	197504
2	P07724_CHAIN_0	ALBU_MOUSE	Serum albumin [CHAIN 0]	2517.97	91.1	501	57	1	P07724	0		5.58	65892.1	uniprot_sprot	-|EAHKSEIAHR|Y	[TMTsixplex_Nterm]EAHK[TMTsixplex_K]SEIAHR	2	1-10	TRUE	8.153	0.402	818.47	2	45.2	1634.93	1	2	P07724,P07724_CHAIN_0	11595.3	46182.4	59864.4	88605.2	15494	12663.7	11981.3	47188.3	60053.2	90229.1	12243.5	13042.7	0.427352	0.168258	2.53985	8628.25	9191.46	11981.3	47188.3	0.301163	19627.3
2	P07724_CHAIN_0	ALBU_MOUSE	Serum albumin [CHAIN 0]	2517.97	91.1	501	57	1	P07724	0		5.58	65892.1	uniprot_sprot	-|EAHKSEIAHR|Y	[TMTsixplex_Nterm]EAHK[TMTsixplex_K]SEIAHR	2	1-10	TRUE	7.781	0.094	545.983	3	45.8	1634.93	1	2	P07724,P07724_CHAIN_0	24961.3	71032.5	105548	142575	31308.7	21026.6	25910	72026.8	106662	144471	26446.7	21484.6	0.48941	0.190861	2.56423	18637.5	15140.6	25910	72026.8	0.344897	42396
2	P07724_CHAIN_0	ALBU_MOUSE	Serum albumin [CHAIN 0]	2517.97	91.1	501	57	1	P07724	0		5.58	65892.1	uniprot_sprot	-|EAHKSEIAHR|Y	[TMTsixplex_Nterm]EAHK[TMTsixplex_K]SEIAHR	2	1-10	TRUE	8.262	4.684	545.98	3	50.17	1634.93	1	2	P07724,P07724_CHAIN_0	15218.3	67081	183976	76415.2	45827.5	42769.5	15702.7	67510.9	191610	69487.4	44128.2	43971.8	1.05872	0.337422	3.13768	31098	30987.8	15702.7	67510.9	0.746102	70740.7
2	P07724_CHAIN_0	ALBU_MOUSE	Serum albumin [CHAIN 0]	2517.97	91.1	501	57	1	P07724	0		5.58	65892.1	uniprot_sprot	K|ECCHGDLLECADDR|A	[TMTsixplex_Nterm]EC[Cys_CAM]C[Cys_CAM]HGDLLEC[Cys_CAM]ADDR	4	244-257	TRUE	11.559	0.003	660.28	3	89.13	1977.82	0	2	P07724,P07724_CHAIN_0	14260.3	41407.8	73804.4	72074.8	26733.7	19843.9	14799.4	41870.3	75451.5	71574.7	24662.7	20284.4	0.793141	0.305708	2.59444	17380.3	14294.8	14799.4	41870.3	0.558942	39536.1
2	P07724_CHAIN_0	ALBU_MOUSE	Serum albumin [CHAIN 0]	2517.97	91.1	501	57	1	P07724	0		5.58	65892.1	uniprot_sprot	K|ECCHGDLLECADDR|A	[TMTsixplex_Nterm]EC[Cys_CAM]C[Cys_CAM]HGDLLEC[Cys_CAM]ADDR	4	244-257	TRUE	14.519	-1.079	660.281	3	89.8	1977.82	0	2	P07724,P07724_CHAIN_0	22823.5	74275.5	128849	122017	71342.3	62309.8	23653.4	75308.9	131660	120184	68501	63943.4	1.33833	0.525899	2.54485	48274	45062.2	23653.4	75308.9	0.943149	109812
2	P07724_CHAIN_0	ALBU_MOUSE	Serum albumin [CHAIN 0]	2517.97	91.1	501	57	1	P07724	0		5.58	65892.1	uniprot_sprot	K|ECCHGDLLECADDRAELAK|Y	[TMTsixplex_Nterm]EC[Cys_CAM]C[Cys_CAM]HGDLLEC[Cys_CAM]ADDRAELAK[TMTsixplex_K]	5	244-262	TRUE	23.71	0.667	907.432	3	124.22	2719.28	1	2	P07724,P07724_CHAIN_0	9504.92	35381.2	67129.8	58738.4	18800.6	14214.4	9832.54	35870.5	68852.2	58032.3	17005	14548.5	0.690403	0.248679	2.77628	11983.7	10252.6	9832.54	35870.5	0.48654	27260.2
2	P07724_CHAIN_0	ALBU_MOUSE	Serum albumin [CHAIN 0]	2517.97	91.1	501	57	1	P07724	0		5.58	65892.1	uniprot_sprot	K|ECCHGDLLECADDRAELAK|Y	[TMTsixplex_Nterm]EC[Cys_CAM]C[Cys_CAM]HGDLLEC[Cys_CAM]ADDRAELAK[TMTsixplex_K]	5	244-262	TRUE	18.588	-0.526	680.827	4	124.6	2719.28	1	2	P07724,P07724_CHAIN_0	1.12573e+06	5.67365e+06	10341986	8822506	2.0217e+06	1.58896e+06	1.15844e+06	5.7793e+06	1.05987e+07	8.72681e+06	1.72166e+06	1.63132e+06	0.483296	0.173501	2.78556	1.21329e+06	1.14962e+06	1.15844e+06	5.7793e+06	0.340588	2.75995e+06
2	P07724_CHAIN_0	ALBU_MOUSE	Serum albumin [CHAIN 0]	2517.97	91.1	501	57	1	P07724	0		5.58	65892.1	uniprot_sprot	K|ECCHGDLLECADDRAELAK|Y	[TMTsixplex_Nterm]EC[Cys_CAM]C[Cys_CAM]HGDLLEC[Cys_CAM]ADDRAELAK[TMTsixplex_K]	5	244-262	TRUE	20.655	0.031	680.826	4	125.27	2719.28	1	2	P07724,P07724_CHAIN_0	147997	804049	1.49552e+06	1.31855e+06	255124	242916	152061	819115	1.53282e+06	1.30833e+06	207278	250958	0.471836	0.161285	2.92548	146073	176855	152061	819115	0.332512	332281
2	P07724_CHAIN_0	ALBU_MOUSE	Serum albumin [CHAIN 0]	2517.97	91.1	501	57	1	P07724	0		5.58	65892.1	uniprot_sprot	K|ECCHGDLLECADDRAELAK|Y	[TMTsixplex_Nterm]EC[Cys_CAM]C[Cys_CAM]HGDLLEC[Cys_CAM]ADDRAELAK[TMTsixplex_K]	5	244-262	TRUE	20.136	3.225	907.43	3	125.58	2719.28	1	2	P07724,P07724_CHAIN_0	30572.8	136919	241731	218382	77009.8	54635.8	31531	139381	247301	216003	70689	55770.8	0.739913	0.272952	2.71078	49815.9	39302.7	31531	139381	0.521431	113320
2	P07724_CHAIN_0	ALBU_MOUSE	Serum albumin [CHAIN 0]	2517.97	91.1	501	57	1	P07724	0		5.58	65892.1	uniprot_sprot	K|ECCHGDLLECADDRAELAK|Y	[TMTsixplex_Nterm]EC[Cys_CAM]C[Cys_CAM]HGDLLEC[Cys_CAM]ADDRAELAK[TMTsixplex_K]	5	244-262	TRUE	14.749	0.019	680.826	4	125.95	2719.28	1	2	P07724,P07724_CHAIN_0	27743.8	116512	205772	181761	55274.8	47549.1	28645.1	118523	210592	179791	49434.8	48875.3	0.668014	0.25183	2.65264	34837.7	34443.4	28645.1	118523	0.470763	79247.6
2	P07724_CHAIN_0	ALBU_MOUSE	Serum albumin [CHAIN 0]	2517.97	91.1	501	57	1	P07724	0		5.58	65892.1	uniprot_sprot	K|ECCHGDLLECADDRAELAK|Y	[TMTsixplex_Nterm]EC[Cys_CAM]C[Cys_CAM]HGDLLEC[Cys_CAM]ADDRAELAK[TMTsixplex_K]	5	244-262	TRUE	20.799	3.225	907.43	3	126.28	2719.28	1	2	P07724,P07724_CHAIN_0	8364.26	34530.7	65799.8	56404.6	16386.3	16310.7	8638.67	35053.9	67513.5	55701.9	14483.6	16834.9	0.716792	0.254177	2.82005	10206.9	11863.9	8638.67	35053.9	0.505137	23218.2
2	P07724_CHAIN_0	ALBU_MOUSE	Serum albumin [CHAIN 0]	2517.97	91.1	501	57	1	P07724	0		5.58	65892.1	uniprot_sprot	K|ECCHGDLLECADDRAELAK|Y	[TMTsixplex_Nterm]EC[Cys_CAM]C[Cys_CAM]HGDLLEC[Cys_CAM]ADDRAELAK[TMTsixplex_K]	5	244-262	TRUE	10.909	-5.131	680.83	4	127.42	2719.28	1	2	P07724,P07724_CHAIN_0	12747.6	49672.4	75067	72734.6	76383.8	57937.7	13176.9	50653.3	76314	70748.3	76049.9	59110.7	2.1175	0.91907	2.30396	53593.8	41656.5	13176.9	50653.3	1.49225	121913
2	P07724_CHAIN_0	ALBU_MOUSE	Serum albumin [CHAIN 0]	2517.97	91.1	501	57	1	P07724	0		5.58	65892.1	uniprot_sprot	K|ECCHGDLLECADDRAELAK|Y	[TMTsixplex_Nterm]EC[Cys_CAM]C[Cys_CAM]HGDLLEC[Cys_CAM]ADDRAELAK[TMTsixplex_K]	5	244-262	TRUE	12.968	9.579	680.82	4	133.48	2719.28	1	2	P07724,P07724_CHAIN_0	9587.88	27444.7	44112.7	36631.2	37486	27482.3	9951.64	27827.2	45045.6	35312.3	37319.5	28003.8	1.7291	0.812904	2.12706	26299.8	19734.8	9951.64	27827.2	1.21853	59825.8
2	P07724_CHAIN_0	ALBU_MOUSE	Serum albumin [CHAIN 0]	2517.97	91.1	501	57	1	P07724	0		5.58	65892.1	uniprot_sprot	K|EFKAETFTFHSDICTLPEK|E	[TMTsixplex_Nterm]EFK[TMTsixplex_K]AETFTFHSDIC[Cys_CAM]TLPEK[TMTsixplex_K]	4	501-519	TRUE	18.165	1.236	996.53	3	171.5	2986.57	1	2	P07724,P07724_CHAIN_0	24720.8	102854	184933	188218	43122.7	33052.8	25528.2	104522	188973	188131	36703.9	33909.1	0.542969	0.187251	2.89969	25865.9	23896.4	25528.2	104522	0.382641	58839
2	P07724_CHAIN_0	ALBU_MOUSE	Serum albumin [CHAIN 0]	2517.97	91.1	501	57	1	P07724	0		5.58	65892.1	uniprot_sprot	K|EKALVSSVR|Q	[TMTsixplex_Nterm]EK[TMTsixplex_K]ALVSSVR	2	187-195	TRUE	9.977	-0.117	482.973	3	95.27	1445.9	1	2	P07724,P07724_CHAIN_0	80830	275985	411969	480506	167239	101076	83712.6	280812	417519	482005	153640	102535	0.702766	0.284791	2.46766	108273	72258.7	83712.6	280812	0.495253	246297
2	P07724_CHAIN_0	ALBU_MOUSE	Serum albumin [CHAIN 0]	2517.97	91.1	501	57	1	P07724	0		5.58	65892.1	uniprot_sprot	K|EKALVSSVR|Q	[TMTsixplex_Nterm]EK[TMTsixplex_K]ALVSSVR	2	187-195	TRUE	7.714	-5.734	723.96	2	95.32	1445.9	1	2	P07724,P07724_CHAIN_0	22539.1	70296.7	114566	130775	37447.9	24911.2	23370.9	71287.1	116505	131271	33353.3	25397.3	0.620662	0.237112	2.61759	23504.8	17897.9	23370.9	71287.1	0.437392	53467.8
2	P07724_CHAIN_0	ALBU_MOUSE	Serum albumin [CHAIN 0]	2517.97	91.1	501	57	1	P07724	0		5.58	65892.1	uniprot_sprot	K|ENPTTFMGHYLHEVAR|R	[TMTsixplex_Nterm]ENPTTFMGHYLHEVAR	1	129-144	TRUE	9.367	-1.844	533.521	4	155.25	2130.05	0	2	P07724,P07724_CHAIN_0	10731.3	29631.4	43859.9	36213.8	38127.4	29093.2	11142.7	30078.1	44668.3	34870.7	37967.1	29688.4	1.64129	0.850595	1.92958	26756.1	20922	11142.7	30078.1	1.15665	60864
2	P07724_CHAIN_0	ALBU_MOUSE	Serum albumin [CHAIN 0]	2517.97	91.1	501	57	1	P07724	0		5.58	65892.1	uniprot_sprot	K|ENPTTFMGHYLHEVAR|R	[TMTsixplex_Nterm]ENPTTFMGHYLHEVAR	1	129-144	TRUE	14.047	-0.373	711.025	3	155.62	2130.05	0	2	P07724,P07724_CHAIN_0	314640	904703	1.61759e+06	1.66296e+06	401011	333589	326573	914402	1.65264e+06	1.66249e+06	344187	342966	0.55372	0.207278	2.67139	242555	241695	326573	914402	0.390217	551756
2	P07724_CHAIN_0	ALBU_MOUSE	Serum albumin [CHAIN 0]	2517.97	91.1	501	57	1	P07724	0		5.58	65892.1	uniprot_sprot	K|ENPTTFMGHYLHEVAR|R	[TMTsixplex_Nterm]ENPTTFMGHYLHEVAR	1	129-144	TRUE	11.337	0.222	533.52	4	155.93	2130.05	0	2	P07724,P07724_CHAIN_0	542730	1.68845e+06	2.92453e+06	3072571	488056	575103	562784	1.7101e+06	2.9841e+06	3.08286e+06	369310	597543	0.425385	0.159364	2.66927	260260	421100	562784	1.7101e+06	0.299777	592031
2	P07724_CHAIN_0	ALBU_MOUSE	Serum albumin [CHAIN 0]	2517.97	91.1	501	57	1	P07724	0		5.58	65892.1	uniprot_sprot	K|ENPTTFMGHYLHEVAR|R	[TMTsixplex_Nterm]ENPTTFMGHYLHEVAR	1	129-144	TRUE	14.13	-0.34	711.025	3	156.3	2130.05	0	2	P07724,P07724_CHAIN_0	203913	665902	1.26298e+06	1.38061e+06	285715	255958	211325	673275	1.2911e+06	1.38588e+06	236299	263931	0.565487	0.186863	3.02621	166524	185997	211325	673275	0.39851	378804
2	P07724_CHAIN_0	ALBU_MOUSE	Serum albumin [CHAIN 0]	2517.97	91.1	501	57	1	P07724	0		5.58	65892.1	uniprot_sprot	K|ENPTTFMGHYLHEVAR|R	[TMTsixplex_Nterm]ENPTTFMGHYLHEVAR	1	129-144	TRUE	10.651	-0.871	533.521	4	156.62	2130.05	0	2	P07724,P07724_CHAIN_0	58482.4	205548	309180	321491	163198	194690	60543.7	209277	314026	319121	153274	201495	1.31483	0.560327	2.34655	108015	141998	60543.7	209277	0.92659	245709
2	P07724_CHAIN_0	ALBU_MOUSE	Serum albumin [CHAIN 0]	2517.97	91.1	501	57	1	P07724	0		5.58	65892.1	uniprot_sprot	K|ENPTTFMGHYLHEVAR|R	[TMTsixplex_Nterm]ENPTTFMGHYLHEVAR	1	129-144	TRUE	10.674	0.044	533.52	4	157.28	2130.05	0	2	P07724,P07724_CHAIN_0	25817.3	84892.7	132151	148185	123946	95394.7	26751.7	86263.7	134178	146203	122064	97414.4	1.94202	0.782786	2.48091	86020.9	68649.8	26751.7	86263.7	1.36858	195677
2	P07724_CHAIN_0	ALBU_MOUSE	Serum albumin [CHAIN 0]	2517.97	91.1	501	57	1	P07724	0		5.58	65892.1	uniprot_sprot	K|ENPTTFMGHYLHEVAR|R	[TMTsixplex_Nterm]ENPTTFMGHYLHEVAR	1	129-144	TRUE	8.211	0.496	533.52	4	157.98	2130.05	0	2	P07724,P07724_CHAIN_0	26168.9	82792.6	138484	161271	56372.3	41826.2	27130	83920.9	140884	161725	51581.2	42766.1	0.849586	0.311779	2.72496	36350.3	30138.1	27130	83920.9	0.59872	82688.4
2	P07724_CHAIN_0	ALBU_MOUSE	Serum albumin [CHAIN 0]	2517.97	91.1	501	57	1	P07724	0		5.58	65892.1	uniprot_sprot	K|ENPTTFMGHYLHEVAR|R	[TMTsixplex_Nterm]ENPTTFMGHYLHEVAR	1	129-144	TRUE	9.399	0.496	533.52	4	158.68	2130.05	0	2	P07724,P07724_CHAIN_0	25254	71268.7	122393	131809	56117.9	37850.2	26217	72071.5	124788	131374	52694.2	38532.2	0.928149	0.356128	2.60622	37134.6	27154.4	26217	72071.5	0.654085	84472.6
2	P07724_CHAIN_0	ALBU_MOUSE	Serum albumin [CHAIN 0]	2517.97	91.1	501	57	1	P07724	0		5.58	65892.1	uniprot_sprot	K|ENPTTFMGHYLHEVAR|R	[TMTsixplex_Nterm]ENPTTFMGHYLHEVAR	1	129-144	TRUE	9.018	0.496	533.52	4	160.62	2130.05	0	2	P07724,P07724_CHAIN_0	6109.36	16486.1	25630.7	27217.2	33601.3	21937.5	6345.26	16699.2	26043.9	26457.3	33762	22242.6	2.43028	1.06673	2.27826	23792.8	15674.8	6345.26	16699.2	1.71267	54123
2	P07724_CHAIN_0	ALBU_MOUSE	Serum albumin [CHAIN 0]	2517.97	91.1	501	57	1	P07724	0		5.58	65892.1	uniprot_sprot	K|ENPTTFMGHYLHEVAR|R	[TMTsixplex_Nterm]ENPTTFM[Oxidation_M]GHYLHEVAR	2	129-144	TRUE	15.149	-5.276	716.36	3	90.45	2146.05	0	2	P07724,P07724_CHAIN_0	7581.35	18528.1	29804.4	28697.8	41313.8	37870.4	7882.06	18721.6	30366.4	27566.2	41382.2	38870.3	3.0166	1.38527	2.17762	29162.8	27392.7	7882.06	18721.6	2.12586	66338.6
2	P07724_CHAIN_0	ALBU_MOUSE	Serum albumin [CHAIN 0]	2517.97	91.1	501	57	1	P07724	0		5.58	65892.1	uniprot_sprot	K|ENPTTFMGHYLHEVAR|R	[TMTsixplex_Nterm]ENPTTFM[Oxidation_M]GHYLHEVAR	2	129-144	TRUE	9.048	0.185	537.519	4	108.62	2146.05	0	2	P07724,P07724_CHAIN_0	16506.1	35519.6	49192.7	53786.7	49785.3	36461.7	17180.2	35887.6	49775.8	52868.3	49330.5	37158.7	1.62979	0.842613	1.93421	34764.2	26186.5	17180.2	35887.6	1.14854	79080.4
2	P07724_CHAIN_0	ALBU_MOUSE	Serum albumin [CHAIN 0]	2517.97	91.1	501	57	1	P07724	0		5.58	65892.1	uniprot_sprot	K|ENPTTFMGHYLHEVAR|R	[TMTsixplex_Nterm]ENPTTFM[Oxidation_M]GHYLHEVAR	2	129-144	TRUE	12.227	-5.276	716.36	3	108.7	2146.05	0	2	P07724,P07724_CHAIN_0	15568	31358	45936.2	40707.9	88213.8	40620	16212.7	31615.5	46703.2	38036.4	90466	40402.3	2.73622	1.54436	1.77175	63753.2	28472.3	16212.7	31615.5	1.92827	145024
2	P07724_CHAIN_0	ALBU_MOUSE	Serum albumin [CHAIN 0]	2517.97	91.1	501	57	1	P07724	0		5.58	65892.1	uniprot_sprot	K|ENPTTFMGHYLHEVAR|R	[TMTsixplex_Nterm]ENPTTFM[Oxidation_M]GHYLHEVAR	2	129-144	TRUE	11.041	-1.004	537.52	4	109.28	2146.05	0	2	P07724,P07724_CHAIN_0	36218.1	85560.7	120893	158356	88913	53145.5	37666.2	86544.8	122011	158664	85801.6	53772.3	1.12368	0.497278	2.25967	60466.1	37894.4	37666.2	86544.8	0.791882	137546
2	P07724_CHAIN_0	ALBU_MOUSE	Serum albumin [CHAIN 0]	2517.97	91.1	501	57	1	P07724	0		5.58	65892.1	uniprot_sprot	K|ENPTTFMGHYLHEVAR|R	[TMTsixplex_Nterm]ENPTTFM[Oxidation_M]GHYLHEVAR	2	129-144	TRUE	13.267	-5.276	716.36	3	109.37	2146.05	0	2	P07724,P07724_CHAIN_0	11501.8	32702	49395.9	51004.5	42932.4	27815.1	11939	33179.2	50178.1	50105.1	42459.3	28211.7	1.56635	0.704715	2.22267	29921.9	19881.3	11939	33179.2	1.10384	68065.4
2	P07724_CHAIN_0	ALBU_MOUSE	Serum albumin [CHAIN 0]	2517.97	91.1	501	57	1	P07724	0		5.58	65892.1	uniprot_sprot	K|ENPTTFMGHYLHEVAR|R	[TMTsixplex_Nterm]ENPTTFM[Oxidation_M]GHYLHEVAR	2	129-144	TRUE	9.388	-0.925	537.519	4	109.97	2146.05	0	2	P07724,P07724_CHAIN_0	39158.9	94896.6	162410	145795	95225.6	40788.8	40715.9	95742.3	166034	142857	93462.8	40496.8	0.981689	0.433678	2.26364	65865	28538.9	40715.9	95742.3	0.691816	149828
2	P07724_CHAIN_0	ALBU_MOUSE	Serum albumin [CHAIN 0]	2517.97	91.1	501	57	1	P07724	0		5.58	65892.1	uniprot_sprot	K|ENPTTFMGHYLHEVAR|R	[TMTsixplex_Nterm]ENPTTFM[Oxidation_M]GHYLHEVAR	2	129-144	TRUE	14.289	-0.542	716.357	3	110.05	2146.05	0	2	P07724,P07724_CHAIN_0	18260.7	52159.3	82764.1	91493.2	36448.6	32938	18954.1	52853.3	84138.5	91395	33716.9	33871.4	0.941243	0.385045	2.4445	23760.9	23869.8	18954.1	52853.3	0.663313	54050.6
2	P07724_CHAIN_0	ALBU_MOUSE	Serum albumin [CHAIN 0]	2517.97	91.1	501	57	1	P07724	0		5.58	65892.1	uniprot_sprot	K|ENPTTFMGHYLHEVAR|R	[TMTsixplex_Nterm]ENPTTFM[Oxidation_M]GHYLHEVAR	2	129-144	TRUE	7.841	-5.276	716.36	3	139.95	2146.05	0	2	P07724,P07724_CHAIN_0	16845.9	49832.5	79504.4	91711.4	57391.3	50416.8	17478.6	50514.6	80763.3	91179.4	55347.3	51740.8	1.57498	0.622813	2.52882	39004.3	36462.8	17478.6	50514.6	1.10992	88725.7
2	P07724_CHAIN_0	ALBU_MOUSE	Serum albumin [CHAIN 0]	2517.97	91.1	501	57	1	P07724	0		5.58	65892.1	uniprot_sprot	R|ENYGELADCCTK|Q	[TMTsixplex_Nterm]ENYGELADC[Cys_CAM]C[Cys_CAM]TK[TMTsixplex_K]	4	82-93	TRUE	10.529	-0.677	639.975	3	100.83	1916.9	0	2	P07724,P07724_CHAIN_0	20518.8	46781.2	68644.1	73256.1	58113.8	52036.1	21346.2	47276.2	69635.5	72195.1	56851.1	53410.3	1.60679	0.777416	2.06683	40064.1	37639.3	21346.2	47276.2	1.13233	91136.5
2	P07724_CHAIN_0	ALBU_MOUSE	Serum albumin [CHAIN 0]	2517.97	91.1	501	57	1	P07724	0		5.58	65892.1	uniprot_sprot	R|ENYGELADCCTK|Q	[TMTsixplex_Nterm]ENYGELADC[Cys_CAM]C[Cys_CAM]TK[TMTsixplex_K]	4	82-93	TRUE	13.4	6.901	639.97	3	101.65	1916.9	0	2	P07724,P07724_CHAIN_0	21251.6	38972.1	55365.9	48161.2	44007.3	31620	22147.4	39214.6	56286.7	46739.3	43611.6	32201.2	1.2355	0.735861	1.67899	30733.9	22692.8	22147.4	39214.6	0.870681	69912.5
2	P07724_CHAIN_0	ALBU_MOUSE	Serum albumin [CHAIN 0]	2517.97	91.1	501	57	1	P07724	0		5.58	65892.1	uniprot_sprot	R|ENYGELADCCTK|Q	[TMTsixplex_Nterm]ENYGELADC[Cys_CAM]C[Cys_CAM]TK[TMTsixplex_K]	4	82-93	TRUE	20.534	-2.114	959.46	2	107.52	1916.9	0	2	P07724,P07724_CHAIN_0	9112	49677.4	87366.6	75631	18682.1	14599.5	9361.17	50684.5	89422.2	74846	16158.2	14979.2	0.518562	0.189552	2.73572	11387	10556.1	9361.17	50684.5	0.365441	25902.7
2	P07724_CHAIN_0	ALBU_MOUSE	Serum albumin [CHAIN 0]	2517.97	91.1	501	57	1	P07724	0		5.58	65892.1	uniprot_sprot	R|ENYGELADCCTK|Q	[TMTsixplex_Nterm]ENYGELADC[Cys_CAM]C[Cys_CAM]TK[TMTsixplex_K]	4	82-93	TRUE	14.794	6.901	639.97	3	107.57	1916.9	0	2	P07724,P07724_CHAIN_0	118080	256970	328268	295641	184670	137266	122888	260218	332209	290158	178919	140081	0.832668	0.512559	1.62453	126088	98717.7	122888	260218	0.586797	286820
2	P07724_CHAIN_0	ALBU_MOUSE	Serum albumin [CHAIN 0]	2517.97	91.1	501	57	1	P07724	0		5.58	65892.1	uniprot_sprot	R|ENYGELADCCTK|Q	[TMTsixplex_Nterm]ENYGELADC[Cys_CAM]C[Cys_CAM]TK[TMTsixplex_K]	4	82-93	TRUE	18.416	0.215	959.458	2	108.18	1916.9	0	2	P07724,P07724_CHAIN_0	684816	3.64636e+06	6.36586e+06	5.60538e+06	1.12257e+06	952994	703898	3.71992e+06	6.51292e+06	5.56102e+06	923850	981446	0.43069	0.157802	2.7293	651055	691644	703898	3.71992e+06	0.303516	1.481e+06
2	P07724_CHAIN_0	ALBU_MOUSE	Serum albumin [CHAIN 0]	2517.97	91.1	501	57	1	P07724	0		5.58	65892.1	uniprot_sprot	R|ENYGELADCCTK|Q	[TMTsixplex_Nterm]ENYGELADC[Cys_CAM]C[Cys_CAM]TK[TMTsixplex_K]	4	82-93	TRUE	17.496	-0.145	639.975	3	108.25	1916.9	0	2	P07724,P07724_CHAIN_0	746912	3.64907e+06	6259056	5.0935e+06	1.13949e+06	819094	769060	3.72185e+06	6.40704e+06	5.02393e+06	967978	838679	0.402291	0.158049	2.54535	682153	591033	769060	3.72185e+06	0.283503	1.55174e+06
2	P07724_CHAIN_0	ALBU_MOUSE	Serum albumin [CHAIN 0]	2517.97	91.1	501	57	1	P07724	0		5.58	65892.1	uniprot_sprot	R|ENYGELADCCTK|Q	[TMTsixplex_Nterm]ENYGELADC[Cys_CAM]C[Cys_CAM]TK[TMTsixplex_K]	4	82-93	TRUE	18.56	0.084	959.458	2	108.88	1916.9	0	2	P07724,P07724_CHAIN_0	41768	204066	354158	324548	71142	50472.6	43007	208009	362077	322589	60126.1	51666	0.445359	0.16328	2.72758	42372.1	36410	43007	208009	0.313853	96386.6
2	P07724_CHAIN_0	ALBU_MOUSE	Serum albumin [CHAIN 0]	2517.97	91.1	501	57	1	P07724	0		5.58	65892.1	uniprot_sprot	R|ENYGELADCCTK|Q	[TMTsixplex_Nterm]ENYGELADC[Cys_CAM]C[Cys_CAM]TK[TMTsixplex_K]	4	82-93	TRUE	17.125	-0.37	639.975	3	108.93	1916.9	0	2	P07724,P07724_CHAIN_0	53379	243683	478487	416064	146155	93320.5	55035.6	247459	491213	410495	134433	94875.6	0.758059	0.254305	2.9809	94737.9	66860.7	55035.6	247459	0.534219	215507
2	P07724_CHAIN_0	ALBU_MOUSE	Serum albumin [CHAIN 0]	2517.97	91.1	501	57	1	P07724	0		5.58	65892.1	uniprot_sprot	R|ENYGELADCCTK|Q	[TMTsixplex_Nterm]ENYGELADC[Cys_CAM]C[Cys_CAM]TK[TMTsixplex_K]	4	82-93	TRUE	19.692	-2.114	959.46	2	109.57	1916.9	0	2	P07724,P07724_CHAIN_0	7424.97	42175.5	69196.9	64935.7	18143	14783.2	7620.81	43108	70592.6	64524.3	16024	15177.2	0.615058	0.23092	2.66352	11292.4	10695.6	7620.81	43108	0.433444	25687.6
2	P07724_CHAIN_0	ALBU_MOUSE	Serum albumin [CHAIN 0]	2517.97	91.1	501	57	1	P07724	0		5.58	65892.1	uniprot_sprot	R|ENYGELADCCTK|Q	[TMTsixplex_Nterm]ENYGELADC[Cys_CAM]C[Cys_CAM]TK[TMTsixplex_K]	4	82-93	TRUE	15.331	2.125	639.973	3	109.6	1916.9	0	2	P07724,P07724_CHAIN_0	16247	59260.4	102256	90902	53226.7	38839.9	16811.4	60206.4	104561	89195.2	51354.6	39615.8	1.18116	0.46951	2.51573	36190.6	27918	16811.4	60206.4	0.832387	82325.1
2	P07724_CHAIN_0	ALBU_MOUSE	Serum albumin [CHAIN 0]	2517.97	91.1	501	57	1	P07724	0		5.58	65892.1	uniprot_sprot	R|ENYGELADCCTK|Q	[TMTsixplex_Nterm]ENYGELADC[Cys_CAM]C[Cys_CAM]TK[TMTsixplex_K]	4	82-93	TRUE	13.06	6.901	639.97	3	111.02	1916.9	0	2	P07724,P07724_CHAIN_0	20078.5	62456	98223.7	110375	145221	135024	20819.9	63396.4	99732.3	107329	144982	138661	3.36803	1.36985	2.45868	102172	97717	20819.9	63396.4	2.37352	232417
2	P07724_CHAIN_0	ALBU_MOUSE	Serum albumin [CHAIN 0]	2517.97	91.1	501	57	1	P07724	0		5.58	65892.1	uniprot_sprot	R|ENYGELADCCTK|Q	[TMTsixplex_Nterm]ENYGELADC[Cys_CAM]C[Cys_CAM]TK[TMTsixplex_K]	4	82-93	TRUE	12.324	-8.749	639.98	3	114.8	1916.9	0	2	P07724,P07724_CHAIN_0	13715.8	36381.3	56905.5	54000.9	51767.7	36644.3	14248	36845.2	57951.1	52606	51424.7	37293.1	1.73639	0.802462	2.16383	36240	26281.2	14248	36845.2	1.22367	82437.6
2	P07724_CHAIN_0	ALBU_MOUSE	Serum albumin [CHAIN 0]	2517.97	91.1	501	57	1	P07724	0		5.58	65892.1	uniprot_sprot	K|ESCLTPK|L	[TMTsixplex_Nterm]ESC[Cys_CAM]LTPK[TMTsixplex_K]	3	175-181	TRUE	8.477	-3.307	646.87	2	86.1	1291.72	0	2	P07724,P07724_CHAIN_0	47749.4	112837	201355	181822	137317	40693.8	49660.3	113663	206074	177662	136526	39190.6	1.07588	0.457909	2.34955	96212.3	27618.4	49660.3	113663	0.758195	218861
2	P07724_CHAIN_0	ALBU_MOUSE	Serum albumin [CHAIN 0]	2517.97	91.1	501	57	1	P07724	0		5.58	65892.1	uniprot_sprot	K|ESCLTPK|L	[TMTsixplex_Nterm]ESC[Cys_CAM]LTPK[TMTsixplex_K]	3	175-181	TRUE	8.063	0.074	646.868	2	86.77	1291.72	0	2	P07724,P07724_CHAIN_0	42958.1	84796.6	148058	142974	108206	52978.9	44745.6	85076.6	151300	140257	106942	53004.4	1.23204	0.548593	2.24582	75363.9	37353.2	44745.6	85076.6	0.868242	171435
2	P07724_CHAIN_0	ALBU_MOUSE	Serum albumin [CHAIN 0]	2517.97	91.1	501	57	1	P07724	0		5.58	65892.1	uniprot_sprot	K|GLVLIAFSQYLQK|C	[TMTsixplex_Nterm]GLVLIAFSQYLQK[TMTsixplex_K]	2	21-33	TRUE	7.99	3.814	646.73	3	198.05	1937.18	0	2	P07724,P07724_CHAIN_0	7508.5	22068.6	38091.1	33871.9	29648.3	18199	7791.17	22345.3	38947.6	32944.9	29416.2	18412.7	1.58708	0.665284	2.38557	20730.2	12975.8	7791.17	22345.3	1.11845	47156.3
2	P07724_CHAIN_0	ALBU_MOUSE	Serum albumin [CHAIN 0]	2517.97	91.1	501	57	1	P07724	0		5.58	65892.1	uniprot_sprot	K|GLVLIAFSQYLQK|C	[TMTsixplex_Nterm]GLVLIAFSQYLQK[TMTsixplex_K]	2	21-33	TRUE	14.665	-0.21	646.733	3	246.43	1937.18	0	2	P07724,P07724_CHAIN_0	4656.13	15206.2	27616.3	23805.6	11473.9	8930.05	4825.25	15405.2	28295.5	23383.9	10877.2	9134.5	0.989186	0.387227	2.55454	7665.35	6437.26	4825.25	15405.2	0.697099	17436.9
2	P07724_CHAIN_0	ALBU_MOUSE	Serum albumin [CHAIN 0]	2517.97	91.1	501	57	1	P07724	0		5.58	65892.1	uniprot_sprot	K|GLVLIAFSQYLQK|C	[TMTsixplex_Nterm]GLVLIAFSQYLQK[TMTsixplex_K]	2	21-33	TRUE	8.176	-5.106	969.6	2	246.48	1937.18	0	2	P07724,P07724_CHAIN_0	7787.92	20272.3	38816.2	34240.5	15593.8	12357.8	8092.07	20425.1	39821	33707.2	14695.6	12650.7	0.958941	0.371917	2.57838	10356.3	8915.22	8092.07	20425.1	0.675785	23558.1
2	P07724_CHAIN_0	ALBU_MOUSE	Serum albumin [CHAIN 0]	2517.97	91.1	501	57	1	P07724	0		5.58	65892.1	uniprot_sprot	K|GLVLIAFSQYLQK|C	[TMTsixplex_Nterm]GLVLIAFSQYLQK[TMTsixplex_K]	2	21-33	TRUE	9.461	1.899	485.3	4	246.75	1937.18	0	2	P07724,P07724_CHAIN_0	617.672	4542.33	6965.84	6727.07	1691.82	1093.41	629.691	4658.87	7087.22	6702	1474.39	1114.45	0.489517	0.187744	2.60737	1039.03	785.377	629.691	4658.87	0.344972	2363.55
2	P07724_CHAIN_0	ALBU_MOUSE	Serum albumin [CHAIN 0]	2517.97	91.1	501	57	1	P07724	0		5.58	65892.1	uniprot_sprot	K|GLVLIAFSQYLQK|C	[TMTsixplex_Nterm]GLVLIAFSQYLQK[TMTsixplex_K]	2	21-33	TRUE	17.253	-0.041	646.732	3	247.12	1937.18	0	2	P07724,P07724_CHAIN_0	2.14079e+06	8059635	15394749	14503809	2308900	1.89061e+06	2.21422e+06	8.16877e+06	1.57773e+07	1.44634e+07	1.77591e+06	1.94865e+06	0.358718	0.123164	2.91253	1.25152e+06	1.37325e+06	2.21422e+06	8.16877e+06	0.252795	2.84692e+06
2	P07724_CHAIN_0	ALBU_MOUSE	Serum albumin [CHAIN 0]	2517.97	91.1	501	57	1	P07724	0		5.58	65892.1	uniprot_sprot	K|GLVLIAFSQYLQK|C	[TMTsixplex_Nterm]GLVLIAFSQYLQK[TMTsixplex_K]	2	21-33	TRUE	15.753	-0.141	969.595	2	247.15	1937.18	0	2	P07724,P07724_CHAIN_0	919904	3.72253e+06	7.49463e+06	7123301	1328884	1.00227e+06	950420	3.7709e+06	7.69018e+06	7.10074e+06	1.0763e+06	1.02926e+06	0.445969	0.142355	3.13279	758491	725341	950420	3.7709e+06	0.314283	1.72539e+06
2	P07724_CHAIN_0	ALBU_MOUSE	Serum albumin [CHAIN 0]	2517.97	91.1	501	57	1	P07724	0		5.58	65892.1	uniprot_sprot	K|GLVLIAFSQYLQK|C	[TMTsixplex_Nterm]GLVLIAFSQYLQK[TMTsixplex_K]	2	21-33	TRUE	18.125	-0.566	646.733	3	247.8	1937.18	0	2	P07724,P07724_CHAIN_0	211106	990000	1862379	2.05993e+06	333393	290135	217550	1.00594e+06	1.90286e+06	2.07181e+06	256961	299478	0.454797	0.139996	3.24863	181085	211048	217550	1.00594e+06	0.320504	411927
2	P07724_CHAIN_0	ALBU_MOUSE	Serum albumin [CHAIN 0]	2517.97	91.1	501	57	1	P07724	0		5.58	65892.1	uniprot_sprot	K|GLVLIAFSQYLQK|C	[TMTsixplex_Nterm]GLVLIAFSQYLQK[TMTsixplex_K]	2	21-33	TRUE	17.035	-0.181	969.595	2	247.83	1937.18	0	2	P07724,P07724_CHAIN_0	82703.5	337434	637816	635553	121803	87804.3	85433.6	342397	652897	635193	99469	90024	0.442916	0.147112	3.01075	70097.7	63441.7	85433.6	342397	0.312132	159456
2	P07724_CHAIN_0	ALBU_MOUSE	Serum albumin [CHAIN 0]	2517.97	91.1	501	57	1	P07724	0		5.58	65892.1	uniprot_sprot	K|GLVLIAFSQYLQK|C	[TMTsixplex_Nterm]GLVLIAFSQYLQK[TMTsixplex_K]	2	21-33	TRUE	16.163	-0.022	646.732	3	248.47	1937.18	0	2	P07724,P07724_CHAIN_0	25183	102525	187562	191410	33555.3	33398.5	26014.9	104111	191753	191650	26425.3	34562.3	0.468683	0.159069	2.94641	18622.4	24356.7	26014.9	104111	0.33029	42361.7
2	P07724_CHAIN_0	ALBU_MOUSE	Serum albumin [CHAIN 0]	2517.97	91.1	501	57	1	P07724	0		5.58	65892.1	uniprot_sprot	K|GLVLIAFSQYLQK|C	[TMTsixplex_Nterm]GLVLIAFSQYLQK[TMTsixplex_K]	2	21-33	TRUE	11.509	1.291	969.594	2	248.5	1937.18	0	2	P07724,P07724_CHAIN_0	13892	53110.4	99554.1	102649	22780.9	18771.9	14365.2	53851.4	101830	102689	19212.4	19304	0.564619	0.188327	2.99808	13539.4	13603.9	14365.2	53851.4	0.397898	30798.9
2	P07724_CHAIN_0	ALBU_MOUSE	Serum albumin [CHAIN 0]	2517.97	91.1	501	57	1	P07724	0		5.58	65892.1	uniprot_sprot	K|GLVLIAFSQYLQK|C	[TMTsixplex_Nterm]GLVLIAFSQYLQK[TMTsixplex_K]	2	21-33	TRUE	14.181	3.845	646.73	3	249.8	1937.18	0	2	P07724,P07724_CHAIN_0	15011.6	64594.3	121877	126481	24652.9	21899.1	15493.5	65580.6	124670	126673	20090.9	22584.8	0.526379	0.16979	3.10017	14158.4	15915.9	15493.5	65580.6	0.370949	32207.1
2	P07724_CHAIN_0	ALBU_MOUSE	Serum albumin [CHAIN 0]	2517.97	91.1	501	57	1	P07724	0		5.58	65892.1	uniprot_sprot	K|GLVLIAFSQYLQK|C	[TMTsixplex_Nterm]GLVLIAFSQYLQK[TMTsixplex_K]	2	21-33	TRUE	10.313	5.218	969.59	2	250.47	1937.18	0	2	P07724,P07724_CHAIN_0	9198.35	29371.9	55120.8	52449.5	14002.9	11051.8	9535.33	29710.2	56455.6	52166.4	12279.5	11337.9	0.601784	0.217427	2.76775	8653.58	7990.03	9535.33	29710.2	0.424089	19684.9
2	P07724_CHAIN_0	ALBU_MOUSE	Serum albumin [CHAIN 0]	2517.97	91.1	501	57	1	P07724	0		5.58	65892.1	uniprot_sprot	K|GLVLIAFSQYLQK|C	[TMTsixplex_Nterm]GLVLIAFSQYLQK[TMTsixplex_K]	2	21-33	TRUE	12.927	3.814	646.73	3	253.95	1937.18	0	2	P07724,P07724_CHAIN_0	3712.88	9982.18	20726.6	18439	4717.69	5068.24	3856.68	10040.3	21306.6	18268.5	4065.12	5243.3	0.669817	0.235209	2.84775	2864.77	3695.06	3856.68	10040.3	0.472033	6516.68
2	P07724_CHAIN_0	ALBU_MOUSE	Serum albumin [CHAIN 0]	2517.97	91.1	501	57	1	P07724	0		5.58	65892.1	uniprot_sprot	K|GLVLIAFSQYLQK|C	[TMTsixplex_Nterm]GLVLIAFSQYLQK[TMTsixplex_K]	2	21-33	TRUE	14.11	2.368	646.731	3	254.62	1937.18	0	2	P07724,P07724_CHAIN_0	2496.98	8787.35	17878.8	15316.3	5250.96	5329.79	2585.19	8885.23	18376.4	15099.3	4754.04	5500.47	0.893996	0.306327	2.91844	3350.27	3876.29	2585.19	8885.23	0.630017	7621.08
2	P07724_CHAIN_0	ALBU_MOUSE	Serum albumin [CHAIN 0]	2517.97	91.1	501	57	1	P07724	0		5.58	65892.1	uniprot_sprot	K|GLVLIAFSQYLQK|C	[TMTsixplex_Nterm]GLVLIAFSQYLQK[TMTsixplex_K]	2	21-33	TRUE	11.105	3.814	646.73	3	255.3	1937.18	0	2	P07724,P07724_CHAIN_0	3308.65	9227.65	19501.3	16703.1	5152.52	5212.97	3435.45	9284.25	20065.2	16482.2	4595.12	5381.45	0.78434	0.272976	2.87329	3238.27	3792.41	3435.45	9284.25	0.55274	7366.32
2	P07724_CHAIN_0	ALBU_MOUSE	Serum albumin [CHAIN 0]	2517.97	91.1	501	57	1	P07724	0		5.58	65892.1	uniprot_sprot	K|GLVLIAFSQYLQK|C	[TMTsixplex_Nterm]GLVLIAFSQYLQK[TMTsixplex_K]	2	21-33	TRUE	13.851	3.814	646.73	3	255.97	1937.18	0	2	P07724,P07724_CHAIN_0	2983.73	8199.89	13747.5	13244.6	5419.03	3772.99	3098.38	8296.01	14031.8	13128.9	5064.68	3846.24	0.782044	0.328081	2.38369	3569.18	2710.52	3098.38	8296.01	0.551122	8119.05
2	P07724_CHAIN_0	ALBU_MOUSE	Serum albumin [CHAIN 0]	2517.97	91.1	501	57	1	P07724	0		5.58	65892.1	uniprot_sprot	K|GLVLIAFSQYLQK|C	[TMTsixplex_Nterm]GLVLIAFSQYLQK[TMTsixplex_K]	2	21-33	TRUE	11.097	3.814	646.73	3	257.33	1937.18	0	2	P07724,P07724_CHAIN_0	3005.23	7784.4	13223.8	14673.9	5082.15	4036.33	3122.69	7860.42	13472.5	14682.2	4637.11	4136.56	0.798834	0.311624	2.56346	3267.86	2915.12	3122.69	7860.42	0.562954	7433.63
2	P07724_CHAIN_0	ALBU_MOUSE	Serum albumin [CHAIN 0]	2517.97	91.1	501	57	1	P07724	0		5.58	65892.1	uniprot_sprot	K|GLVLIAFSQYLQK|C	[TMTsixplex_Nterm]GLVLIAFSQYLQK[TMTsixplex_K]	2	21-33	TRUE	12.074	3.814	646.73	3	258.12	1937.18	0	2	P07724,P07724_CHAIN_0	866.821	6535.59	10838.5	11841.5	3431.92	3433.84	883.083	6690.07	11033.3	11859.5	3028.02	3544.79	0.86791	0.287113	3.02288	2133.91	2498.08	883.083	6690.07	0.611633	4854.14
2	P07724_CHAIN_0	ALBU_MOUSE	Serum albumin [CHAIN 0]	2517.97	91.1	501	57	1	P07724	0		5.58	65892.1	uniprot_sprot	K|GLVLIAFSQYLQKCSYDEHAK|L	[TMTsixplex_Nterm]GLVLIAFSQYLQK[TMTsixplex_K]C[Cys_CAM]SYDEHAK[TMTsixplex_K]	4	21-41	TRUE	14.341	8.503	1053.24	3	233.3	3156.72	1	2	P07724,P07724_CHAIN_0	8884.3	23349.8	33355.6	35289.8	12366.8	10142	9229.76	23680.5	33815.7	35230.9	11293.3	10403.9	0.659286	0.314241	2.09803	7958.64	7331.85	9229.76	23680.5	0.464612	18104.1
2	P07724_CHAIN_0	ALBU_MOUSE	Serum albumin [CHAIN 0]	2517.97	91.1	501	57	1	P07724	0		5.58	65892.1	uniprot_sprot	R|HPDYSVSLLLR|L	[TMTsixplex_Nterm]HPDYSVSLLLR	1	338-348	TRUE	12.58	-1.822	510.295	3	147.47	1527.86	0	2	P07724,P07724_CHAIN_0	9780.38	31191.2	53622.1	62365.5	43982.4	36895.5	10138.6	31600.6	54584.8	61873.9	42804.6	37800	1.93115	0.692131	2.79015	30165.3	26638.4	10138.6	31600.6	1.36092	68619
2	P07724_CHAIN_0	ALBU_MOUSE	Serum albumin [CHAIN 0]	2517.97	91.1	501	57	1	P07724	0		5.58	65892.1	uniprot_sprot	R|HPYFYAPELLYYAEQYNEILTQCCAEADKESCLTPK|L	[TMTsixplex_Nterm]HPYFYAPELLYYAEQYNEILTQC[Cys_CAM]C[Cys_CAM]AEADK[TMTsixplex_K]ESC[Cys_CAM]LTPK[TMTsixplex_K]	6	146-181	TRUE	17.481	3.136	1021.3	5	250.02	5101.48	1	2	P07724,P07724_CHAIN_0	5120.17	17865.1	34914.2	26088.3	9235.12	6757.51	5301.57	18089.5	35910.3	25467.8	8482.47	6905.18	0.657844	0.250702	2.624	5977.76	4866.21	5301.57	18089.5	0.463595	13598
2	P07724_CHAIN_0	ALBU_MOUSE	Serum albumin [CHAIN 0]	2517.97	91.1	501	57	1	P07724	0		5.58	65892.1	uniprot_sprot	K|KQTALAELVK|H	[TMTsixplex_Nterm]K[TMTsixplex_K]QTALAELVK[TMTsixplex_K]	3	525-534	TRUE	13.065	6.004	596.72	3	148.27	1787.15	1	2	P07724,P07724_CHAIN_0	48055.5	147935	244401	239929	112647	78796.4	49836.8	150015	249245	237662	106757	80298.6	0.935974	0.384172	2.43634	75233.9	56588	49836.8	150015	0.659599	171140
2	P07724_CHAIN_0	ALBU_MOUSE	Serum albumin [CHAIN 0]	2517.97	91.1	501	57	1	P07724	0		5.58	65892.1	uniprot_sprot	K|KQTALAELVK|H	[TMTsixplex_Nterm]K[TMTsixplex_K]QTALAELVK[TMTsixplex_K]	3	525-534	TRUE	11.583	1.931	894.58	2	148.35	1787.15	1	2	P07724,P07724_CHAIN_0	40304.5	122798	196906	200407	70842.1	52443.7	41803.4	124574	200520	199609	64950.3	53614.4	0.712625	0.296316	2.40495	45771.7	37783.1	41803.4	124574	0.5022	104120
2	P07724_CHAIN_0	ALBU_MOUSE	Serum albumin [CHAIN 0]	2517.97	91.1	501	57	1	P07724	0		5.58	65892.1	uniprot_sprot	K|KQTALAELVK|H	[TMTsixplex_Nterm]K[TMTsixplex_K]QTALAELVK[TMTsixplex_K]	3	525-534	TRUE	8.539	0.585	447.794	4	148.37	1787.15	1	2	P07724,P07724_CHAIN_0	13622.6	43392.6	63853.4	64853.5	104889	96279.7	14121.1	44141.3	64789.9	62154.3	105391	98816.7	3.50498	1.60864	2.17884	74271.4	69638.1	14121.1	44141.3	2.47003	168950
2	P07724_CHAIN_0	ALBU_MOUSE	Serum albumin [CHAIN 0]	2517.97	91.1	501	57	1	P07724	0		5.58	65892.1	uniprot_sprot	K|KQTALAELVK|H	[TMTsixplex_Nterm]K[TMTsixplex_K]QTALAELVK[TMTsixplex_K]	3	525-534	TRUE	17.846	-0.659	596.724	3	148.93	1787.15	1	2	P07724,P07724_CHAIN_0	9604515	35246044	57845624	58197032	11182383	8.17229e+06	9.93719e+06	3.58398e+07	5.89621e+07	5.82065e+07	9.13401e+06	8.38236e+06	0.382646	0.149497	2.55955	6.43692e+06	5.90721e+06	9.93719e+06	3.58398e+07	0.269658	1.46425e+07
2	P07724_CHAIN_0	ALBU_MOUSE	Serum albumin [CHAIN 0]	2517.97	91.1	501	57	1	P07724	0		5.58	65892.1	uniprot_sprot	K|KQTALAELVK|H	[TMTsixplex_Nterm]K[TMTsixplex_K]QTALAELVK[TMTsixplex_K]	3	525-534	TRUE	12.573	1.931	894.58	2	149.03	1787.15	1	2	P07724,P07724_CHAIN_0	375135	1.28302e+06	2193599	2.3534e+06	437754	344093	388519	1.30175e+06	2.23649e+06	2.36199e+06	353478	353809	0.418447	0.153809	2.72057	249103	249336	388519	1.30175e+06	0.294888	566651
2	P07724_CHAIN_0	ALBU_MOUSE	Serum albumin [CHAIN 0]	2517.97	91.1	501	57	1	P07724	0		5.58	65892.1	uniprot_sprot	K|KQTALAELVK|H	[TMTsixplex_Nterm]K[TMTsixplex_K]QTALAELVK[TMTsixplex_K]	3	525-534	TRUE	10.004	-1.246	447.795	4	149.05	1787.15	1	2	P07724,P07724_CHAIN_0	126561	481711	868154	849848	200111	122488	130878	488996	887742	847488	172308	124645	0.479055	0.171132	2.79933	121429	87839.9	130878	488996	0.337599	276223
2	P07724_CHAIN_0	ALBU_MOUSE	Serum albumin [CHAIN 0]	2517.97	91.1	501	57	1	P07724	0		5.58	65892.1	uniprot_sprot	K|KQTALAELVK|H	[TMTsixplex_Nterm]K[TMTsixplex_K]QTALAELVK[TMTsixplex_K]	3	525-534	TRUE	17.538	0.19	596.723	3	149.6	1787.15	1	2	P07724,P07724_CHAIN_0	523736	1.85329e+06	3180087	3.40725e+06	741299	674955	542168	1.88113e+06	3.24259e+06	3.41622e+06	620220	696062	0.543177	0.197675	2.74783	437081	490528	542168	1.88113e+06	0.382788	994257
2	P07724_CHAIN_0	ALBU_MOUSE	Serum albumin [CHAIN 0]	2517.97	91.1	501	57	1	P07724	0		5.58	65892.1	uniprot_sprot	K|KQTALAELVK|H	[TMTsixplex_Nterm]K[TMTsixplex_K]QTALAELVK[TMTsixplex_K]	3	525-534	TRUE	15.82	-0.594	596.724	3	150.28	1787.15	1	2	P07724,P07724_CHAIN_0	123742	425509	687580	721620	296193	534807	128145	432379	699965	718620	266770	557822	1.47111	0.581277	2.53082	187998	393108	128145	432379	1.03672	427652
2	P07724_CHAIN_0	ALBU_MOUSE	Serum albumin [CHAIN 0]	2517.97	91.1	501	57	1	P07724	0		5.58	65892.1	uniprot_sprot	K|KQTALAELVK|H	[TMTsixplex_Nterm]K[TMTsixplex_K]QTALAELVK[TMTsixplex_K]	3	525-534	TRUE	17.562	-0.018	596.724	3	150.6	1787.15	1	2	P07724,P07724_CHAIN_0	95284.9	303895	527503	540562	206711	257590	98775	307934	538425	538051	188177	267004	1.11918	0.422843	2.64679	132612	188163	98775	307934	0.788707	301661
2	P07724_CHAIN_0	ALBU_MOUSE	Serum albumin [CHAIN 0]	2517.97	91.1	501	57	1	P07724	0		5.58	65892.1	uniprot_sprot	K|KQTALAELVK|H	[TMTsixplex_Nterm]K[TMTsixplex_K]QTALAELVK[TMTsixplex_K]	3	525-534	TRUE	14.603	-1.429	596.724	3	151.27	1787.15	1	2	P07724,P07724_CHAIN_0	78540.4	283052	505349	611999	152536	150956	81285.2	286960	514739	616593	130943	155894	0.77893	0.253539	3.07222	92277.8	109862	81285.2	286960	0.548927	209911
2	P07724_CHAIN_0	ALBU_MOUSE	Serum albumin [CHAIN 0]	2517.97	91.1	501	57	1	P07724	0		5.58	65892.1	uniprot_sprot	K|KQTALAELVK|H	[TMTsixplex_Nterm]K[TMTsixplex_K]QTALAELVK[TMTsixplex_K]	3	525-534	TRUE	13.852	6.004	596.72	3	151.97	1787.15	1	2	P07724,P07724_CHAIN_0	41810.3	126934	211129	237988	110601	86631.5	43367.7	128610	214865	237474	104395	88646.5	1.12248	0.426762	2.63022	73568.9	62470.9	43367.7	128610	0.791031	167352
2	P07724_CHAIN_0	ALBU_MOUSE	Serum albumin [CHAIN 0]	2517.97	91.1	501	57	1	P07724	0		5.58	65892.1	uniprot_sprot	K|KQTALAELVK|H	[TMTsixplex_Nterm]K[TMTsixplex_K]QTALAELVK[TMTsixplex_K]	3	525-534	TRUE	13.067	-2.038	596.725	3	152.65	1787.15	1	2	P07724,P07724_CHAIN_0	39913.7	138199	232932	316345	104922	99843.4	41331.1	140167	236293	319509	94597	102886	1.08807	0.355311	3.0623	66664.4	72505.6	41331.1	140167	0.766783	151646
2	P07724_CHAIN_0	ALBU_MOUSE	Serum albumin [CHAIN 0]	2517.97	91.1	501	57	1	P07724	0		5.58	65892.1	uniprot_sprot	K|KQTALAELVK|H	[TMTsixplex_Nterm]K[TMTsixplex_K]QTALAELVK[TMTsixplex_K]	3	525-534	TRUE	11.684	4.663	596.721	3	154.95	1787.15	1	2	P07724,P07724_CHAIN_0	28622.8	85369.8	136512	135257	72608.3	52152.5	29694.8	86587.1	139051	133784	69587	53176.8	1.05574	0.449956	2.34633	49039.3	37474.7	29694.8	86587.1	0.744003	111553
2	P07724_CHAIN_0	ALBU_MOUSE	Serum albumin [CHAIN 0]	2517.97	91.1	501	57	1	P07724	0		5.58	65892.1	uniprot_sprot	K|KQTALAELVK|H	[TMTsixplex_Nterm]K[TMTsixplex_K]QTALAELVK[TMTsixplex_K]	3	525-534	TRUE	9.134	1.416	596.723	3	157.25	1787.15	1	2	P07724,P07724_CHAIN_0	17817.6	63187.5	89247.6	88277.8	46754.1	36155.9	18443	64434.8	90514.4	87347.4	44679.5	36965.8	0.985129	0.459038	2.14607	31486.5	26050.5	18443	64434.8	0.69424	71624.5
2	P07724_CHAIN_0	ALBU_MOUSE	Serum albumin [CHAIN 0]	2517.97	91.1	501	57	1	P07724	0		5.58	65892.1	uniprot_sprot	K|KYEATLEK|C	[TMTsixplex_Nterm]K[TMTsixplex_K]YEATLEK[TMTsixplex_K]	3	352-359	TRUE	11.252	0.389	557.009	3	107.67	1668.01	1	2	P07724,P07724_CHAIN_0	1.05578e+06	3.44687e+06	5.92358e+06	5.87286e+06	1.3788e+06	1.09738e+06	1.09412e+06	3.49517e+06	6.04802e+06	5.86118e+06	1.17863e+06	1.12693e+06	0.502379	0.193595	2.595	830605	794172	1.09412e+06	3.49517e+06	0.354036	1.88943e+06
2	P07724_CHAIN_0	ALBU_MOUSE	Serum albumin [CHAIN 0]	2517.97	91.1	501	57	1	P07724	0		5.58	65892.1	uniprot_sprot	K|KYEATLEK|C	[TMTsixplex_Nterm]K[TMTsixplex_K]YEATLEK[TMTsixplex_K]	3	352-359	TRUE	9.876	-0.412	835.011	2	107.8	1668.01	1	2	P07724,P07724_CHAIN_0	1.16364e+06	4.24721e+06	8815187	7738401	1751914	1.36392e+06	1.20413e+06	4.29389e+06	9.06247e+06	7.66741e+06	1.48812e+06	1.4e+06	0.5253	0.172632	3.04289	1.04871e+06	986604	1.20413e+06	4.29389e+06	0.370189	2.38557e+06
2	P07724_CHAIN_0	ALBU_MOUSE	Serum albumin [CHAIN 0]	2517.97	91.1	501	57	1	P07724	0		5.58	65892.1	uniprot_sprot	K|KYEATLEK|C	[TMTsixplex_Nterm]K[TMTsixplex_K]YEATLEK[TMTsixplex_K]	3	352-359	TRUE	9.762	0.726	835.01	2	108.47	1668.01	1	2	P07724,P07724_CHAIN_0	396999	1491049	2.65774e+06	2.67407e+06	498318	396895	410622	1.5136e+06	2.71578e+06	2.67462e+06	402634	408244	0.421406	0.15043	2.80134	283744	287698	410622	1.5136e+06	0.296973	645452
2	P07724_CHAIN_0	ALBU_MOUSE	Serum albumin [CHAIN 0]	2517.97	91.1	501	57	1	P07724	0		5.58	65892.1	uniprot_sprot	K|KYEATLEK|C	[TMTsixplex_Nterm]K[TMTsixplex_K]YEATLEK[TMTsixplex_K]	3	352-359	TRUE	12.908	-0.879	557.01	3	108.62	1668.01	1	2	P07724,P07724_CHAIN_0	2976941	11707163	20853408	21432794	3.85752e+06	2.97055e+06	3.07694e+06	1.18909e+07	2.13009e+07	2.14658e+07	3.08847e+06	3.05339e+06	0.410337	0.143613	2.85724	2.1765e+06	2.15178e+06	3.07694e+06	1.18909e+07	0.289173	4.95104e+06
2	P07724_CHAIN_0	ALBU_MOUSE	Serum albumin [CHAIN 0]	2517.97	91.1	501	57	1	P07724	0		5.58	65892.1	uniprot_sprot	K|KYEATLEK|C	[TMTsixplex_Nterm]K[TMTsixplex_K]YEATLEK[TMTsixplex_K]	3	352-359	TRUE	9.708	0.726	835.01	2	109.15	1668.01	1	2	P07724,P07724_CHAIN_0	20975	70389	130192	127146	33010.7	22985.9	21729.4	71276.5	133237	126678	28890.2	23487.1	0.563161	0.201517	2.79461	20359.5	16551.8	21729.4	71276.5	0.396871	46313
2	P07724_CHAIN_0	ALBU_MOUSE	Serum albumin [CHAIN 0]	2517.97	91.1	501	57	1	P07724	0		5.58	65892.1	uniprot_sprot	K|KYEATLEK|C	[TMTsixplex_Nterm]K[TMTsixplex_K]YEATLEK[TMTsixplex_K]	3	352-359	TRUE	12.51	-0.217	557.01	3	109.28	1668.01	1	2	P07724,P07724_CHAIN_0	298166	1.08422e+06	1.84503e+06	1.84807e+06	362051	289318	308538	1.10141e+06	1.88288e+06	1.84761e+06	296513	297506	0.421305	0.159234	2.64583	208958	209658	308538	1.10141e+06	0.296902	475332
2	P07724_CHAIN_0	ALBU_MOUSE	Serum albumin [CHAIN 0]	2517.97	91.1	501	57	1	P07724	0		5.58	65892.1	uniprot_sprot	K|KYEATLEK|C	[TMTsixplex_Nterm]K[TMTsixplex_K]YEATLEK[TMTsixplex_K]	3	352-359	TRUE	7.687	0.726	835.01	2	109.83	1668.01	1	2	P07724,P07724_CHAIN_0	18873.6	62801.6	110654	102052	36285.6	32716.7	19554.2	63676.6	113177	101056	33126.3	33654	0.802351	0.311719	2.57395	23344.8	23716.6	19554.2	63676.6	0.565432	53103.9
2	P07724_CHAIN_0	ALBU_MOUSE	Serum albumin [CHAIN 0]	2517.97	91.1	501	57	1	P07724	0		5.58	65892.1	uniprot_sprot	K|KYEATLEK|C	[TMTsixplex_Nterm]K[TMTsixplex_K]YEATLEK[TMTsixplex_K]	3	352-359	TRUE	7.795	-0.353	557.01	3	111	1668.01	1	2	P07724,P07724_CHAIN_0	138446	376969	645654	769860	309659	188040	143782	380844	657054	771644	289522	190652	0.915268	0.336092	2.72326	204032	134356	143782	380844	0.645007	464125
2	P07724_CHAIN_0	ALBU_MOUSE	Serum albumin [CHAIN 0]	2517.97	91.1	501	57	1	P07724	0		5.58	65892.1	uniprot_sprot	K|KYEATLEK|C	[TMTsixplex_Nterm]K[TMTsixplex_K]YEATLEK[TMTsixplex_K]	3	352-359	TRUE	10.405	-0.905	557.01	3	111.67	1668.01	1	2	P07724,P07724_CHAIN_0	61108.3	180535	317437	367172	107543	94149.1	63406	182559	323488	368680	95441.8	96843.2	0.781757	0.277801	2.81409	67259.7	68247.3	63406	182559	0.550919	153000
2	P07724_CHAIN_0	ALBU_MOUSE	Serum albumin [CHAIN 0]	2517.97	91.1	501	57	1	P07724	0		5.58	65892.1	uniprot_sprot	K|KYEATLEK|C	[TMTsixplex_Nterm]K[TMTsixplex_K]YEATLEK[TMTsixplex_K]	3	352-359	TRUE	9.639	-0.905	557.01	3	113.18	1668.01	1	2	P07724,P07724_CHAIN_0	46214.8	125684	212365	208842	88531.9	66186.1	47996.2	127101	216739	207163	82916.2	67637.1	0.859829	0.355161	2.42096	58432.6	47665.2	47996.2	127101	0.605938	132921
2	P07724_CHAIN_0	ALBU_MOUSE	Serum albumin [CHAIN 0]	2517.97	91.1	501	57	1	P07724	0		5.58	65892.1	uniprot_sprot	K|KYEATLEK|C	[TMTsixplex_Nterm]K[TMTsixplex_K]YEATLEK[TMTsixplex_K]	3	352-359	TRUE	7.542	-0.939	557.01	3	115.63	1668.01	1	2	P07724,P07724_CHAIN_0	27444.5	83651.7	147253	144230	61901.8	41769.9	28465.8	84683.5	150470	143007	58190.1	42521.4	0.890077	0.343168	2.59371	41007.7	29965.7	28465.8	84683.5	0.627255	93283
2	P07724_CHAIN_0	ALBU_MOUSE	Serum albumin [CHAIN 0]	2517.97	91.1	501	57	1	P07724	0		5.58	65892.1	uniprot_sprot	K|KYEATLEK|C	[TMTsixplex_Nterm]K[TMTsixplex_K]YEATLEK[TMTsixplex_K]	3	352-359	TRUE	7.984	-0.905	557.01	3	116.33	1668.01	1	2	P07724,P07724_CHAIN_0	33009.4	103374	153361	155127	68226	50151.1	34224.8	105100	155775	154080	64163.9	51213.1	0.828119	0.372358	2.22398	45217.6	36090.9	34224.8	105100	0.583591	102859
2	P07724_CHAIN_0	ALBU_MOUSE	Serum albumin [CHAIN 0]	2517.97	91.1	501	57	1	P07724	0		5.58	65892.1	uniprot_sprot	K|LATDLTKVNK|E	[TMTsixplex_Nterm]LATDLTK[TMTsixplex_K]VNK[TMTsixplex_K]	3	234-243	TRUE	8.49	-0.971	597.384	3	131.65	1789.13	1	2	P07724,P07724_CHAIN_0	35564.8	110907	177719	166999	75820.6	51701.3	36876.8	112584	181187	165093	71673.7	52641.4	0.831757	0.359001	2.31686	50509.8	37097.4	36876.8	112584	0.586155	114898
2	P07724_CHAIN_0	ALBU_MOUSE	Serum albumin [CHAIN 0]	2517.97	91.1	501	57	1	P07724	0		5.58	65892.1	uniprot_sprot	K|LCAIPNLR|E	[TMTsixplex_Nterm]LC[Cys_CAM]AIPNLR	2	74-81	TRUE	7.553	-0.3	593.353	2	137.93	1184.69	0	2	P07724,P07724_CHAIN_0	147876	467102	720431	657171	215428	157966	153306	474699	733937	651035	195629	161492	0.56866	0.257854	2.20535	137864	113807	153306	474699	0.400746	313608
2	P07724_CHAIN_0	ALBU_MOUSE	Serum albumin [CHAIN 0]	2517.97	91.1	501	57	1	P07724	0		5.58	65892.1	uniprot_sprot	K|LCAIPNLR|E	[TMTsixplex_Nterm]LC[Cys_CAM]AIPNLR	2	74-81	TRUE	7.806	1.465	395.903	3	138.73	1184.69	0	2	P07724,P07724_CHAIN_0	14602.5	27999	45809.9	45891.6	16378.1	10809.6	15213.4	28109.5	46706.6	45662.9	15075.8	11003.7	0.601979	0.282339	2.13212	10624.2	7754.5	15213.4	28109.5	0.424227	24167.7
2	P07724_CHAIN_0	ALBU_MOUSE	Serum albumin [CHAIN 0]	2517.97	91.1	501	57	1	P07724	0		5.58	65892.1	uniprot_sprot	K|LCAIPNLR|E	[TMTsixplex_Nterm]LC[Cys_CAM]AIPNLR	2	74-81	TRUE	8.307	0.099	593.352	2	139.18	1184.69	0	2	P07724,P07724_CHAIN_0	523311	1.96607e+06	3.3317e+06	3080074	784310	595362	541254	1.99885e+06	3.40357e+06	3.05994e+06	682606	610185	0.508952	0.200014	2.54458	481046	430009	541254	1.99885e+06	0.358668	1.09427e+06
2	P07724_CHAIN_0	ALBU_MOUSE	Serum albumin [CHAIN 0]	2517.97	91.1	501	57	1	P07724	0		5.58	65892.1	uniprot_sprot	K|LCAIPNLR|E	[TMTsixplex_Nterm]LC[Cys_CAM]AIPNLR	2	74-81	TRUE	8.158	-0.385	593.353	2	139.87	1184.69	0	2	P07724,P07724_CHAIN_0	121310	289869	467559	474052	189803	125214	126149	292660	476315	471399	177146	127392	0.727151	0.321339	2.26288	124838	89775.3	126149	292660	0.512437	283978
2	P07724_CHAIN_0	ALBU_MOUSE	Serum albumin [CHAIN 0]	2517.97	91.1	501	57	1	P07724	0		5.58	65892.1	uniprot_sprot	K|LCAIPNLRENYGELADCCTK|Q	[TMTsixplex_Nterm]LC[Cys_CAM]AIPNLRENYGELADC[Cys_CAM]C[Cys_CAM]TK[TMTsixplex_K]	5	74-93	TRUE	8.439	2.539	714.61	4	166.17	2854.42	1	2	P07724,P07724_CHAIN_0	21402.9	71415.3	105090	115091	77897.3	61300.9	22172.9	72678.2	106552	113976	75745.7	62674.2	1.45934	0.627677	2.32498	53379.4	44167.8	22172.9	72678.2	1.02842	121426
2	P07724_CHAIN_0	ALBU_MOUSE	Serum albumin [CHAIN 0]	2517.97	91.1	501	57	1	P07724	0		5.58	65892.1	uniprot_sprot	K|LCAIPNLRENYGELADCCTK|Q	[TMTsixplex_Nterm]LC[Cys_CAM]AIPNLRENYGELADC[Cys_CAM]C[Cys_CAM]TK[TMTsixplex_K]	5	74-93	TRUE	18.494	-0.173	952.48	3	166.82	2854.42	1	2	P07724,P07724_CHAIN_0	521011	3.37986e+06	5.5167e+06	7115062	1.04207e+06	808957	533039	3.45511e+06	5.59632e+06	7.21076e+06	776395	833328	0.403627	0.12569	3.21129	547141	587263	533039	3.45511e+06	0.284444	1.24462e+06
2	P07724_CHAIN_0	ALBU_MOUSE	Serum albumin [CHAIN 0]	2517.97	91.1	501	57	1	P07724	0		5.58	65892.1	uniprot_sprot	K|LCAIPNLRENYGELADCCTK|Q	[TMTsixplex_Nterm]LC[Cys_CAM]AIPNLRENYGELADC[Cys_CAM]C[Cys_CAM]TK[TMTsixplex_K]	5	74-93	TRUE	15.543	-0.286	714.612	4	166.85	2854.42	1	2	P07724,P07724_CHAIN_0	149301	1007073	1.57256e+06	1.90502e+06	323464	255074	152585	1.03111e+06	1.59487e+06	1.92424e+06	253888	262504	0.436254	0.14674	2.97298	178920	184992	152585	1.03111e+06	0.307436	407001
2	P07724_CHAIN_0	ALBU_MOUSE	Serum albumin [CHAIN 0]	2517.97	91.1	501	57	1	P07724	0		5.58	65892.1	uniprot_sprot	K|LCAIPNLRENYGELADCCTK|Q	[TMTsixplex_Nterm]LC[Cys_CAM]AIPNLRENYGELADC[Cys_CAM]C[Cys_CAM]TK[TMTsixplex_K]	5	74-93	TRUE	15.204	-0.011	952.48	3	168.15	2854.42	1	2	P07724,P07724_CHAIN_0	22109.9	112671	201006	213477	47817.6	40766.1	22747.3	114763	205196	213892	40361.6	41959.7	0.598654	0.19643	3.04767	28443.6	29569.8	22747.3	114763	0.421884	64702.7
2	P07724_CHAIN_0	ALBU_MOUSE	Serum albumin [CHAIN 0]	2517.97	91.1	501	57	1	P07724	0		5.58	65892.1	uniprot_sprot	K|LCAIPNLRENYGELADCCTK|Q	[TMTsixplex_Nterm]LC[Cys_CAM]AIPNLRENYGELADC[Cys_CAM]C[Cys_CAM]TK[TMTsixplex_K]	5	74-93	TRUE	14.587	-0.31	952.48	3	169.6	2854.42	1	2	P07724,P07724_CHAIN_0	27359.3	137664	227613	236452	78124.3	66864.4	28154.1	140476	231895	235918	70691.8	68696.3	0.826589	0.297956	2.77419	49817.9	48411.6	28154.1	140476	0.582513	113324
2	P07724_CHAIN_0	ALBU_MOUSE	Serum albumin [CHAIN 0]	2517.97	91.1	501	57	1	P07724	0		5.58	65892.1	uniprot_sprot	K|LCAIPNLRENYGELADCCTK|Q	[TMTsixplex_Nterm]LC[Cys_CAM]AIPNLRENYGELADC[Cys_CAM]C[Cys_CAM]TK[TMTsixplex_K]	5	74-93	TRUE	10.572	-0.011	952.48	3	174.52	2854.42	1	2	P07724,P07724_CHAIN_0	9349.81	28514.9	46669.1	53760.1	21613.5	16899.1	9697.51	28902.4	47454.3	53801.5	20092.9	17299.7	0.968725	0.369289	2.62322	14159.9	12191.5	9697.51	28902.4	0.68268	32210.4
2	P07724_CHAIN_0	ALBU_MOUSE	Serum albumin [CHAIN 0]	2517.97	91.1	501	57	1	P07724	0		5.58	65892.1	uniprot_sprot	K|LGEYGFQNAILVR|Y	[TMTsixplex_Nterm]LGEYGFQNAILVR	1	398-410	TRUE	13.284	0.329	854.983	2	175.28	1707.95	0	2	P07724,P07724_CHAIN_0	81516.4	258094	431884	453999	111910	88319.7	84509.1	261702	440190	454378	96612.2	90648.8	0.540887	0.209331	2.58388	68084.5	63882	84509.1	261702	0.381173	154876
2	P07724_CHAIN_0	ALBU_MOUSE	Serum albumin [CHAIN 0]	2517.97	91.1	501	57	1	P07724	0		5.58	65892.1	uniprot_sprot	K|LGEYGFQNAILVR|Y	[TMTsixplex_Nterm]LGEYGFQNAILVR	1	398-410	TRUE	9.641	1.032	570.324	3	175.35	1707.95	0	2	P07724,P07724_CHAIN_0	13692.2	34939	57356.8	54888	49270.3	34066.8	14229.3	35317.5	58497.2	53591.5	48821	34641.6	1.68452	0.744612	2.26228	34405.1	24412.6	14229.3	35317.5	1.18712	78263.6
2	P07724_CHAIN_0	ALBU_MOUSE	Serum albumin [CHAIN 0]	2517.97	91.1	501	57	1	P07724	0		5.58	65892.1	uniprot_sprot	K|LGEYGFQNAILVR|Y	[TMTsixplex_Nterm]LGEYGFQNAILVR	1	398-410	TRUE	15.938	0.135	854.983	2	175.97	1707.95	0	2	P07724,P07724_CHAIN_0	4.38351e+06	19660462	33860480	34894060	4.75553e+06	4436521	4.52076e+06	2.00177e+07	3.45506e+07	3.49999e+07	3.42548e+06	4.59349e+06	0.326792	0.115297	2.83434	2.414e+06	3.23712e+06	4.52076e+06	2.00177e+07	0.230297	5.4913e+06
2	P07724_CHAIN_0	ALBU_MOUSE	Serum albumin [CHAIN 0]	2517.97	91.1	501	57	1	P07724	0		5.58	65892.1	uniprot_sprot	K|LGEYGFQNAILVR|Y	[TMTsixplex_Nterm]LGEYGFQNAILVR	1	398-410	TRUE	15.103	0.192	570.324	3	176.03	1707.95	0	2	P07724,P07724_CHAIN_0	97004.8	238650	429736	437025	92328.1	63174.2	100849	240441	439256	437033	77380.2	64608.5	0.416036	0.162034	2.56758	54531.3	45530.9	100849	240441	0.293189	124046
2	P07724_CHAIN_0	ALBU_MOUSE	Serum albumin [CHAIN 0]	2517.97	91.1	501	57	1	P07724	0		5.58	65892.1	uniprot_sprot	K|LGEYGFQNAILVR|Y	[TMTsixplex_Nterm]LGEYGFQNAILVR	1	398-410	TRUE	15.503	-0.039	854.983	2	176.63	1707.95	0	2	P07724,P07724_CHAIN_0	494216	1.85607e+06	3.21174e+06	3.11916e+06	717287	453329	511169	1.88577e+06	3.28073e+06	3.10983e+06	614140	461973	0.448953	0.168391	2.66614	432796	325561	511169	1.88577e+06	0.316386	984511
2	P07724_CHAIN_0	ALBU_MOUSE	Serum albumin [CHAIN 0]	2517.97	91.1	501	57	1	P07724	0		5.58	65892.1	uniprot_sprot	K|LGEYGFQNAILVR|Y	[TMTsixplex_Nterm]LGEYGFQNAILVR	1	398-410	TRUE	11.879	0.328	570.324	3	176.73	1707.95	0	2	P07724,P07724_CHAIN_0	23394.3	69712.3	109336	117509	44993.1	34562.4	24270.6	70717.6	111162	117275	41618.1	35367.1	0.810471	0.337008	2.4049	29329.1	24923.9	24270.6	70717.6	0.571155	66716.8
2	P07724_CHAIN_0	ALBU_MOUSE	Serum albumin [CHAIN 0]	2517.97	91.1	501	57	1	P07724	0		5.58	65892.1	uniprot_sprot	K|LGEYGFQNAILVR|Y	[TMTsixplex_Nterm]LGEYGFQNAILVR	1	398-410	TRUE	15.434	-0.696	854.983	2	177.32	1707.95	0	2	P07724,P07724_CHAIN_0	102965	391611	642683	657634	154924	107254	106475	398385	654883	657491	132994	109644	0.480603	0.184884	2.59948	93723.2	77268	106475	398385	0.33869	213198
2	P07724_CHAIN_0	ALBU_MOUSE	Serum albumin [CHAIN 0]	2517.97	91.1	501	57	1	P07724	0		5.58	65892.1	uniprot_sprot	K|LGEYGFQNAILVR|Y	[TMTsixplex_Nterm]LGEYGFQNAILVR	1	398-410	TRUE	8.462	7.563	570.32	3	177.4	1707.95	0	2	P07724,P07724_CHAIN_0	10890	30322	52717.4	51897.5	35497.5	23582.4	11307	30656.7	53839.5	51079.6	34680.5	23955.6	1.3973	0.55887	2.50023	24440	16881.9	11307	30656.7	0.984707	55595.4
2	P07724_CHAIN_0	ALBU_MOUSE	Serum albumin [CHAIN 0]	2517.97	91.1	501	57	1	P07724	0		5.58	65892.1	uniprot_sprot	K|LGEYGFQNAILVR|Y	[TMTsixplex_Nterm]LGEYGFQNAILVR	1	398-410	TRUE	15.603	0.747	854.982	2	177.98	1707.95	0	2	P07724,P07724_CHAIN_0	65647.1	217211	369396	388496	113122	77109.8	68019.1	220316	376664	388305	101010	78676.8	0.623186	0.234894	2.65305	71183.6	55445	68019.1	220316	0.439171	161926
2	P07724_CHAIN_0	ALBU_MOUSE	Serum albumin [CHAIN 0]	2517.97	91.1	501	57	1	P07724	0		5.58	65892.1	uniprot_sprot	K|LGEYGFQNAILVR|Y	[TMTsixplex_Nterm]LGEYGFQNAILVR	1	398-410	TRUE	14.188	-0.582	854.983	2	178.67	1707.95	0	2	P07724,P07724_CHAIN_0	39125.3	148724	265741	305352	69423.3	60049.2	40460.9	150917	270948	307101	58739.6	61827.3	0.629993	0.208575	3.02046	41394.9	43570.9	40460.9	150917	0.443969	94163.8
2	P07724_CHAIN_0	ALBU_MOUSE	Serum albumin [CHAIN 0]	2517.97	91.1	501	57	1	P07724	0		5.58	65892.1	uniprot_sprot	K|LGEYGFQNAILVR|Y	[TMTsixplex_Nterm]LGEYGFQNAILVR	1	398-410	TRUE	13.027	-0.543	854.983	2	179.33	1707.95	0	2	P07724,P07724_CHAIN_0	32780.2	107782	195367	190373	56870.4	42499.5	33968	109165	199827	189433	50893	43496.9	0.659457	0.242485	2.71957	35865.3	30653.1	33968	109165	0.464732	81585.2
2	P07724_CHAIN_0	ALBU_MOUSE	Serum albumin [CHAIN 0]	2517.97	91.1	501	57	1	P07724	0		5.58	65892.1	uniprot_sprot	K|LGEYGFQNAILVR|Y	[TMTsixplex_Nterm]LGEYGFQNAILVR	1	398-410	TRUE	11.813	3.3	854.98	2	183.35	1707.95	0	2	P07724,P07724_CHAIN_0	23346.5	72727.8	123789	127856	59180.5	46147.1	24208.6	73700.5	126256	127018	55856.6	47213.4	1.05271	0.406951	2.58683	39363.2	33272.2	24208.6	73700.5	0.741866	89542.2
2	P07724_CHAIN_0	ALBU_MOUSE	Serum albumin [CHAIN 0]	2517.97	91.1	501	57	1	P07724	0		5.58	65892.1	uniprot_sprot	K|LGEYGFQNAILVR|Y	[TMTsixplex_Nterm]LGEYGFQNAILVR	1	398-410	TRUE	9.418	2.422	854.981	2	184.6	1707.95	0	2	P07724,P07724_CHAIN_0	33538.4	68379.9	117783	119946	65130.3	49179.2	34925	68673.1	120226	118779	62401.3	50235.2	1.08725	0.471272	2.30704	43975.4	35401.7	34925	68673.1	0.766203	100034
2	P07724_CHAIN_0	ALBU_MOUSE	Serum albumin [CHAIN 0]	2517.97	91.1	501	57	1	P07724	0		5.58	65892.1	uniprot_sprot	K|LGEYGFQNAILVR|Y	[TMTsixplex_Nterm]LGEYGFQNAILVR	1	398-410	TRUE	7.701	-8.41	854.99	2	185.63	1707.95	0	2	P07724,P07724_CHAIN_0	22296.4	65173.5	102327	106320	62892	51200.5	23136.8	66098	104086	105262	60541.6	52423.7	1.26593	0.539606	2.34603	42664.9	36944	23136.8	66098	0.892128	97052.7
2	P07724_CHAIN_0	ALBU_MOUSE	Serum albumin [CHAIN 0]	2517.97	91.1	501	57	1	P07724	0		5.58	65892.1	uniprot_sprot	K|LGEYGFQNAILVR|Y	[TMTsixplex_Nterm]LGEYGFQNAILVR	1	398-410	TRUE	9.023	3.3	854.98	2	186.32	1707.95	0	2	P07724,P07724_CHAIN_0	17214.1	53500	82477.4	90933.9	48212.6	42305.8	17849.8	54327.6	83760	90471.9	45912.3	43431.7	1.23784	0.512788	2.41394	32355.3	30607.1	17849.8	54327.6	0.872328	73600.7
2	P07724_CHAIN_0	ALBU_MOUSE	Serum albumin [CHAIN 0]	2517.97	91.1	501	57	1	P07724	0		5.58	65892.1	uniprot_sprot	K|LGEYGFQNAILVR|Y	[TMTsixplex_Nterm]LGEYGFQNAILVR	1	398-410	TRUE	8.295	3.3	854.98	2	193.53	1707.95	0	2	P07724,P07724_CHAIN_0	13868.5	45720.4	74852.6	69678.4	38131.5	26803	14370.1	46432	76370.4	68648.6	36625.5	27305.3	1.05146	0.440844	2.3851	25810.7	19242.6	14370.1	46432	0.740983	58713.4
2	P07724_CHAIN_0	ALBU_MOUSE	Serum albumin [CHAIN 0]	2517.97	91.1	501	57	1	P07724	0		5.58	65892.1	uniprot_sprot	K|LGEYGFQNAILVR|Y	[TMTsixplex_Nterm]LGEYGFQNAILVR	1	398-410	TRUE	9.518	3.3	854.98	2	194.63	1707.95	0	2	P07724,P07724_CHAIN_0	15817.5	53523.7	87751.5	92835	44757.3	29846.4	16384	54355.4	89356.5	92295.9	42559	30356	1.03076	0.401399	2.56791	29992.2	21392.5	16384	54355.4	0.726393	68225.2
2	P07724_CHAIN_0	ALBU_MOUSE	Serum albumin [CHAIN 0]	2517.97	91.1	501	57	1	P07724	0		5.58	65892.1	uniprot_sprot	K|LGEYGFQNAILVR|Y	[TMTsixplex_Nterm]LGEYGFQNAILVR	1	398-410	TRUE	7.554	3.3	854.98	2	198	1707.95	0	2	P07724,P07724_CHAIN_0	17223.3	55101.5	82443.6	87523.9	41380.7	34479.5	17852.7	56023	83696.6	87067.5	39064.8	35351	1.00731	0.435782	2.31151	27529.8	24912.6	17852.7	56023	0.709873	62623.8
2	P07724_CHAIN_0	ALBU_MOUSE	Serum albumin [CHAIN 0]	2517.97	91.1	501	57	1	P07724	0		5.58	65892.1	uniprot_sprot	R|LPCVEDYLSAILNR|V	[TMTsixplex_Nterm]LPC[Cys_CAM]VEDYLSAILNR	2	446-459	TRUE	12.973	4.996	631.34	3	248.8	1891.01	0	2	P07724,P07724_CHAIN_0	1911.43	3326.06	6752.99	5594.37	5868.07	5369.93	1992.84	3313.48	6943.88	5385.08	5815.21	5513.19	2.13488	0.918844	2.32344	4098.09	3885.25	1992.84	3313.48	1.50449	9322.2
2	P07724_CHAIN_0	ALBU_MOUSE	Serum albumin [CHAIN 0]	2517.97	91.1	501	57	1	P07724	0		5.58	65892.1	uniprot_sprot	R|LPCVEDYLSAILNR|V	[TMTsixplex_Nterm]LPC[Cys_CAM]VEDYLSAILNR	2	446-459	TRUE	11.872	4.996	631.34	3	254.27	1891.01	0	2	P07724,P07724_CHAIN_0	1044.94	2876.75	5288.42	5266.08	7052.8	5238.69	1085.1	2903.87	5406.63	5083.16	7086.4	5338.88	3.11491	1.18451	2.6297	4993.93	3762.41	1085.1	2903.87	2.19514	11360
2	P07724_CHAIN_0	ALBU_MOUSE	Serum albumin [CHAIN 0]	2517.97	91.1	501	57	1	P07724	0		5.58	65892.1	uniprot_sprot	R|LPCVEDYLSAILNR|V	[TMTsixplex_Nterm]LPC[Cys_CAM]VEDYLSAILNR	2	446-459	TRUE	10.68	4.996	631.34	3	256.62	1891.01	0	2	P07724,P07724_CHAIN_0	2409.02	5021.46	5350.75	5953.04	12824	12011.5	2507.98	5093.24	5348	5641.4	12960.9	12333.3	3.32765	2.30169	1.44574	9133.82	8691.5	2507.98	5093.24	2.34506	20777.3
2	P07724_CHAIN_0	ALBU_MOUSE	Serum albumin [CHAIN 0]	2517.97	91.1	501	57	1	P07724	0		5.58	65892.1	uniprot_sprot	R|LPCVEDYLSAILNR|V	[TMTsixplex_Nterm]LPC[Cys_CAM]VEDYLSAILNR	2	446-459	TRUE	10.526	-2.601	631.345	3	213.55	1891.01	0	2	P07724,P07724_CHAIN_0	6369.58	17543.5	33590.9	32160.3	18830.3	13887.2	6614.42	17690.5	34416	31692.1	18160.4	14170.3	1.33021	0.489058	2.71995	12798	9986.06	6614.42	17690.5	0.937426	29112.4
2	P07724_CHAIN_0	ALBU_MOUSE	Serum albumin [CHAIN 0]	2517.97	91.1	501	57	1	P07724	0		5.58	65892.1	uniprot_sprot	R|LPCVEDYLSAILNR|V	[TMTsixplex_Nterm]LPC[Cys_CAM]VEDYLSAILNR	2	446-459	TRUE	9.674	1.146	946.51	2	248.88	1891.01	0	2	P07724,P07724_CHAIN_0	5818.58	14181	23923.7	19531.6	10449.6	6952.47	6049.58	14317.5	24480	19088.5	10034.1	7067.81	0.839682	0.392529	2.13916	7071.21	4980.82	6049.58	14317.5	0.59174	16085.3
2	P07724_CHAIN_0	ALBU_MOUSE	Serum albumin [CHAIN 0]	2517.97	91.1	501	57	1	P07724	0		5.58	65892.1	uniprot_sprot	R|LPCVEDYLSAILNR|V	[TMTsixplex_Nterm]LPC[Cys_CAM]VEDYLSAILNR	2	446-459	TRUE	17.414	-0.494	631.343	3	249.47	1891.01	0	2	P07724,P07724_CHAIN_0	193210	404643	825005	568001	170647	83805.5	201159	405303	850464	551795	154484	84256.9	0.393662	0.170255	2.31219	108868	59377.5	201159	405303	0.277422	247650
2	P07724_CHAIN_0	ALBU_MOUSE	Serum albumin [CHAIN 0]	2517.97	91.1	501	57	1	P07724	0		5.58	65892.1	uniprot_sprot	R|LPCVEDYLSAILNR|V	[TMTsixplex_Nterm]LPC[Cys_CAM]VEDYLSAILNR	2	446-459	TRUE	16.115	-0.865	946.512	2	249.6	1891.01	0	2	P07724,P07724_CHAIN_0	523351	2.11265e+06	4.46271e+06	2.96662e+06	744515	563291	540736	2.13948e+06	4.60491e+06	2.87772e+06	647771	577261	0.457064	0.163717	2.7918	456497	406807	540736	2.13948e+06	0.322102	1.03842e+06
2	P07724_CHAIN_0	ALBU_MOUSE	Serum albumin [CHAIN 0]	2517.97	91.1	501	57	1	P07724	0		5.58	65892.1	uniprot_sprot	R|LPCVEDYLSAILNR|V	[TMTsixplex_Nterm]LPC[Cys_CAM]VEDYLSAILNR	2	446-459	TRUE	16.449	-0.331	631.343	3	250.15	1891.01	0	2	P07724,P07724_CHAIN_0		224875	337351	201885	41380.7	38834.7
2	P07724_CHAIN_0	ALBU_MOUSE	Serum albumin [CHAIN 0]	2517.97	91.1	501	57	1	P07724	0		5.58	65892.1	uniprot_sprot	R|LPCVEDYLSAILNR|V	[TMTsixplex_Nterm]LPC[Cys_CAM]VEDYLSAILNR	2	446-459	TRUE	16.041	-1.215	946.512	2	250.27	1891.01	0	2	P07724,P07724_CHAIN_0	55672.6	219897	447412	340571	86050.7	65669.7	57541.1	222782	460553	333932	74868.5	67316.5	0.507219	0.178965	2.83418	52761.3	47439.3	57541.1	222782	0.357447	120020
2	P07724_CHAIN_0	ALBU_MOUSE	Serum albumin [CHAIN 0]	2517.97	91.1	501	57	1	P07724	0		5.58	65892.1	uniprot_sprot	R|LPCVEDYLSAILNR|V	[TMTsixplex_Nterm]LPC[Cys_CAM]VEDYLSAILNR	2	446-459	TRUE	17.139	-0.571	631.344	3	250.83	1891.01	0	2	P07724,P07724_CHAIN_0	4060.46	9387.36	22973.2	17465.2	10487.3	6807.53	4224.14	9368.75	23749.5	16937	10167.3	6910.87	1.2564	0.41975	2.99322	7165.09	4870.23	4224.14	9368.75	0.885413	16298.9
2	P07724_CHAIN_0	ALBU_MOUSE	Serum albumin [CHAIN 0]	2517.97	91.1	501	57	1	P07724	0		5.58	65892.1	uniprot_sprot	R|LPCVEDYLSAILNR|V	[TMTsixplex_Nterm]LPC[Cys_CAM]VEDYLSAILNR	2	446-459	TRUE	15.391	1.249	946.51	2	250.95	1891.01	0	2	P07724,P07724_CHAIN_0	15404.2	36750	62930.2	51196.2	24199.4	18631.8	16019.1	37073.9	64428.3	50115.4	22909.6	19052.3	0.790347	0.366339	2.15742	16144.8	13426.5	16019.1	37073.9	0.556973	36725.7
2	P07724_CHAIN_0	ALBU_MOUSE	Serum albumin [CHAIN 0]	2517.97	91.1	501	57	1	P07724	0		5.58	65892.1	uniprot_sprot	R|LPCVEDYLSAILNR|V	[TMTsixplex_Nterm]LPC[Cys_CAM]VEDYLSAILNR	2	446-459	TRUE	14.383	1.397	631.342	3	251.52	1891.01	0	2	P07724,P07724_CHAIN_0	2473.14	7694.9	15268.4	10585.3	5784.45	5120.08	2564.59	7776.03	15722.9	10212	5527.82	5257.15	1.04297	0.415847	2.50806	3895.56	3704.81	2564.59	7776.03	0.735002	8861.5
2	P07724_CHAIN_0	ALBU_MOUSE	Serum albumin [CHAIN 0]	2517.97	91.1	501	57	1	P07724	0		5.58	65892.1	uniprot_sprot	R|LPCVEDYLSAILNR|V	[TMTsixplex_Nterm]LPC[Cys_CAM]VEDYLSAILNR	2	446-459	TRUE	14.374	0.776	631.343	3	252.18	1891.01	0	2	P07724,P07724_CHAIN_0	2202.66	5204.52	7964.05	6871.42	4609.16	3896.41	2290.73	5261.99	8117.6	6713.59	4473.03	3993.27	1.12096	0.570844	1.96369	3152.23	2814.13	2290.73	5261.99	0.789962	7170.59
2	P07724_CHAIN_0	ALBU_MOUSE	Serum albumin [CHAIN 0]	2517.97	91.1	501	57	1	P07724	0		5.58	65892.1	uniprot_sprot	R|LPCVEDYLSAILNR|V	[TMTsixplex_Nterm]LPC[Cys_CAM]VEDYLSAILNR	2	446-459	TRUE	10.966	-0.602	946.512	2	252.28	1891.01	0	2	P07724,P07724_CHAIN_0	6595.51	16197.6	31672.3	25808.9	11737.4	9244.18	6857.09	16294.8	32545.5	25274.3	11064.5	9461.3	0.886568	0.354995	2.49741	7797.35	6667.56	6857.09	16294.8	0.624782	17737.1
2	P07724_CHAIN_0	ALBU_MOUSE	Serum albumin [CHAIN 0]	2517.97	91.1	501	57	1	P07724	0		5.58	65892.1	uniprot_sprot	R|LPCVEDYLSAILNR|V	[TMTsixplex_Nterm]LPC[Cys_CAM]VEDYLSAILNR	2	446-459	TRUE	13.758	0.607	631.343	3	252.9	1891.01	0	2	P07724,P07724_CHAIN_0	1039.28	3760.91	5918.81	5967.6	5968.91	8800.58	1075.47	3827.48	6022	5825.26	5799.5	9139.83	3.047	1.26099	2.41635	4087.02	6441.02	1075.47	3827.48	2.14728	9297.02
2	P07724_CHAIN_0	ALBU_MOUSE	Serum albumin [CHAIN 0]	2517.97	91.1	501	57	1	P07724	0		5.58	65892.1	uniprot_sprot	K|LQTCCDKPLLK|K	[TMTsixplex_Nterm]LQTC[Cys_CAM]C[Cys_CAM]DK[TMTsixplex_K]PLLK[TMTsixplex_K]	5	275-285	TRUE	9.959	-0.356	688.404	3	134.1	2062.19	1	2	P07724,P07724_CHAIN_0	72369.8	305373	531182	526161	139544	106966	74714.7	310667	542478	524606	122292	109639	0.601823	0.217351	2.7689	86181.8	77264.9	74714.7	310667	0.424116	196043
2	P07724_CHAIN_0	ALBU_MOUSE	Serum albumin [CHAIN 0]	2517.97	91.1	501	57	1	P07724	0		5.58	65892.1	uniprot_sprot	K|LQTCCDKPLLK|K	[TMTsixplex_Nterm]LQTC[Cys_CAM]C[Cys_CAM]DK[TMTsixplex_K]PLLK[TMTsixplex_K]	5	275-285	TRUE	10.231	-0.306	688.404	3	134.77	2062.19	1	2	P07724,P07724_CHAIN_0	6.17478e+06	26835470	48387384	44745516	8974229	6681116	6.37174e+06	2.72916e+07	4.95205e+07	4.45212e+07	7.41424e+06	6.85434e+06	0.423861	0.151726	2.7936	5.22496e+06	4.83039e+06	6.37174e+06	2.72916e+07	0.298703	1.18856e+07
2	P07724_CHAIN_0	ALBU_MOUSE	Serum albumin [CHAIN 0]	2517.97	91.1	501	57	1	P07724	0		5.58	65892.1	uniprot_sprot	K|LQTCCDKPLLK|K	[TMTsixplex_Nterm]LQTC[Cys_CAM]C[Cys_CAM]DK[TMTsixplex_K]PLLK[TMTsixplex_K]	5	275-285	TRUE	10.932	-1.073	516.555	4	135.23	2062.19	1	2	P07724,P07724_CHAIN_0	253840	1.2103e+06	2241149	2294615	493924	352717	261502	1.23089e+06	2.29171e+06	2.29515e+06	415318	361193	0.520312	0.16929	3.07349	292683	254539	261502	1.23089e+06	0.366674	665785
2	P07724_CHAIN_0	ALBU_MOUSE	Serum albumin [CHAIN 0]	2517.97	91.1	501	57	1	P07724	0		5.58	65892.1	uniprot_sprot	K|LQTCCDKPLLK|K	[TMTsixplex_Nterm]LQTC[Cys_CAM]C[Cys_CAM]DK[TMTsixplex_K]PLLK[TMTsixplex_K]	5	275-285	TRUE	10.074	1.596	1032.1	2	135.35	2062.19	1	2	P07724,P07724_CHAIN_0	30290.5	142428	248090	249335	59454.9	41591.3	31212.1	145066	253314	248995	51160.2	42529.6	0.531489	0.186518	2.84953	36053.6	29971.4	31212.1	145066	0.374551	82013.5
2	P07724_CHAIN_0	ALBU_MOUSE	Serum albumin [CHAIN 0]	2517.97	91.1	501	57	1	P07724	0		5.58	65892.1	uniprot_sprot	K|LQTCCDKPLLK|K	[TMTsixplex_Nterm]LQTC[Cys_CAM]C[Cys_CAM]DK[TMTsixplex_K]PLLK[TMTsixplex_K]	5	275-285	TRUE	11.611	0.145	688.403	3	135.45	2062.19	1	2	P07724,P07724_CHAIN_0	1.63986e+06	8159894	14791821	15107889	2912661	2.34301e+06	1.68795e+06	8.30713e+06	1.51171e+07	1.512e+07	2.37447e+06	2.41008e+06	0.47869	0.158234	3.0252	1.67333e+06	1.69843e+06	1.68795e+06	8.30713e+06	0.337342	3.80644e+06
2	P07724_CHAIN_0	ALBU_MOUSE	Serum albumin [CHAIN 0]	2517.97	91.1	501	57	1	P07724	0		5.58	65892.1	uniprot_sprot	K|LQTCCDKPLLK|K	[TMTsixplex_Nterm]LQTC[Cys_CAM]C[Cys_CAM]DK[TMTsixplex_K]PLLK[TMTsixplex_K]	5	275-285	TRUE	7.905	8.656	516.55	4	135.93	2062.19	1	2	P07724,P07724_CHAIN_0	17748.7	54497.9	93307	83512.6	106144	37118.1	18407.2	55234.4	95350.1	80284.3	107760	36216.6	1.9551	0.819754	2.38499	75940.8	25522.5	18407.2	55234.4	1.3778	172748
2	P07724_CHAIN_0	ALBU_MOUSE	Serum albumin [CHAIN 0]	2517.97	91.1	501	57	1	P07724	0		5.58	65892.1	uniprot_sprot	K|LQTCCDKPLLK|K	[TMTsixplex_Nterm]LQTC[Cys_CAM]C[Cys_CAM]DK[TMTsixplex_K]PLLK[TMTsixplex_K]	5	275-285	TRUE	11.879	5.126	688.4	3	136.13	2062.19	1	2	P07724,P07724_CHAIN_0	255044	1084056	1.87986e+06	1.78333e+06	419675	291836	263275	1.10318e+06	1.92094e+06	1.77532e+06	360320	298382	0.482052	0.178207	2.70501	253924	210276	263275	1.10318e+06	0.339712	577619
2	P07724_CHAIN_0	ALBU_MOUSE	Serum albumin [CHAIN 0]	2517.97	91.1	501	57	1	P07724	0		5.58	65892.1	uniprot_sprot	K|LQTCCDKPLLK|K	[TMTsixplex_Nterm]LQTC[Cys_CAM]C[Cys_CAM]DK[TMTsixplex_K]PLLK[TMTsixplex_K]	5	275-285	TRUE	11.001	-0.509	688.404	3	136.8	2062.19	1	2	P07724,P07724_CHAIN_0	72447.8	291436	512997	512261	127857	102190	74854.1	296216	524038	511200	110644	104917	0.580915	0.208223	2.78987	77972.7	73936.9	74854.1	296216	0.409382	177370
2	P07724_CHAIN_0	ALBU_MOUSE	Serum albumin [CHAIN 0]	2517.97	91.1	501	57	1	P07724	0		5.58	65892.1	uniprot_sprot	K|LQTCCDKPLLK|K	[TMTsixplex_Nterm]LQTC[Cys_CAM]C[Cys_CAM]DK[TMTsixplex_K]PLLK[TMTsixplex_K]	5	275-285	TRUE	10.589	-0.277	688.404	3	137.47	2062.19	1	2	P07724,P07724_CHAIN_0	83375.4	326531	585070	589689	154965	128563	86181.7	331613	597885	588517	135268	132103	0.639958	0.225363	2.83968	95325.8	93095.9	86181.7	331613	0.450991	216844
2	P07724_CHAIN_0	ALBU_MOUSE	Serum albumin [CHAIN 0]	2517.97	91.1	501	57	1	P07724	0		5.58	65892.1	uniprot_sprot	K|LQTCCDKPLLK|K	[TMTsixplex_Nterm]LQTC[Cys_CAM]C[Cys_CAM]DK[TMTsixplex_K]PLLK[TMTsixplex_K]	5	275-285	TRUE	7.604	5.126	688.4	3	138.83	2062.19	1	2	P07724,P07724_CHAIN_0	32962.6	137051	230974	224438	94278.3	66505.8	34038.6	139520	235711	222513	88337.2	67823.2	0.899757	0.340795	2.64017	62253	47796.3	34038.6	139520	0.634076	141611
2	P07724_CHAIN_0	ALBU_MOUSE	Serum albumin [CHAIN 0]	2517.97	91.1	501	57	1	P07724	0		5.58	65892.1	uniprot_sprot	K|LQTCCDKPLLK|K	[TMTsixplex_Nterm]LQTC[Cys_CAM]C[Cys_CAM]DK[TMTsixplex_K]PLLK[TMTsixplex_K]	5	275-285	TRUE	8.928	0.285	688.403	3	139.5	2062.19	1	2	P07724,P07724_CHAIN_0	38134.1	115697	198890	207928	92480.7	67183	39555.1	117159	202878	206806	87091.2	68573.9	0.993306	0.379963	2.61421	61374.9	48325.4	39555.1	117159	0.700002	139614
2	P07724_CHAIN_0	ALBU_MOUSE	Serum albumin [CHAIN 0]	2517.97	91.1	501	57	1	P07724	0		5.58	65892.1	uniprot_sprot	R|LSQTFPNADFAEITK|L	[TMTsixplex_Nterm]LSQTFPNADFAEITK[TMTsixplex_K]	2	219-233	TRUE	8.58	1.678	714.06	3	162.88	2139.16	0	2	P07724,P07724_CHAIN_0	21751.8	65658.1	109492	108733	53930.6	40356.3	22563.5	66542.4	111675	107687	51287.6	41220.5	1.03818	0.421715	2.46181	36143.4	29048.9	22563.5	66542.4	0.731627	82217.7
2	P07724_CHAIN_0	ALBU_MOUSE	Serum albumin [CHAIN 0]	2517.97	91.1	501	57	1	P07724	0		5.58	65892.1	uniprot_sprot	R|LSQTFPNADFAEITK|L	[TMTsixplex_Nterm]LSQTFPNADFAEITK[TMTsixplex_K]	2	219-233	TRUE	10.987	-1.726	1070.59	2	180.05	2139.16	0	2	P07724,P07724_CHAIN_0	26444.8	30770.1	46629.3	78522	20762.2	17657.1	27633	30341.5	46944	80081.6	18092.3	18156.9	0.625263	0.28537	2.19106	12750	12795.5	27633	30341.5	0.440635	29003.3
2	P07724_CHAIN_0	ALBU_MOUSE	Serum albumin [CHAIN 0]	2517.97	91.1	501	57	1	P07724	0		5.58	65892.1	uniprot_sprot	R|LSQTFPNADFAEITK|L	[TMTsixplex_Nterm]LSQTFPNADFAEITK[TMTsixplex_K]	2	219-233	TRUE	12.179	-1.726	1070.59	2	180.73	2139.16	0	2	P07724,P07724_CHAIN_0	15363.9	47461.3	78843.7	78268.9	26102.4	21466.3	15932.8	48122.9	80412.8	77892.9	23681.1	22026.8	0.713565	0.288732	2.47138	16688.5	15522.7	15932.8	48122.9	0.502864	37962.6
2	P07724_CHAIN_0	ALBU_MOUSE	Serum albumin [CHAIN 0]	2517.97	91.1	501	57	1	P07724	0		5.58	65892.1	uniprot_sprot	R|LSQTFPNADFAEITK|L	[TMTsixplex_Nterm]LSQTFPNADFAEITK[TMTsixplex_K]	2	219-233	TRUE	9.735	-2.674	714.063	3	180.9	2139.16	0	2	P07724,P07724_CHAIN_0	28144	79150.1	118994	135087	56162.4	41591.7	29217.4	80270.6	120694	135060	52479.5	42493	0.867423	0.371343	2.33591	36983.3	29945.6	29217.4	80270.6	0.61129	84128.4
2	P07724_CHAIN_0	ALBU_MOUSE	Serum albumin [CHAIN 0]	2517.97	91.1	501	57	1	P07724	0		5.58	65892.1	uniprot_sprot	R|LSQTFPNADFAEITK|L	[TMTsixplex_Nterm]LSQTFPNADFAEITK[TMTsixplex_K]	2	219-233	TRUE	14.954	-1.726	1070.59	2	182.4	2139.16	0	2	P07724,P07724_CHAIN_0	25249.3	87262.5	133995	132457	40461.4	27909.8	26145.5	88794.7	136317	131920	36403	28481.4	0.564505	0.241891	2.33371	25653.9	20071.4	26145.5	88794.7	0.397818	58356.6
2	P07724_CHAIN_0	ALBU_MOUSE	Serum albumin [CHAIN 0]	2517.97	91.1	501	57	1	P07724	0		5.58	65892.1	uniprot_sprot	R|LSQTFPNADFAEITK|L	[TMTsixplex_Nterm]LSQTFPNADFAEITK[TMTsixplex_K]	2	219-233	TRUE	10.233	-4.269	535.8	4	182.65	2139.16	0	2	P07724,P07724_CHAIN_0	23284.6	70216	133060	113996	34354.4	25306	24154.5	70962.8	136522	112536	30817	25885.6	0.596132	0.227668	2.61843	21717.3	18242.1	24154.5	70962.8	0.420106	49401.8
2	P07724_CHAIN_0	ALBU_MOUSE	Serum albumin [CHAIN 0]	2517.97	91.1	501	57	1	P07724	0		5.58	65892.1	uniprot_sprot	R|LSQTFPNADFAEITK|L	[TMTsixplex_Nterm]LSQTFPNADFAEITK[TMTsixplex_K]	2	219-233	TRUE	14.547	-0.7	714.062	3	182.97	2139.16	0	2	P07724,P07724_CHAIN_0	5.46253e+06	22315552	39090428	38908668	6.40332e+06	6830025	5.64256e+06	2.26888e+07	3.99299e+07	3.89197e+07	4.92916e+06	7.08132e+06	0.423929	0.152321	2.78312	3.47367e+06	4.99034e+06	5.64256e+06	2.26888e+07	0.298751	7.9018e+06
2	P07724_CHAIN_0	ALBU_MOUSE	Serum albumin [CHAIN 0]	2517.97	91.1	501	57	1	P07724	0		5.58	65892.1	uniprot_sprot	R|LSQTFPNADFAEITK|L	[TMTsixplex_Nterm]LSQTFPNADFAEITK[TMTsixplex_K]	2	219-233	TRUE	16.361	-0.894	1070.59	2	183.07	2139.16	0	2	P07724,P07724_CHAIN_0	4601930	16115633	27006554	26517210	5.43183e+06	3.9023e+06	4.76453e+06	1.63693e+07	2.75565e+07	2.64752e+07	4.51371e+06	3.99835e+06	0.402769	0.157538	2.55664	3.1809e+06	2.81771e+06	4.76453e+06	1.63693e+07	0.283839	7.23581e+06
2	P07724_CHAIN_0	ALBU_MOUSE	Serum albumin [CHAIN 0]	2517.97	91.1	501	57	1	P07724	0		5.58	65892.1	uniprot_sprot	R|LSQTFPNADFAEITK|L	[TMTsixplex_Nterm]LSQTFPNADFAEITK[TMTsixplex_K]	2	219-233	TRUE	11.191	0.044	535.798	4	183.38	2139.16	0	2	P07724,P07724_CHAIN_0	34078.5	124345	212201	201249	46867.2	39477.4	35262.2	126336	216749	200360	39939	40609.3	0.498448	0.193111	2.58115	28145.8	28618.2	35262.2	126336	0.351266	64025.2
2	P07724_CHAIN_0	ALBU_MOUSE	Serum albumin [CHAIN 0]	2517.97	91.1	501	57	1	P07724	0		5.58	65892.1	uniprot_sprot	R|LSQTFPNADFAEITK|L	[TMTsixplex_Nterm]LSQTFPNADFAEITK[TMTsixplex_K]	2	219-233	TRUE	17.375	-0.86	714.062	3	183.67	2139.16	0	2	P07724,P07724_CHAIN_0	1.45881e+06	5443442	8668288	8778013	1.78543e+06	1.32418e+06	1.50895e+06	5.54016e+06	8.82604e+06	8.78005e+06	1.47942e+06	1.35823e+06	0.402554	0.161174	2.49763	1.04258e+06	957173	1.50895e+06	5.54016e+06	0.283688	2.37162e+06
2	P07724_CHAIN_0	ALBU_MOUSE	Serum albumin [CHAIN 0]	2517.97	91.1	501	57	1	P07724	0		5.58	65892.1	uniprot_sprot	R|LSQTFPNADFAEITK|L	[TMTsixplex_Nterm]LSQTFPNADFAEITK[TMTsixplex_K]	2	219-233	TRUE	16.787	-1.194	1070.59	2	183.75	2139.16	0	2	P07724,P07724_CHAIN_0	425708	1.63682e+06	2.76752e+06	2.73599e+06	561742	441976	440152	1.66437e+06	2.82424e+06	2.7326e+06	465861	454125	0.437147	0.165559	2.64043	328301	320031	440152	1.66437e+06	0.308066	746809
2	P07724_CHAIN_0	ALBU_MOUSE	Serum albumin [CHAIN 0]	2517.97	91.1	501	57	1	P07724	0		5.58	65892.1	uniprot_sprot	R|LSQTFPNADFAEITK|L	[TMTsixplex_Nterm]LSQTFPNADFAEITK[TMTsixplex_K]	2	219-233	TRUE	14.447	1.254	714.06	3	188.42	2139.16	0	2	P07724,P07724_CHAIN_0	38070.2	109471	189418	187193	75062.5	49817.2	39513.6	110753	193440	185860	70066	50694.9	0.803646	0.318379	2.52418	49376.9	35725.7	39513.6	110753	0.566345	112321
2	P07724_CHAIN_0	ALBU_MOUSE	Serum albumin [CHAIN 0]	2517.97	91.1	501	57	1	P07724	0		5.58	65892.1	uniprot_sprot	R|LSQTFPNADFAEITK|L	[TMTsixplex_Nterm]LSQTFPNADFAEITK[TMTsixplex_K]	2	219-233	TRUE	13.823	-0.014	714.061	3	189.78	2139.16	0	2	P07724,P07724_CHAIN_0	26996.5	88717.5	151798	145645	45809.5	41346.3	27974.4	89989.7	155037	144742	41104	42552.1	0.709167	0.279059	2.54128	28966.8	29987.3	27974.4	89989.7	0.499763	65892.8
2	P07724_CHAIN_0	ALBU_MOUSE	Serum albumin [CHAIN 0]	2517.97	91.1	501	57	1	P07724	0		5.58	65892.1	uniprot_sprot	R|LSQTFPNADFAEITK|L	[TMTsixplex_Nterm]LSQTFPNADFAEITK[TMTsixplex_K]	2	219-233	TRUE	12.605	1.678	714.06	3	193.38	2139.16	0	2	P07724,P07724_CHAIN_0	17166.7	55554.3	91935.6	93141.4	46397.4	35242.8	17791.9	56373.9	93712.5	92341.5	44122.3	36016.2	1.08053	0.430727	2.50862	31093.8	25381.3	17791.9	56373.9	0.761471	70731.2
2	P07724_CHAIN_0	ALBU_MOUSE	Serum albumin [CHAIN 0]	2517.97	91.1	501	57	1	P07724	0		5.58	65892.1	uniprot_sprot	R|LSQTFPNADFAEITK|L	[TMTsixplex_Nterm]LSQTFPNADFAEITK[TMTsixplex_K]	2	219-233	TRUE	9.485	1.678	714.06	3	194.37	2139.16	0	2	P07724,P07724_CHAIN_0	19291.3	62227.4	106771	96523.3	75644.9	47985.4	19994.9	63111.1	109127	94242.5	74577.8	48632.3	1.48257	0.605843	2.44711	52556.4	34272.2	19994.9	63111.1	1.04479	119554
2	P07724_CHAIN_0	ALBU_MOUSE	Serum albumin [CHAIN 0]	2517.97	91.1	501	57	1	P07724	0		5.58	65892.1	uniprot_sprot	R|LSQTFPNADFAEITK|L	[TMTsixplex_Nterm]LSQTFPNADFAEITK[TMTsixplex_K]	2	219-233	TRUE	8.69	1.678	714.06	3	195.05	2139.16	0	2	P07724,P07724_CHAIN_0	15663.5	43518.9	78349.6	69067.7	60339.6	27992.9	16263.7	43974.9	80221.5	67140.4	60140	27904.6	1.4616	0.597472	2.4463	42381.9	19664.9	16263.7	43974.9	1.03002	96408.9
2	P07724_CHAIN_0	ALBU_MOUSE	Serum albumin [CHAIN 0]	2517.97	91.1	501	57	1	P07724	0		5.58	65892.1	uniprot_sprot	R|LSQTFPNADFAEITK|L	[TMTsixplex_Nterm]LSQTFPNADFAEITK[TMTsixplex_K]	2	219-233	TRUE	15.01	1.678	714.06	3	195.87	2139.16	0	2	P07724,P07724_CHAIN_0	19517.8	54544.5	91110.5	88434.8	44122.4	27954.4	20264.1	55205.2	92967.7	87464.3	42139.9	28367.9	0.934259	0.390772	2.3908	29696.8	19991.4	20264.1	55205.2	0.658391	67553.4
2	P07724_CHAIN_0	ALBU_MOUSE	Serum albumin [CHAIN 0]	2517.97	91.1	501	57	1	P07724	0		5.58	65892.1	uniprot_sprot	R|LSQTFPNADFAEITK|L	[TMTsixplex_Nterm]LSQTFPNADFAEITK[TMTsixplex_K]	2	219-233	TRUE	10.088	1.678	714.06	3	198.67	2139.16	0	2	P07724,P07724_CHAIN_0	11383.5	38917.9	59674.3	57513.5	33622.1	19556.6	11789.3	39599.9	60720.1	56722.4	32581.9	19759	1.01852	0.445673	2.28535	22961.1	13924.6	11789.3	39599.9	0.717771	52231.2
2	P07724_CHAIN_0	ALBU_MOUSE	Serum albumin [CHAIN 0]	2517.97	91.1	501	57	1	P07724	0		5.58	65892.1	uniprot_sprot	R|LSQTFPNADFAEITK|L	[TMTsixplex_Nterm]LSQTFPNADFAEITK[TMTsixplex_K]	2	219-233	TRUE	8.544	1.678	714.06	3	201.17	2139.16	0	2	P07724,P07724_CHAIN_0	13006.5	42353.9	62634.4	62853	44496.5	33153.3	13478.7	43092.9	63609.7	61900.7	43453.3	33826.3	1.36605	0.615722	2.21861	30622.4	23838.1	13478.7	43092.9	0.962682	69658.8
2	P07724_CHAIN_0	ALBU_MOUSE	Serum albumin [CHAIN 0]	2517.97	91.1	501	57	1	P07724	0		5.58	65892.1	uniprot_sprot	R|LSQTFPNADFAEITK|L	[TMTsixplex_Nterm]LSQTFPNADFAEITK[TMTsixplex_K]	2	219-233	TRUE	9.581	1.678	714.06	3	203.25	2139.16	0	2	P07724,P07724_CHAIN_0	10278.5	37448.3	58530.3	50944.5	36183.6	31776.4	10635.4	38134.6	59677.6	49740.8	35203.9	32602	1.39032	0.619694	2.24356	24808.9	22975.2	10635.4	38134.6	0.979786	56434.5
2	P07724_CHAIN_0	ALBU_MOUSE	Serum albumin [CHAIN 0]	2517.97	91.1	501	57	1	P07724	0		5.58	65892.1	uniprot_sprot	R|LSQTFPNADFAEITK|L	[TMTsixplex_Nterm]LSQTFPNADFAEITK[TMTsixplex_K]	2	219-233	TRUE	8.93	1.678	714.06	3	203.95	2139.16	0	2	P07724,P07724_CHAIN_0	13204.5	37057.9	68083.2	61686.1	42606.1	32094.6	13709	37429.8	69729.1	60398.9	41541.4	32760.8	1.45295	0.570993	2.5446	29275.1	23087.2	13709	37429.8	1.02392	66593.9
2	P07724_CHAIN_0	ALBU_MOUSE	Serum albumin [CHAIN 0]	2517.97	91.1	501	57	1	P07724	0		5.58	65892.1	uniprot_sprot	R|LSQTFPNADFAEITK|L	[TMTsixplex_Nterm]LSQTFPNADFAEITK[TMTsixplex_K]	2	219-233	TRUE	10.591	1.678	714.06	3	205.87	2139.16	0	2	P07724,P07724_CHAIN_0	6491.81	22243.2	36591.3	33855.8	18305.5	13335.4	6723.14	22600.6	37341.7	33349.7	17551.4	13604.1	1.06246	0.440724	2.41072	12368.8	9587.04	6723.14	22600.6	0.748739	28136.1
2	P07724_CHAIN_0	ALBU_MOUSE	Serum albumin [CHAIN 0]	2517.97	91.1	501	57	1	P07724	0		5.58	65892.1	uniprot_sprot	R|LSQTFPNADFAEITK|L	[TMTsixplex_Nterm]LSQTFPNADFAEITK[TMTsixplex_K]	2	219-233	TRUE	9.152	1.678	714.06	3	207.12	2139.16	0	2	P07724,P07724_CHAIN_0	7953.96	24539.5	40318.5	38303.8	30471	22968.6	8248.54	24892	41123.8	37499.3	29951.3	23439.2	1.61103	0.679069	2.37242	21107.3	16518.1	8248.54	24892	1.13533	48014.2
2	P07724_CHAIN_0	ALBU_MOUSE	Serum albumin [CHAIN 0]	2517.97	91.1	501	57	1	P07724	0		5.58	65892.1	uniprot_sprot	R|LSQTFPNADFAEITK|L	[TMTsixplex_Nterm]LSQTFPNADFAEITK[TMTsixplex_K]	2	219-233	TRUE	8.702	1.678	714.06	3	207.97	2139.16	0	2	P07724,P07724_CHAIN_0	11228.2	23762.6	38928.1	38286	30311	25387.1	11688.7	23919	39690.1	37560.2	29706.8	26002.4	1.56453	0.721152	2.16948	20935	18324.4	11688.7	23919	1.10255	47622.2
2	P07724_CHAIN_0	ALBU_MOUSE	Serum albumin [CHAIN 0]	2517.97	91.1	501	57	1	P07724	0		5.58	65892.1	uniprot_sprot	R|LSQTFPNADFAEITK|L	[TMTsixplex_Nterm]LSQTFPNADFAEITK[TMTsixplex_K]	2	219-233	TRUE	11.454	1.678	714.06	3	211.22	2139.16	0	2	P07724,P07724_CHAIN_0	10443.1	28880.6	48550.3	42211.5	32672	23685.1	10843.7	29230.4	49622.6	41125.6	32100.6	24136.4	1.40332	0.619703	2.26451	22621.9	17009.4	10843.7	29230.4	0.98895	51459.5
2	P07724_CHAIN_0	ALBU_MOUSE	Serum albumin [CHAIN 0]	2517.97	91.1	501	57	1	P07724	0		5.58	65892.1	uniprot_sprot	R|LSQTFPNADFAEITK|L	[TMTsixplex_Nterm]LSQTFPNADFAEITK[TMTsixplex_K]	2	219-233	TRUE	10.093	1.678	714.06	3	216.7	2139.16	0	2	P07724,P07724_CHAIN_0	7883.05	19593.3	31710	31051.6	16522.9	14074.7	8194.4	19799.3	32321.8	30696.3	15756.6	14435.8	1.07854	0.479107	2.25115	11104	10173.2	8194.4	19799.3	0.760071	25259.1
2	P07724_CHAIN_0	ALBU_MOUSE	Serum albumin [CHAIN 0]	2517.97	91.1	501	57	1	P07724	0		5.58	65892.1	uniprot_sprot	R|LSQTFPNADFAEITK|L	[TMTsixplex_Nterm]LSQTFPNADFAEITK[TMTsixplex_K]	2	219-233	TRUE	9.572	1.678	714.06	3	217.53	2139.16	0	2	P07724,P07724_CHAIN_0	5278.61	14886.1	28301.1	28599.7	16113.4	12062	5480.09	15017.4	28966.4	28288.4	15487.3	12315.9	1.35642	0.485604	2.79325	10914.2	8679.24	5480.09	15017.4	0.955893	24827.3
2	P07724_CHAIN_0	ALBU_MOUSE	Serum albumin [CHAIN 0]	2517.97	91.1	501	57	1	P07724	0		5.58	65892.1	uniprot_sprot	R|LSQTFPNADFAEITK|L	[TMTsixplex_Nterm]LSQTFPNADFAEITK[TMTsixplex_K]	2	219-233	TRUE	11.392	1.678	714.06	3	228.12	2139.16	0	2	P07724,P07724_CHAIN_0	4662.47	17094.1	21660.1	22990.5	19366.3	11754.6	4823.67	17473.1	21844.7	22625.5	19177.1	11887.7	1.39324	0.698551	1.99447	13514.4	8377.47	4823.67	17473.1	0.981844	30742.2
2	P07724_CHAIN_0	ALBU_MOUSE	Serum albumin [CHAIN 0]	2517.97	91.1	501	57	1	P07724	0		5.58	65892.1	uniprot_sprot	R|LSQTFPNADFAEITK|L	[TMTsixplex_Nterm]LSQTFPNADFAEITK[TMTsixplex_K]	2	219-233	TRUE	9.03	1.678	714.06	3	235.28	2139.16	0	2	P07724,P07724_CHAIN_0	5892.29	17039.2	24946.2	25799.4	29685	31722	6115.03	17305	25308.4	25108.5	29375	32707.7	2.65084	1.23139	2.15273	20701.1	23049.8	6115.03	17305	1.8681	47090.2
2	P07724_CHAIN_0	ALBU_MOUSE	Serum albumin [CHAIN 0]	2517.97	91.1	501	57	1	P07724	0		5.58	65892.1	uniprot_sprot	R|LSQTFPNADFAEITK|L	[TMTsixplex_Nterm]LSQTFPNADFAEITK[TMTsixplex_K]	2	219-233	TRUE	8.077	1.678	714.06	3	239.2	2139.16	0	2	P07724,P07724_CHAIN_0	4869.6	13219.9	19862.2	20553.9	27414.3	16654.1	5057.26	13403.5	20166.8	19893.3	27654.1	16829.1	2.40961	1.11041	2.17001	19488.4	11859.8	5057.26	13403.5	1.6981	44331.5
2	P07724_CHAIN_0	ALBU_MOUSE	Serum albumin [CHAIN 0]	2517.97	91.1	501	57	1	P07724	0		5.58	65892.1	uniprot_sprot	R|LSQTFPNADFAEITK|L	[TMTsixplex_Nterm]LSQTFPNADFAEITK[TMTsixplex_K]	2	219-233	TRUE	11.364	1.678	714.06	3	239.88	2139.16	0	2	P07724,P07724_CHAIN_0	4520.85	11685.9	18186.9	17534.4	13270	11805.2	4697.51	11829.5	18515.9	17202.3	12952	12115.5	1.51676	0.701813	2.1612	9127.55	8538.02	4697.51	11829.5	1.06889	20763.1
2	P07724_CHAIN_0	ALBU_MOUSE	Serum albumin [CHAIN 0]	2517.97	91.1	501	57	1	P07724	0		5.58	65892.1	uniprot_sprot	R|LSQTFPNADFAEITK|L	[TMTsixplex_Nterm]LSQTFPNADFAEITK[TMTsixplex_K]	2	219-233	TRUE	9.085	1.678	714.06	3	248.17	2139.16	0	2	P07724,P07724_CHAIN_0	2857.29	9602.72	16248.5	15608.5	19782.1	16807.3	2959.9	9747.37	16580.3	15070.1	19776.8	17211.6	2.9108	1.16865	2.49073	13937.1	12129.3	2959.9	9747.37	2.0513	31703.7
2	P07724_CHAIN_0	ALBU_MOUSE	Serum albumin [CHAIN 0]	2517.97	91.1	501	57	1	P07724	0		5.58	65892.1	uniprot_sprot	R|LSQTFPNADFAEITK|L	[TMTsixplex_Nterm]LSQTFPNADFAEITK[TMTsixplex_K]	2	219-233	TRUE	8.412	1.678	714.06	3	251.55	2139.16	0	2	P07724,P07724_CHAIN_0	2902.43	7371.34	12548.6	11113.8	12246.3	10421.6	3016.45	7445.87	12825.8	10731.6	12182.5	10674.5	2.1847	0.970265	2.25165	8585.21	7522.56	3016.45	7445.87	1.5396	19529.4
2	P07724_CHAIN_0	ALBU_MOUSE	Serum albumin [CHAIN 0]	2517.97	91.1	501	57	1	P07724	0		5.58	65892.1	uniprot_sprot	R|LSQTFPNADFAEITK|L	[TMTsixplex_Nterm]LSQTFPNADFAEITK[TMTsixplex_K]	2	219-233	TRUE	7.464	1.678	714.06	3	256.08	2139.16	0	2	P07724,P07724_CHAIN_0	2598.39	5558.72	8588.58	9732.7	6333.96	5452.08	2704.7	5601.72	8719.95	9661.15	6128.47	5591.25	1.41092	0.637597	2.21288	4318.86	3940.26	2704.7	5601.72	0.994305	9824.39
2	P07724_CHAIN_0	ALBU_MOUSE	Serum albumin [CHAIN 0]	2517.97	91.1	501	57	1	P07724	0		5.58	65892.1	uniprot_sprot	R|LSQTFPNADFAEITKLATDLTK|V	[TMTsixplex_Nterm]LSQTFPNADFAEITK[TMTsixplex_K]LATDLTK[TMTsixplex_K]	3	219-240	TRUE	16.358	-6.747	1037.93	3	241.15	3110.75	1	2	P07724,P07724_CHAIN_0	8114.55	28805.8	50131.9	53744.2	14626.4	9818.26	8399.8	29229.9	51136.3	53799.5	12915.2	10016.3	0.609399	0.218529	2.78865	9101.6	7058.67	8399.8	29229.9	0.429455	20704
2	P07724_CHAIN_0	ALBU_MOUSE	Serum albumin [CHAIN 0]	2517.97	91.1	501	57	1	P07724	0		5.58	65892.1	uniprot_sprot	R|LSQTFPNADFAEITKLATDLTK|V	[TMTsixplex_Nterm]LSQTFPNADFAEITK[TMTsixplex_K]LATDLTK[TMTsixplex_K]	3	219-240	TRUE	14.068	-6.747	1037.93	3	255.27	3110.75	1	2	P07724,P07724_CHAIN_0	6286.68	23015.7	31139	53876.9	11173.7	7492.74	6504.45	23455.7	31166	55094	9300.82	7659.41	0.566093	0.196617	2.87916	6554.47	5397.73	6504.45	23455.7	0.398937	14909.9
2	P07724_CHAIN_0	ALBU_MOUSE	Serum albumin [CHAIN 0]	2517.97	91.1	501	57	1	P07724	0		5.58	65892.1	uniprot_sprot	R|LSQTFPNADFAEITKLATDLTK|V	[TMTsixplex_Nterm]LSQTFPNADFAEITK[TMTsixplex_K]LATDLTK[TMTsixplex_K]	3	219-240	TRUE	10.711	5.237	778.69	4	255.52	3110.75	1	2	P07724,P07724_CHAIN_0	5228.77	21319.4	30036.8	50198.5	8231.71	6142.62	5401	21742.3	30137.4	51339.5	6385	6313.97	0.46785	0.15586	3.00173	4499.63	4449.58	5401	21742.3	0.329703	10235.6
2	P07724_CHAIN_0	ALBU_MOUSE	Serum albumin [CHAIN 0]	2517.97	91.1	501	57	1	P07724	0		5.58	65892.1	uniprot_sprot	R|LSQTFPNADFAEITKLATDLTK|V	[TMTsixplex_Nterm]LSQTFPNADFAEITK[TMTsixplex_K]LATDLTK[TMTsixplex_K]	3	219-240	TRUE	18.394	2.897	1037.92	3	255.98	3110.75	1	2	P07724,P07724_CHAIN_0	14331.7	54711.7	65103	140902	16065.4	11738.4	14818.5	55876.1	64366.3	145379	10611.2	12110.4	0.321404	0.108329	2.96692	7477.9	8534.42	14818.5	55876.1	0.2265	17010.5
2	P07724_CHAIN_0	ALBU_MOUSE	Serum albumin [CHAIN 0]	2517.97	91.1	501	57	1	P07724	0		5.58	65892.1	uniprot_sprot	K|LVQEVTDFAK|T	[TMTsixplex_Nterm]LVQEVTDFAK[TMTsixplex_K]	2	42-51	TRUE	9.339	-1.949	536.653	3	149.93	1606.93	0	2	P07724,P07724_CHAIN_0	29714.8	83888	134885	139943	75344.4	61104.4	30847.2	84978.7	137320	138756	72004.7	62571.2	1.16188	0.487459	2.38354	50743.1	44095.2	30847.2	84978.7	0.8188	115429
2	P07724_CHAIN_0	ALBU_MOUSE	Serum albumin [CHAIN 0]	2517.97	91.1	501	57	1	P07724	0		5.58	65892.1	uniprot_sprot	K|LVQEVTDFAK|T	[TMTsixplex_Nterm]LVQEVTDFAK[TMTsixplex_K]	2	42-51	TRUE	10.08	-1.888	804.476	2	150.18	1606.93	0	2	P07724,P07724_CHAIN_0	79122.3	284875	440674	446355	119505	91595.6	81883.8	289982	448253	445630	104896	93879.4	0.534535	0.222373	2.40378	73922.2	66158.7	81883.8	289982	0.376698	168156
2	P07724_CHAIN_0	ALBU_MOUSE	Serum albumin [CHAIN 0]	2517.97	91.1	501	57	1	P07724	0		5.58	65892.1	uniprot_sprot	K|LVQEVTDFAK|T	[TMTsixplex_Nterm]LVQEVTDFAK[TMTsixplex_K]	2	42-51	TRUE	7.816	5.071	804.47	2	161.28	1606.93	0	2	P07724,P07724_CHAIN_0	21363.4	65196.3	101183	97166.6	50726.2	42063.3	22157.3	66201.9	103014	95985.7	48333.7	43107.6	1.03488	0.459504	2.25217	34061.7	30378.8	22157.3	66201.9	0.729301	77482.4
2	P07724_CHAIN_0	ALBU_MOUSE	Serum albumin [CHAIN 0]	2517.97	91.1	501	57	1	P07724	0		5.58	65892.1	uniprot_sprot	K|LVQEVTDFAK|T	[TMTsixplex_Nterm]LVQEVTDFAK[TMTsixplex_K]	2	42-51	TRUE	14.147	-0.277	536.652	3	173	1606.93	0	2	P07724,P07724_CHAIN_0	72641.5	283033	477607	461237	130048	85649.3	75090.7	287885	487517	459015	115644	87293.2	0.559093	0.2144	2.6077	81496.3	61517.3	75090.7	287885	0.394003	185385
2	P07724_CHAIN_0	ALBU_MOUSE	Serum albumin [CHAIN 0]	2517.97	91.1	501	57	1	P07724	0		5.58	65892.1	uniprot_sprot	K|LVQEVTDFAK|T	[TMTsixplex_Nterm]LVQEVTDFAK[TMTsixplex_K]	2	42-51	TRUE	11.009	-0.306	804.474	2	173.03	1606.93	0	2	P07724,P07724_CHAIN_0	626793	2.20259e+06	3.90025e+06	3.81639e+06	805811	683846	648920	2.23438e+06	3.98644e+06	3.80853e+06	671370	704027	0.477022	0.176447	2.70349	473128	496141	648920	2.23438e+06	0.336166	1.07626e+06
2	P07724_CHAIN_0	ALBU_MOUSE	Serum albumin [CHAIN 0]	2517.97	91.1	501	57	1	P07724	0		5.58	65892.1	uniprot_sprot	K|LVQEVTDFAK|T	[TMTsixplex_Nterm]LVQEVTDFAK[TMTsixplex_K]	2	42-51	TRUE	12.575	-0.206	536.652	3	173.68	1606.93	0	2	P07724,P07724_CHAIN_0	971678	3.12366e+06	5.15167e+06	5249277	1.22777e+06	666485	1.00715e+06	3.16951e+06	5.25103e+06	5.24719e+06	1.05804e+06	674850	0.414899	0.165065	2.51355	745622	475580	1.00715e+06	3.16951e+06	0.292387	1.69612e+06
2	P07724_CHAIN_0	ALBU_MOUSE	Serum albumin [CHAIN 0]	2517.97	91.1	501	57	1	P07724	0		5.58	65892.1	uniprot_sprot	K|LVQEVTDFAK|T	[TMTsixplex_Nterm]LVQEVTDFAK[TMTsixplex_K]	2	42-51	TRUE	10.024	-1.19	804.475	2	173.72	1606.93	0	2	P07724,P07724_CHAIN_0	6682386	25757708	42135332	42637260	7.36594e+06	6035240	6.90877e+06	2.62107e+07	4.29399e+07	4.26823e+07	5.81462e+06	6.21644e+06	0.363263	0.140513	2.58526	4.09768e+06	4.38085e+06	6.90877e+06	2.62107e+07	0.255999	9.32126e+06
2	P07724_CHAIN_0	ALBU_MOUSE	Serum albumin [CHAIN 0]	2517.97	91.1	501	57	1	P07724	0		5.58	65892.1	uniprot_sprot	K|LVQEVTDFAK|T	[TMTsixplex_Nterm]LVQEVTDFAK[TMTsixplex_K]	2	42-51	TRUE	14.296	-0.489	536.652	3	174.37	1606.93	0	2	P07724,P07724_CHAIN_0	67643	264782	446115	444192	110191	83536.5	69918.6	269321	455144	443254	95380.8	85627.5	0.533571	0.201479	2.64827	67216.7	60343.3	69918.6	269321	0.376018	152902
2	P07724_CHAIN_0	ALBU_MOUSE	Serum albumin [CHAIN 0]	2517.97	91.1	501	57	1	P07724	0		5.58	65892.1	uniprot_sprot	K|LVQEVTDFAK|T	[TMTsixplex_Nterm]LVQEVTDFAK[TMTsixplex_K]	2	42-51	TRUE	11.087	-0.336	804.474	2	174.4	1606.93	0	2	P07724,P07724_CHAIN_0	723158	2.38546e+06	4.00069e+06	3.96601e+06	810064	606875	749313	2.42071e+06	4.08177e+06	3.96187e+06	671850	622655	0.408359	0.160935	2.53741	473466	438797	749313	2.42071e+06	0.287778	1.07703e+06
2	P07724_CHAIN_0	ALBU_MOUSE	Serum albumin [CHAIN 0]	2517.97	91.1	501	57	1	P07724	0		5.58	65892.1	uniprot_sprot	K|LVQEVTDFAK|T	[TMTsixplex_Nterm]LVQEVTDFAK[TMTsixplex_K]	2	42-51	TRUE	11.648	-0.54	536.652	3	175.03	1606.93	0	2	P07724,P07724_CHAIN_0	12476.4	38634	59467.2	55829.4	29576	18888.5	12937.7	39249	60546.3	55067.7	28390.2	19170.3	0.911353	0.411372	2.2154	20007.1	13509.6	12937.7	39249	0.642248	45511.5
2	P07724_CHAIN_0	ALBU_MOUSE	Serum albumin [CHAIN 0]	2517.97	91.1	501	57	1	P07724	0		5.58	65892.1	uniprot_sprot	K|LVQEVTDFAK|T	[TMTsixplex_Nterm]LVQEVTDFAK[TMTsixplex_K]	2	42-51	TRUE	10.445	-0.122	804.474	2	175.07	1606.93	0	2	P07724,P07724_CHAIN_0	173911	594408	1.00074e+06	1.05359e+06	216677	168696	180116	603345	1.02014e+06	1.05583e+06	179743	173279	0.450593	0.170052	2.64974	126668	122113	180116	603345	0.317542	288141
2	P07724_CHAIN_0	ALBU_MOUSE	Serum albumin [CHAIN 0]	2517.97	91.1	501	57	1	P07724	0		5.58	65892.1	uniprot_sprot	K|LVQEVTDFAK|T	[TMTsixplex_Nterm]LVQEVTDFAK[TMTsixplex_K]	2	42-51	TRUE	10.135	0.536	804.474	2	177.1	1606.93	0	2	P07724,P07724_CHAIN_0	58697.9	210561	362921	484333	110184	107446	60752.9	213561	368570	490324	92796.8	110973	0.742834	0.237246	3.13107	65395.7	78204.5	60752.9	213561	0.523489	148760
2	P07724_CHAIN_0	ALBU_MOUSE	Serum albumin [CHAIN 0]	2517.97	91.1	501	57	1	P07724	0		5.58	65892.1	uniprot_sprot	K|LVQEVTDFAK|T	[TMTsixplex_Nterm]LVQEVTDFAK[TMTsixplex_K]	2	42-51	TRUE	9.931	-2.125	804.476	2	177.78	1606.93	0	2	P07724,P07724_CHAIN_0	43796.9	152587	254166	252982	84778.2	68257.6	45347.5	154996	259220	251791	77010.1	69992	0.733752	0.287669	2.55068	54270.5	49324.7	45347.5	154996	0.51709	123453
2	P07724_CHAIN_0	ALBU_MOUSE	Serum albumin [CHAIN 0]	2517.97	91.1	501	57	1	P07724	0		5.58	65892.1	uniprot_sprot	K|LVQEVTDFAK|T	[TMTsixplex_Nterm]LVQEVTDFAK[TMTsixplex_K]	2	42-51	TRUE	9.071	5.071	804.47	2	178.47	1606.93	0	2	P07724,P07724_CHAIN_0	43829	137679	217283	212825	88305.6	70244.5	45441.6	139808	221279	211149	82384.3	71941.7	0.83307	0.356883	2.3343	58057.9	50698.7	45441.6	139808	0.587081	132068
2	P07724_CHAIN_0	ALBU_MOUSE	Serum albumin [CHAIN 0]	2517.97	91.1	501	57	1	P07724	0		5.58	65892.1	uniprot_sprot	K|LVQEVTDFAK|T	[TMTsixplex_Nterm]LVQEVTDFAK[TMTsixplex_K]	2	42-51	TRUE	8.946	5.071	804.47	2	179.13	1606.93	0	2	P07724,P07724_CHAIN_0	36152	116233	193320	201415	74574.7	51854.5	37471.9	117909	197013	200751	68873.5	52881.8	0.783593	0.306099	2.55993	48536.5	37266.8	37471.9	117909	0.552214	110409
2	P07724_CHAIN_0	ALBU_MOUSE	Serum albumin [CHAIN 0]	2517.97	91.1	501	57	1	P07724	0		5.58	65892.1	uniprot_sprot	K|LVQEVTDFAK|T	[TMTsixplex_Nterm]LVQEVTDFAK[TMTsixplex_K]	2	42-51	TRUE	8.963	0.134	804.474	2	179.92	1606.93	0	2	P07724,P07724_CHAIN_0	34047.5	105387	163915	170822	68892	56577.1	35306.7	107006	166687	170110	64003.4	58009.9	0.857363	0.362276	2.3666	45104.4	40880.7	35306.7	107006	0.604201	102602
2	P07724_CHAIN_0	ALBU_MOUSE	Serum albumin [CHAIN 0]	2517.97	91.1	501	57	1	P07724	0		5.58	65892.1	uniprot_sprot	K|LVQEVTDFAK|T	[TMTsixplex_Nterm]LVQEVTDFAK[TMTsixplex_K]	2	42-51	TRUE	8.712	-0.454	804.474	2	180.58	1606.93	0	2	P07724,P07724_CHAIN_0	27475.6	87099.3	151724	152240	60167	42799.1	28484.2	88246.9	154932	151307	55978.7	43671.2	0.853671	0.325399	2.62346	39449.3	30776	28484.2	88246.9	0.601599	89738
2	P07724_CHAIN_0	ALBU_MOUSE	Serum albumin [CHAIN 0]	2517.97	91.1	501	57	1	P07724	0		5.58	65892.1	uniprot_sprot	K|LVQEVTDFAK|T	[TMTsixplex_Nterm]LVQEVTDFAK[TMTsixplex_K]	2	42-51	TRUE	8.258	0.369	804.474	2	181.27	1606.93	0	2	P07724,P07724_CHAIN_0	41814	123307	196791	195081	80935.7	63610.3	43385.8	125044	200453	193670	75528.8	65121.2	0.835066	0.356868	2.33998	53226.6	45892.2	43385.8	125044	0.588487	121078
2	P07724_CHAIN_0	ALBU_MOUSE	Serum albumin [CHAIN 0]	2517.97	91.1	501	57	1	P07724	0		5.58	65892.1	uniprot_sprot	K|LVQEVTDFAK|T	[TMTsixplex_Nterm]LVQEVTDFAK[TMTsixplex_K]	2	42-51	TRUE	9.472	5.071	804.47	2	181.93	1606.93	0	2	P07724,P07724_CHAIN_0	25981.1	74258.1	119186	140091	59719.6	44847.2	26967.6	75211.5	121073	140234	55930.1	45837.5	0.995973	0.389455	2.55735	39415.1	32302.6	26967.6	75211.5	0.701882	89660.1
2	P07724_CHAIN_0	ALBU_MOUSE	Serum albumin [CHAIN 0]	2517.97	91.1	501	57	1	P07724	0		5.58	65892.1	uniprot_sprot	K|LVQEVTDFAK|T	[TMTsixplex_Nterm]LVQEVTDFAK[TMTsixplex_K]	2	42-51	TRUE	7.958	-7.375	804.48	2	189.3	1606.93	0	2	P07724,P07724_CHAIN_0	20140	60851.8	103321	110896	51873.4	36179.1	20891.4	61629.9	105306	110375	49135.6	36865.5	1.04217	0.398743	2.61363	34626.8	25979.9	20891.4	61629.9	0.734437	78767.9
2	P07724_CHAIN_0	ALBU_MOUSE	Serum albumin [CHAIN 0]	2517.97	91.1	501	57	1	P07724	0		5.58	65892.1	uniprot_sprot	K|LVQEVTDFAK|T	[TMTsixplex_Nterm]LVQEVTDFAK[TMTsixplex_K]	2	42-51	TRUE	7.588	5.071	804.47	2	192.63	1606.93	0	2	P07724,P07724_CHAIN_0	19782	62672.1	114414	119839	61194.9	40924.1	20508.7	63412.8	116902	118959	58487.4	41619.1	1.19286	0.42443	2.8105	41217.2	29329.8	20508.7	63412.8	0.840632	93759.6
2	P07724_CHAIN_0	ALBU_MOUSE	Serum albumin [CHAIN 0]	2517.97	91.1	501	57	1	P07724	0		5.58	65892.1	uniprot_sprot	K|LVQEVTDFAK|T	[TMTsixplex_Nterm]LVQEVTDFAK[TMTsixplex_K]	2	42-51	TRUE	7.6	5.071	804.47	2	198.72	1606.93	0	2	P07724,P07724_CHAIN_0	16440.7	48948.8	78363.7	74324.8	47490.3	30950.6	17056.8	49650.7	79873.4	73107.5	46212.3	31420.8	1.16378	0.507469	2.29331	32566.7	22142.8	17056.8	49650.7	0.820141	74081.6
2	P07724_CHAIN_0	ALBU_MOUSE	Serum albumin [CHAIN 0]	2517.97	91.1	501	57	1	P07724	0		5.58	65892.1	uniprot_sprot	K|LVQEVTDFAK|T	[TMTsixplex_Nterm]LVQEVTDFAK[TMTsixplex_K]	2	42-51	TRUE	8.456	5.071	804.47	2	215.83	1606.93	0	2	P07724,P07724_CHAIN_0	15343.4	39762.6	68154.9	60952.1	42272.8	24353.4	15942.9	40171.7	69678.5	59635.5	41457.6	24580.7	1.17685	0.510682	2.30446	29216	17322.5	15942.9	40171.7	0.829348	66459.6
2	P07724_CHAIN_0	ALBU_MOUSE	Serum albumin [CHAIN 0]	2517.97	91.1	501	57	1	P07724	0		5.58	65892.1	uniprot_sprot	K|LVQEVTDFAK|T	[TMTsixplex_Nterm]LVQEVTDFAK[TMTsixplex_K]	2	42-51	TRUE	10.348	-7.375	804.48	2	258.33	1606.93	0	2	P07724,P07724_CHAIN_0	8091.95	21372.6	35541.3	34419.1	14755.7	11702.5	8406.42	21610.6	36264.8	34108.6	13816.2	11982.7	0.859475	0.3666	2.34445	9736.54	8444.46	8406.42	21610.6	0.605689	22148.4
2	P07724_CHAIN_0	ALBU_MOUSE	Serum albumin [CHAIN 0]	2517.97	91.1	501	57	1	P07724	0		5.58	65892.1	uniprot_sprot	R|NECFLQHK|D	[TMTsixplex_Nterm]NEC[Cys_CAM]FLQHK[TMTsixplex_K]	3	99-106	TRUE	7.695	-0.309	511.947	3	100.07	1532.82	0	2	P07724,P07724_CHAIN_0	93894.4	299842	429248	421476	171325	152568	97326.6	305193	435661	418392	158973	156813	0.784524	0.36975	2.12177	112031	110509	97326.6	305193	0.55287	254846
2	P07724_CHAIN_0	ALBU_MOUSE	Serum albumin [CHAIN 0]	2517.97	91.1	501	57	1	P07724	0		5.58	65892.1	uniprot_sprot	R|NECFLQHK|D	[TMTsixplex_Nterm]NEC[Cys_CAM]FLQHK[TMTsixplex_K]	3	99-106	TRUE	9.749	-0.331	511.947	3	100.75	1532.82	0	2	P07724,P07724_CHAIN_0	72578.1	178146	313690	271844	150622	98726.8	75455.1	179673	321133	266552	145063	100292	0.961694	0.417494	2.30349	102228	70678.1	75455.1	179673	0.677724	232546
2	P07724_CHAIN_0	ALBU_MOUSE	Serum albumin [CHAIN 0]	2517.97	91.1	501	57	1	P07724	0		5.58	65892.1	uniprot_sprot	K|QEPERNECFLQHK|D	[TMTsixplex_Nterm]QEPERNEC[Cys_CAM]FLQHK[TMTsixplex_K]	3	94-106	TRUE	13.166	-0.001	544.036	4	94.57	2172.11	1	2	P07724,P07724_CHAIN_0	1.32037e+06	4.17601e+06	7.93367e+06	7.2467e+06	1635062	1057593	1.36891e+06	4.22262e+06	8.13355e+06	7.19902e+06	1.39403e+06	1.07884e+06	0.442253	0.161282	2.74211	982399	760282	1.36891e+06	4.22262e+06	0.311664	2.23473e+06
2	P07724_CHAIN_0	ALBU_MOUSE	Serum albumin [CHAIN 0]	2517.97	91.1	501	57	1	P07724	0		5.58	65892.1	uniprot_sprot	K|QEPERNECFLQHK|D	[TMTsixplex_Nterm]QEPERNEC[Cys_CAM]FLQHK[TMTsixplex_K]	3	94-106	TRUE	16.019	-0.079	725.046	3	94.62	2172.11	1	2	P07724,P07724_CHAIN_0	328428	1.1179e+06	2.01259e+06	1.71247e+06	393937	289957	340171	1.13351e+06	2.06217e+06	1.6936e+06	336360	297067	0.429826	0.168654	2.54856	237039	209349	340171	1.13351e+06	0.302907	539209
2	P07724_CHAIN_0	ALBU_MOUSE	Serum albumin [CHAIN 0]	2517.97	91.1	501	57	1	P07724	0		5.58	65892.1	uniprot_sprot	K|QEPERNECFLQHK|D	[TMTsixplex_Nterm]QEPERNEC[Cys_CAM]FLQHK[TMTsixplex_K]	3	94-106	TRUE	10.556	-7.238	544.04	4	95.23	2172.11	1	2	P07724,P07724_CHAIN_0	46288.4	154180	289190	253299	82604.7	56996	47957.9	156105	296525	250230	75083.3	58142.4	0.652866	0.243666	2.67935	52912.6	40974.1	47957.9	156105	0.460088	120364
2	P07724_CHAIN_0	ALBU_MOUSE	Serum albumin [CHAIN 0]	2517.97	91.1	501	57	1	P07724	0		5.58	65892.1	uniprot_sprot	K|QEPERNECFLQHK|D	[TMTsixplex_Nterm]QEPERNEC[Cys_CAM]FLQHK[TMTsixplex_K]	3	94-106	TRUE	8.203	-5.986	725.05	3	97.1	2172.11	1	2	P07724,P07724_CHAIN_0	11168.7	25176.9	45831.6	43489.5	14737.2	11306.1	11620.7	25316.2	46910.5	43156.4	13427.3	11574.6	0.676881	0.277593	2.4384	9462.45	8156.86	11620.7	25316.2	0.477011	21524.9
2	P07724_CHAIN_0	ALBU_MOUSE	Serum albumin [CHAIN 0]	2517.97	91.1	501	57	1	P07724	0		5.58	65892.1	uniprot_sprot	K|QTALAELVK|H	[TMTsixplex_Nterm]QTALAELVK[TMTsixplex_K]	2	526-534	TRUE	7.916	-0.131	715.953	2	152.63	1429.89	0	2	P07724,P07724_CHAIN_0	138504	440571	767166	729155	196289	149282	143582	446476	784087	725212	172559	152959	0.551671	0.215675	2.55788	121606	107793	143582	446476	0.388773	276624
2	P07724_CHAIN_0	ALBU_MOUSE	Serum albumin [CHAIN 0]	2517.97	91.1	501	57	1	P07724	0		5.58	65892.1	uniprot_sprot	K|QTALAELVK|H	[TMTsixplex_Nterm]QTALAELVK[TMTsixplex_K]	2	526-534	TRUE	10.074	-5.008	477.64	3	152.67	1429.89	0	2	P07724,P07724_CHAIN_0	17884.7	49935	78220.6	84459	52427.6	40571	18568.5	50598.3	79508.1	83712.7	50705.7	41463.8	1.33257	0.564692	2.35982	35733.3	29220.3	18568.5	50598.3	0.939087	81284.9
2	P07724_CHAIN_0	ALBU_MOUSE	Serum albumin [CHAIN 0]	2517.97	91.1	501	57	1	P07724	0		5.58	65892.1	uniprot_sprot	K|QTALAELVK|H	[TMTsixplex_Nterm]QTALAELVK[TMTsixplex_K]	2	526-534	TRUE	9.043	-0.754	715.953	2	153.32	1429.89	0	2	P07724,P07724_CHAIN_0	9852348	35301384	56927556	61194344	11115189	8.2351e+06	1.01971e+07	3.5891e+07	5.79323e+07	6.14375e+07	8.92957e+06	8.45447e+06	0.377192	0.145632	2.59004	6.29285e+06	5.95803e+06	1.01971e+07	3.5891e+07	0.265815	1.43148e+07
2	P07724_CHAIN_0	ALBU_MOUSE	Serum albumin [CHAIN 0]	2517.97	91.1	501	57	1	P07724	0		5.58	65892.1	uniprot_sprot	K|QTALAELVK|H	[TMTsixplex_Nterm]QTALAELVK[TMTsixplex_K]	2	526-534	TRUE	11.78	-0.041	477.638	3	153.35	1429.89	0	2	P07724,P07724_CHAIN_0	198156	606045	1.01448e+06	1.05626e+06	225048	193690	205518	614177	1.03421e+06	1.05766e+06	187742	199473	0.47239	0.185105	2.55201	132306	140573	205518	614177	0.332902	300965
2	P07724_CHAIN_0	ALBU_MOUSE	Serum albumin [CHAIN 0]	2517.97	91.1	501	57	1	P07724	0		5.58	65892.1	uniprot_sprot	K|QTALAELVK|H	[TMTsixplex_Nterm]QTALAELVK[TMTsixplex_K]	2	526-534	TRUE	9.753	-0.139	715.953	2	154.02	1429.89	0	2	P07724,P07724_CHAIN_0	490016	1.85248e+06	3.1227e+06	3.28297e+06	688972	560469	506772	1.88299e+06	3.18329e+06	3.28928e+06	573640	576354	0.481216	0.177672	2.70846	404255	406168	506772	1.88299e+06	0.339122	919587
2	P07724_CHAIN_0	ALBU_MOUSE	Serum albumin [CHAIN 0]	2517.97	91.1	501	57	1	P07724	0		5.58	65892.1	uniprot_sprot	K|QTALAELVK|H	[TMTsixplex_Nterm]QTALAELVK[TMTsixplex_K]	2	526-534	TRUE	10.236	-0.049	477.638	3	154.03	1429.89	0	2	P07724,P07724_CHAIN_0	23723.4	65973.6	115969	120125	49190.5	42101.4	24632.2	66668.6	118399	119540	45727	43220.8	0.974228	0.373826	2.6061	32224.7	30458.5	24632.2	66668.6	0.686558	73303.8
2	P07724_CHAIN_0	ALBU_MOUSE	Serum albumin [CHAIN 0]	2517.97	91.1	501	57	1	P07724	0		5.58	65892.1	uniprot_sprot	K|QTALAELVK|H	[TMTsixplex_Nterm]QTALAELVK[TMTsixplex_K]	2	526-534	TRUE	8.462	0.309	715.953	2	154.68	1429.89	0	2	P07724,P07724_CHAIN_0	118662	437972	723116	703527	179852	142623	122762	445372	737567	701003	156414	146373	0.532949	0.210477	2.5321	110228	103152	122762	445372	0.37558	250743
2	P07724_CHAIN_0	ALBU_MOUSE	Serum albumin [CHAIN 0]	2517.97	91.1	501	57	1	P07724	0		5.58	65892.1	uniprot_sprot	K|QTALAELVK|H	[TMTsixplex_Nterm]QTALAELVK[TMTsixplex_K]	2	526-534	TRUE	9.319	-5.008	477.64	3	154.75	1429.89	0	2	P07724,P07724_CHAIN_0	9995.27	31972.5	54404.5	47891.3	25972.1	21770.6	10360.9	32430.4	55619.5	47025.2	24824	22316.4	1.10164	0.459259	2.39873	17494	15726.8	10360.9	32430.4	0.776345	39794.7
2	P07724_CHAIN_0	ALBU_MOUSE	Serum albumin [CHAIN 0]	2517.97	91.1	501	57	1	P07724	0		5.58	65892.1	uniprot_sprot	K|QTALAELVK|H	[TMTsixplex_Nterm]QTALAELVK[TMTsixplex_K]	2	526-534	TRUE	8.163	-5.008	477.64	3	155.43	1429.89	0	2	P07724,P07724_CHAIN_0	32055.9	42311.3	50080.9	53327.6	50286.8	38781.8	33474.4	42229.7	50409.5	52333.2	49811.2	39597.6	1.18103	0.87022	1.35716	35102.9	27905.2	33474.4	42229.7	0.832295	79850.9
2	P07724_CHAIN_0	ALBU_MOUSE	Serum albumin [CHAIN 0]	2517.97	91.1	501	57	1	P07724	0		5.58	65892.1	uniprot_sprot	K|QTALAELVK|H	[TMTsixplex_Nterm]QTALAELVK[TMTsixplex_K]	2	526-534	TRUE	9.447	3.887	715.95	2	157.23	1429.89	0	2	P07724,P07724_CHAIN_0	41229.5	136368	239634	271247	88481.6	87457	42720	138168	244274	271810	79532.9	90215.1	0.938415	0.328915	2.85306	56048.4	63576.4	42720	138168	0.661319	127497
2	P07724_CHAIN_0	ALBU_MOUSE	Serum albumin [CHAIN 0]	2517.97	91.1	501	57	1	P07724	0		5.58	65892.1	uniprot_sprot	R|RHPDYSVSLLLR|L	[TMTsixplex_Nterm]RHPDYSVSLLLR	1	337-348	TRUE	11.07	-5.323	562.331	3	131.53	1683.96	1	2	P07724,P07724_CHAIN_0	32509.6	85699.3	131775	137215	117624	67354.4	33773.2	86790.5	133928	134790	116704	67925.9	1.53139	0.687077	2.22885	82243.8	47868.7	33773.2	86790.5	1.0792	187086
2	P07724_CHAIN_0	ALBU_MOUSE	Serum albumin [CHAIN 0]	2517.97	91.1	501	57	1	P07724	0		5.58	65892.1	uniprot_sprot	R|RHPDYSVSLLLR|L	[TMTsixplex_Nterm]RHPDYSVSLLLR	1	337-348	TRUE	8.763	-0.35	842.989	2	131.9	1683.96	1	2	P07724,P07724_CHAIN_0	40592.8	99633.6	181081	181154	81688.4	67777.4	42202.4	100361	185164	179700	76785.1	69490.8	1.02604	0.400905	2.55931	54111.9	48971.5	42202.4	100361	0.723072	123092
2	P07724_CHAIN_0	ALBU_MOUSE	Serum albumin [CHAIN 0]	2517.97	91.1	501	57	1	P07724	0		5.58	65892.1	uniprot_sprot	R|RHPDYSVSLLLR|L	[TMTsixplex_Nterm]RHPDYSVSLLLR	1	337-348	TRUE	13.817	-0.286	562.328	3	132.2	1683.96	1	2	P07724,P07724_CHAIN_0	181929	635189	1.08685e+06	1.11999e+06	241899	238891	188366	644736	1.10883e+06	1.12073e+06	201522	246865	0.538215	0.20111	2.67622	142017	173971	188366	644736	0.37929	323055
2	P07724_CHAIN_0	ALBU_MOUSE	Serum albumin [CHAIN 0]	2517.97	91.1	501	57	1	P07724	0		5.58	65892.1	uniprot_sprot	R|RHPDYSVSLLLR|L	[TMTsixplex_Nterm]RHPDYSVSLLLR	1	337-348	TRUE	9.289	-0.239	421.998	4	132.22	1683.96	1	2	P07724,P07724_CHAIN_0	24226.7	94859.5	159933	169340	45942.3	32287.8	25041.7	96465.4	163009	169419	40502.9	32994.1	0.604879	0.221092	2.73587	28543.2	23251.6	25041.7	96465.4	0.42627	64929.1
2	P07724_CHAIN_0	ALBU_MOUSE	Serum albumin [CHAIN 0]	2517.97	91.1	501	57	1	P07724	0		5.58	65892.1	uniprot_sprot	R|RHPDYSVSLLLR|L	[TMTsixplex_Nterm]RHPDYSVSLLLR	1	337-348	TRUE	11.265	-3.47	562.33	3	132.9	1683.96	1	2	P07724,P07724_CHAIN_0	28463.4	115416	270533	122096	82453.2	62637.4	29407.8	116632	280715	112094	80428.5	63955.7	0.988663	0.367569	2.68974	56679.5	45070.8	29407.8	116632	0.69673	128933
2	P07724_CHAIN_0	ALBU_MOUSE	Serum albumin [CHAIN 0]	2517.97	91.1	501	57	1	P07724	0		5.58	65892.1	uniprot_sprot	R|RHPDYSVSLLLR|L	[TMTsixplex_Nterm]RHPDYSVSLLLR	1	337-348	TRUE	8.336	-3.47	562.33	3	134.27	1683.96	1	2	P07724,P07724_CHAIN_0	22551.4	64456.4	104590	104030	84680.5	61334.9	23407.5	65305.7	106564	102058	83408.8	62495.5	1.64467	0.699372	2.35164	58779.8	44041.8	23407.5	65305.7	1.15903	133710
2	P07724_CHAIN_0	ALBU_MOUSE	Serum albumin [CHAIN 0]	2517.97	91.1	501	57	1	P07724	0		5.58	65892.1	uniprot_sprot	R|RPCFSALTVDETYVPK|E	[TMTsixplex_Nterm]RPC[Cys_CAM]FSALTVDETYVPK[TMTsixplex_K]	3	485-500	TRUE	9.273	3.063	781.09	3	154.37	2340.26	1	2	P07724,P07724_CHAIN_0	59919.8	198642	315740	324275	98743.1	94482	62082	201824	321393	323614	87972.4	97404.3	0.702434	0.287403	2.44408	61995.9	68642.7	62082	201824	0.495019	141026
2	P07724_CHAIN_0	ALBU_MOUSE	Serum albumin [CHAIN 0]	2517.97	91.1	501	57	1	P07724	0		5.58	65892.1	uniprot_sprot	R|RPCFSALTVDETYVPK|E	[TMTsixplex_Nterm]RPC[Cys_CAM]FSALTVDETYVPK[TMTsixplex_K]	3	485-500	TRUE	9.972	-1.105	586.072	4	154.95	2340.26	1	2	P07724,P07724_CHAIN_0	38620.7	121782	188081	195038	93954.5	66921.5	40039.7	123713	191221	193723	89206.3	68238.3	0.961478	0.409006	2.35077	62865.4	48088.8	40039.7	123713	0.677572	143004
2	P07724_CHAIN_0	ALBU_MOUSE	Serum albumin [CHAIN 0]	2517.97	91.1	501	57	1	P07724	0		5.58	65892.1	uniprot_sprot	R|RPCFSALTVDETYVPK|E	[TMTsixplex_Nterm]RPC[Cys_CAM]FSALTVDETYVPK[TMTsixplex_K]	3	485-500	TRUE	17.083	-0.745	781.093	3	155.05	2340.26	1	2	P07724,P07724_CHAIN_0	111856	400658	676065	677560	267977	145890	115772	407013	689673	673406	250715	147185	0.761117	0.291913	2.60734	176684	103724	115772	407013	0.536374	401915
2	P07724_CHAIN_0	ALBU_MOUSE	Serum albumin [CHAIN 0]	2517.97	91.1	501	57	1	P07724	0		5.58	65892.1	uniprot_sprot	R|RPCFSALTVDETYVPK|E	[TMTsixplex_Nterm]RPC[Cys_CAM]FSALTVDETYVPK[TMTsixplex_K]	3	485-500	TRUE	17.657	-0.258	781.093	3	157.5	2340.26	1	2	P07724,P07724_CHAIN_0	87154.4	264619	433180	438748	106645	85769	90399.9	268303	441485	438312	91777.2	88088.1	0.501433	0.204439	2.45272	64677.2	62077.4	90399.9	268303	0.35337	147125
2	P07724_CHAIN_0	ALBU_MOUSE	Serum albumin [CHAIN 0]	2517.97	91.1	501	57	1	P07724	0		5.58	65892.1	uniprot_sprot	R|RPCFSALTVDETYVPK|E	[TMTsixplex_Nterm]RPC[Cys_CAM]FSALTVDETYVPK[TMTsixplex_K]	3	485-500	TRUE	13.011	0.392	1171.13	2	157.62	2340.26	1	2	P07724,P07724_CHAIN_0	37767.5	114803	205331	204600	37946.9	28725.7	39174.4	116157	209886	204537	30668	29504.4	0.387381	0.145195	2.668	21612.3	20792.3	39174.4	116157	0.272995	49163
2	P07724_CHAIN_0	ALBU_MOUSE	Serum albumin [CHAIN 0]	2517.97	91.1	501	57	1	P07724	0		5.58	65892.1	uniprot_sprot	R|RPCFSALTVDETYVPK|E	[TMTsixplex_Nterm]RPC[Cys_CAM]FSALTVDETYVPK[TMTsixplex_K]	3	485-500	TRUE	12.624	-1.161	586.072	4	158.12	2340.26	1	2	P07724,P07724_CHAIN_0	1.61271e+06	5.68913e+06	8980793	10025995	2.21903e+06	1.34972e+06	1.6695e+06	5.78499e+06	9.12684e+06	1.00732e+07	1.88401e+06	1.3739e+06	0.437039	0.169682	2.57564	1.3277e+06	968213	1.6695e+06	5.78499e+06	0.30799	3.0202e+06
2	P07724_CHAIN_0	ALBU_MOUSE	Serum albumin [CHAIN 0]	2517.97	91.1	501	57	1	P07724	0		5.58	65892.1	uniprot_sprot	R|RPCFSALTVDETYVPK|E	[TMTsixplex_Nterm]RPC[Cys_CAM]FSALTVDETYVPK[TMTsixplex_K]	3	485-500	TRUE	16.911	-1.073	781.093	3	158.17	2340.26	1	2	P07724,P07724_CHAIN_0	2191647	8311145	14888002	13395639	2.4052e+06	2.14195e+06	2.26652e+06	8.43992e+06	1.52406e+07	1.33149e+07	1.91769e+06	2.21035e+06	0.385566	0.144562	2.66714	1.35143e+06	1.55768e+06	2.26652e+06	8.43992e+06	0.271716	3.0742e+06
2	P07724_CHAIN_0	ALBU_MOUSE	Serum albumin [CHAIN 0]	2517.97	91.1	501	57	1	P07724	0		5.58	65892.1	uniprot_sprot	R|RPCFSALTVDETYVPK|E	[TMTsixplex_Nterm]RPC[Cys_CAM]FSALTVDETYVPK[TMTsixplex_K]	3	485-500	TRUE	11.202	-3.534	469.06	5	158.22	2340.26	1	2	P07724,P07724_CHAIN_0	13421	45155.5	76303.8	78423.7	19667	17069.2	13902.8	45823.3	77820.8	78384.9	16990.7	17566.5	0.578594	0.221228	2.61537	11973.7	12379.4	13902.8	45823.3	0.407747	27237.3
2	P07724_CHAIN_0	ALBU_MOUSE	Serum albumin [CHAIN 0]	2517.97	91.1	501	57	1	P07724	0		5.58	65892.1	uniprot_sprot	R|RPCFSALTVDETYVPK|E	[TMTsixplex_Nterm]RPC[Cys_CAM]FSALTVDETYVPK[TMTsixplex_K]	3	485-500	TRUE	9.897	-1.079	586.072	4	158.8	2340.26	1	2	P07724,P07724_CHAIN_0	190733	303843	395899	405585	313304	209159	198960	304815	400270	399202	308253	212450	1.0336	0.651309	1.58696	217232	149718	198960	304815	0.728399	494152
2	P07724_CHAIN_0	ALBU_MOUSE	Serum albumin [CHAIN 0]	2517.97	91.1	501	57	1	P07724	0		5.58	65892.1	uniprot_sprot	R|RPCFSALTVDETYVPK|E	[TMTsixplex_Nterm]RPC[Cys_CAM]FSALTVDETYVPK[TMTsixplex_K]	3	485-500	TRUE	16.784	-0.354	781.093	3	158.83	2340.26	1	2	P07724,P07724_CHAIN_0	270857	1110465	1.8325e+06	1885447	459765	391803	279761	1.13061e+06	1.86738e+06	1.88509e+06	395215	403069	0.56601	0.212736	2.66063	278516	284051	279761	1.13061e+06	0.398879	633559
2	P07724_CHAIN_0	ALBU_MOUSE	Serum albumin [CHAIN 0]	2517.97	91.1	501	57	1	P07724	0		5.58	65892.1	uniprot_sprot	R|RPCFSALTVDETYVPK|E	[TMTsixplex_Nterm]RPC[Cys_CAM]FSALTVDETYVPK[TMTsixplex_K]	3	485-500	TRUE	15.655	-0.37	781.093	3	159.52	2340.26	1	2	P07724,P07724_CHAIN_0	72992.5	214496	380784	394521	184821	116600	75741.7	216919	388846	391912	175486	118332	1.00395	0.376323	2.6678	123668	83391.1	75741.7	216919	0.707506	281316
2	P07724_CHAIN_0	ALBU_MOUSE	Serum albumin [CHAIN 0]	2517.97	91.1	501	57	1	P07724	0		5.58	65892.1	uniprot_sprot	R|RPCFSALTVDETYVPK|E	[TMTsixplex_Nterm]RPC[Cys_CAM]FSALTVDETYVPK[TMTsixplex_K]	3	485-500	TRUE	15.669	-0.594	781.093	3	160.2	2340.26	1	2	P07724,P07724_CHAIN_0	50405.4	173816	323287	378553	103274	90659.8	52199.7	175935	329885	380526	90541.4	93292.2	0.805813	0.258771	3.114	63806.3	65744.8	52199.7	175935	0.567872	145144
2	P07724_CHAIN_0	ALBU_MOUSE	Serum albumin [CHAIN 0]	2517.97	91.1	501	57	1	P07724	0		5.58	65892.1	uniprot_sprot	R|RPCFSALTVDETYVPK|E	[TMTsixplex_Nterm]RPC[Cys_CAM]FSALTVDETYVPK[TMTsixplex_K]	3	485-500	TRUE	14.341	-1.399	781.093	3	160.87	2340.26	1	2	P07724,P07724_CHAIN_0	24607	86412.2	139242	150498	77438.1	43634.9	25475.2	87833.2	141653	149649	74304.6	44041.5	1.04446	0.406266	2.57088	52363.9	31036.9	25475.2	87833.2	0.736052	119116
2	P07724_CHAIN_0	ALBU_MOUSE	Serum albumin [CHAIN 0]	2517.97	91.1	501	57	1	P07724	0		5.58	65892.1	uniprot_sprot	R|RPCFSALTVDETYVPK|E	[TMTsixplex_Nterm]RPC[Cys_CAM]FSALTVDETYVPK[TMTsixplex_K]	3	485-500	TRUE	15.064	0.048	781.092	3	161.55	2340.26	1	2	P07724,P07724_CHAIN_0	30442	79148.7	130287	138826	81943.6	61927.9	31630.3	80001.9	132681	137621	79011.6	63245.5	1.27434	0.526289	2.42136	55681	44570.4	31630.3	80001.9	0.898051	126661
2	P07724_CHAIN_0	ALBU_MOUSE	Serum albumin [CHAIN 0]	2517.97	91.1	501	57	1	P07724	0		5.58	65892.1	uniprot_sprot	R|RPCFSALTVDETYVPK|E	[TMTsixplex_Nterm]RPC[Cys_CAM]FSALTVDETYVPK[TMTsixplex_K]	3	485-500	TRUE	14.234	-1.541	781.094	3	162.25	2340.26	1	2	P07724,P07724_CHAIN_0	28877.3	76997.4	126466	136346	66668.4	45577.7	29996.6	77866.1	128761	135657	63438.6	46399.3	1.01831	0.415395	2.45143	44706.4	32698.5	29996.6	77866.1	0.717625	101697
2	P07724_CHAIN_0	ALBU_MOUSE	Serum albumin [CHAIN 0]	2517.97	91.1	501	57	1	P07724	0		5.58	65892.1	uniprot_sprot	R|RPCFSALTVDETYVPK|E	[TMTsixplex_Nterm]RPC[Cys_CAM]FSALTVDETYVPK[TMTsixplex_K]	3	485-500	TRUE	12.532	3.063	781.09	3	163.07	2340.26	1	2	P07724,P07724_CHAIN_0	29958.9	68555.2	117481	110485	77874.5	59076.4	31166.8	69067.7	120028	108389	76005.5	60315.6	1.36002	0.596809	2.27882	53562.5	42505.6	31166.8	69067.7	0.958433	121842
2	P07724_CHAIN_0	ALBU_MOUSE	Serum albumin [CHAIN 0]	2517.97	91.1	501	57	1	P07724	0		5.58	65892.1	uniprot_sprot	R|RPCFSALTVDETYVPK|E	[TMTsixplex_Nterm]RPC[Cys_CAM]FSALTVDETYVPK[TMTsixplex_K]	3	485-500	TRUE	12.898	3.063	781.09	3	164.12	2340.26	1	2	P07724,P07724_CHAIN_0	34205.8	86053.3	144814	144358	57381.4	45869.7	35552.9	86893.9	147757	143419	53268.3	46992.8	0.818813	0.344332	2.37797	37539.2	33116.7	35552.9	86893.9	0.577034	85392.9
2	P07724_CHAIN_0	ALBU_MOUSE	Serum albumin [CHAIN 0]	2517.97	91.1	501	57	1	P07724	0		5.58	65892.1	uniprot_sprot	R|RPCFSALTVDETYVPK|E	[TMTsixplex_Nterm]RPC[Cys_CAM]FSALTVDETYVPK[TMTsixplex_K]	3	485-500	TRUE	9.488	3.063	781.09	3	172.57	2340.26	1	2	P07724,P07724_CHAIN_0	13895.9	39331.9	66482.7	57950.7	49614.2	35574.1	14425.1	39820.1	67956.2	56327.2	49017	36229.4	1.5715	0.685903	2.29114	34543.2	25531.6	14425.1	39820.1	1.10747	78577.8
2	P07724_CHAIN_0	ALBU_MOUSE	Serum albumin [CHAIN 0]	2517.97	91.1	501	57	1	P07724	0		5.58	65892.1	uniprot_sprot	K|SLHTLFGDK|L	[TMTsixplex_Nterm]SLHTLFGDK[TMTsixplex_K]	2	65-73	TRUE	9.342	-8.958	492.63	3	114.03	1474.86	0	2	P07724,P07724_CHAIN_0	36327.7	97469	148781	168792	79848.2	58316.7	37732.7	98729.4	150985	168460	75623.4	59523.3	0.99036	0.423066	2.34091	53293.3	41947.2	37732.7	98729.4	0.697926	121230
2	P07724_CHAIN_0	ALBU_MOUSE	Serum albumin [CHAIN 0]	2517.97	91.1	501	57	1	P07724	0		5.58	65892.1	uniprot_sprot	K|SLHTLFGDK|L	[TMTsixplex_Nterm]SLHTLFGDK[TMTsixplex_K]	2	65-73	TRUE	11.833	-0.192	492.626	3	141.97	1474.86	0	2	P07724,P07724_CHAIN_0	49990.8	431258	1.22274e+06	433744	215253	183825	50728.3	436124	1.27534e+06	385882	204983	188564	0.80835	0.236901	3.41218	144456	132884	50728.3	436124	0.56966	328603
2	P07724_CHAIN_0	ALBU_MOUSE	Serum albumin [CHAIN 0]	2517.97	91.1	501	57	1	P07724	0		5.58	65892.1	uniprot_sprot	K|SLHTLFGDK|L	[TMTsixplex_Nterm]SLHTLFGDK[TMTsixplex_K]	2	65-73	TRUE	9.102	6.447	738.43	2	142.22	1474.86	0	2	P07724,P07724_CHAIN_0	21846	88869.9	169523	130739	75325.8	45302.1	22568	90227.5	174155	127072	72912.2	45842.7	1.05283	0.394238	2.67055	51382.7	32306.3	22568	90227.5	0.741953	116884
2	P07724_CHAIN_0	ALBU_MOUSE	Serum albumin [CHAIN 0]	2517.97	91.1	501	57	1	P07724	0		5.58	65892.1	uniprot_sprot	K|SLHTLFGDKLCAIPNLR|E	[TMTsixplex_Nterm]SLHTLFGDK[TMTsixplex_K]LC[Cys_CAM]AIPNLR	3	65-81	TRUE	16.029	1.463	805.13	3	191.1	2412.37	1	2	P07724,P07724_CHAIN_0	26102.2	113351	253077	158231	72629.2	49854.1	26937.4	114727	261616	151667	68824.9	50768.7	0.844204	0.289374	2.91734	48502.2	35777.7	26937.4	114727	0.594927	110331
2	P07724_CHAIN_0	ALBU_MOUSE	Serum albumin [CHAIN 0]	2517.97	91.1	501	57	1	P07724	0		5.58	65892.1	uniprot_sprot	K|TCVADESAANCDK|S	[TMTsixplex_Nterm]TC[Cys_CAM]VADESAANC[Cys_CAM]DK[TMTsixplex_K]	4	52-64	TRUE	15.132	-3.484	633.64	3	63.02	1897.89	0	2	P07724,P07724_CHAIN_0	4504.7	8045.26	12120.8	11280.5	9296.23	6159.7	4695.51	8077.94	12336.4	11022.3	9181.04	6253.73	1.20835	0.660773	1.82869	6470.06	4407.13	4695.51	8077.94	0.851546	14717.9
2	P07724_CHAIN_0	ALBU_MOUSE	Serum albumin [CHAIN 0]	2517.97	91.1	501	57	1	P07724	0		5.58	65892.1	uniprot_sprot	K|TCVADESAANCDK|S	[TMTsixplex_Nterm]TC[Cys_CAM]VADESAANC[Cys_CAM]DK[TMTsixplex_K]	4	52-64	TRUE	15.165	0.872	633.637	3	66.73	1897.89	0	2	P07724,P07724_CHAIN_0	14896.8	42953.7	77016.1	71578	22273.4	16323.3	15461.2	43428.1	78809.7	71004.7	20072.3	16691.7	0.62429	0.245397	2.544	14145.3	11763	15461.2	43428.1	0.43995	32177.4
2	P07724_CHAIN_0	ALBU_MOUSE	Serum albumin [CHAIN 0]	2517.97	91.1	501	57	1	P07724	0		5.58	65892.1	uniprot_sprot	K|TCVADESAANCDK|S	[TMTsixplex_Nterm]TC[Cys_CAM]VADESAANC[Cys_CAM]DK[TMTsixplex_K]	4	52-64	TRUE	16.374	-0.47	633.638	3	77.58	1897.89	0	2	P07724,P07724_CHAIN_0	158490	631185	1072194	963173	192893	150201	163777	642218	1.09586e+06	956778	159135	154307	0.388888	0.152702	2.54671	112146	108743	163777	642218	0.274057	255105
2	P07724_CHAIN_0	ALBU_MOUSE	Serum albumin [CHAIN 0]	2517.97	91.1	501	57	1	P07724	0		5.58	65892.1	uniprot_sprot	K|TCVADESAANCDK|S	[TMTsixplex_Nterm]TC[Cys_CAM]VADESAANC[Cys_CAM]DK[TMTsixplex_K]	4	52-64	TRUE	21.558	-0.003	949.953	2	77.7	1897.89	0	2	P07724,P07724_CHAIN_0	360238	1.47456e+06	2.54615e+06	2.51427e+06	503879	376585	372096	1.49984e+06	2.59998e+06	2.51128e+06	415951	386404	0.428624	0.156978	2.73047	293129	272307	372096	1.49984e+06	0.30206	666799
2	P07724_CHAIN_0	ALBU_MOUSE	Serum albumin [CHAIN 0]	2517.97	91.1	501	57	1	P07724	0		5.58	65892.1	uniprot_sprot	K|TCVADESAANCDK|S	[TMTsixplex_Nterm]TC[Cys_CAM]VADESAANC[Cys_CAM]DK[TMTsixplex_K]	4	52-64	TRUE	8.206	-0.417	475.48	4	77.7	1897.89	0	2	P07724,P07724_CHAIN_0	39211.9	122757	203434	186865	213483	104589	40656.9	124542	207615	180652	215015	104530	1.93431	0.823003	2.3503	151525	73664.6	40656.9	124542	1.36314	344684
2	P07724_CHAIN_0	ALBU_MOUSE	Serum albumin [CHAIN 0]	2517.97	91.1	501	57	1	P07724	0		5.58	65892.1	uniprot_sprot	K|TCVADESAANCDK|S	[TMTsixplex_Nterm]TC[Cys_CAM]VADESAANC[Cys_CAM]DK[TMTsixplex_K]	4	52-64	TRUE	16.574	-0.399	633.638	3	78.25	1897.89	0	2	P07724,P07724_CHAIN_0	477966	2.09507e+06	3.65507e+06	3.80677e+06	775057	491626	493135	2.13183e+06	3.73022e+06	3.81277e+06	644815	501594	0.436733	0.151983	2.87356	454413	353483	493135	2.13183e+06	0.307774	1.03368e+06
2	P07724_CHAIN_0	ALBU_MOUSE	Serum albumin [CHAIN 0]	2517.97	91.1	501	57	1	P07724	0		5.58	65892.1	uniprot_sprot	K|TCVADESAANCDK|S	[TMTsixplex_Nterm]TC[Cys_CAM]VADESAANC[Cys_CAM]DK[TMTsixplex_K]	4	52-64	TRUE	25.104	-0.6	949.954	2	78.37	1897.89	0	2	P07724,P07724_CHAIN_0	199140	947752	1.60059e+06	1.5455e+06	322668	247270	205149	966276	1.63379e+06	1.54141e+06	268941	253834	0.446273	0.164643	2.71055	189528	178882	205149	966276	0.314497	431132
2	P07724_CHAIN_0	ALBU_MOUSE	Serum albumin [CHAIN 0]	2517.97	91.1	501	57	1	P07724	0		5.58	65892.1	uniprot_sprot	K|TCVADESAANCDK|S	[TMTsixplex_Nterm]TC[Cys_CAM]VADESAANC[Cys_CAM]DK[TMTsixplex_K]	4	52-64	TRUE	16.863	-0.754	633.638	3	78.92	1897.89	0	2	P07724,P07724_CHAIN_0	51789.3	179808	314357	313996	97287.2	60974.5	53626.3	182419	321064	312793	87904.1	61988.7	0.635018	0.236477	2.68532	61947.8	43684.7	53626.3	182419	0.447509	140917
2	P07724_CHAIN_0	ALBU_MOUSE	Serum albumin [CHAIN 0]	2517.97	91.1	501	57	1	P07724	0		5.58	65892.1	uniprot_sprot	K|TCVADESAANCDK|S	[TMTsixplex_Nterm]TC[Cys_CAM]VADESAANC[Cys_CAM]DK[TMTsixplex_K]	4	52-64	TRUE	18.315	-0.489	949.954	2	79.05	1897.89	0	2	P07724,P07724_CHAIN_0	12433.6	57500.6	95488.8	93976.4	21690.6	14102.8	12815.6	58626.2	97390.4	93769.2	18572.2	14386.7	0.461339	0.172416	2.67574	13088.2	10138.6	12815.6	58626.2	0.325115	29772.6
2	P07724_CHAIN_0	ALBU_MOUSE	Serum albumin [CHAIN 0]	2517.97	91.1	501	57	1	P07724	0		5.58	65892.1	uniprot_sprot	K|TCVADESAANCDK|S	[TMTsixplex_Nterm]TC[Cys_CAM]VADESAANC[Cys_CAM]DK[TMTsixplex_K]	4	52-64	TRUE	15.101	-4.032	633.64	3	79.6	1897.89	0	2	P07724,P07724_CHAIN_0	20050.3	62575.8	105962	116871	45443.4	31931.6	20790.3	63408.1	107942	116756	42199.6	32570.1	0.888019	0.332757	2.66867	29738.9	22952.8	20790.3	63408.1	0.625804	67649
2	P07724_CHAIN_0	ALBU_MOUSE	Serum albumin [CHAIN 0]	2517.97	91.1	501	57	1	P07724	0		5.58	65892.1	uniprot_sprot	K|TCVADESAANCDK|S	[TMTsixplex_Nterm]TC[Cys_CAM]VADESAANC[Cys_CAM]DK[TMTsixplex_K]	4	52-64	TRUE	14.507	-3.484	633.64	3	82.93	1897.89	0	2	P07724,P07724_CHAIN_0	15385.6	37957.1	58682	61829.5	47418.5	34231.2	15994.3	38382.5	59646.1	60938.4	46554.6	34878.9	1.49758	0.675323	2.21757	32808	24579.8	15994.3	38382.5	1.05537	74630.5
2	P07724_CHAIN_0	ALBU_MOUSE	Serum albumin [CHAIN 0]	2517.97	91.1	501	57	1	P07724	0		5.58	65892.1	uniprot_sprot	K|TNCDLYEK|L	[TMTsixplex_Nterm]TNC[Cys_CAM]DLYEK[TMTsixplex_K]	3	390-397	TRUE	8.9	2.759	750.89	2	82.57	1499.77	0	2	P07724,P07724_CHAIN_0	4600.76	17960.7	27933.4	27862.5	16796.3	11576.4	4755.6	18302.2	28419.2	27516.2	16256.8	11781	1.21598	0.501254	2.42588	11456.5	8302.32	4755.6	18302.2	0.856926	26060.8
2	P07724_CHAIN_0	ALBU_MOUSE	Serum albumin [CHAIN 0]	2517.97	91.1	501	57	1	P07724	0		5.58	65892.1	uniprot_sprot	K|TNCDLYEK|L	[TMTsixplex_Nterm]TNC[Cys_CAM]DLYEK[TMTsixplex_K]	3	390-397	TRUE	10.654	2.759	750.89	2	94.02	1499.77	0	2	P07724,P07724_CHAIN_0	19118.2	43934.3	60712.3	63549.4	23812.2	18062.4	19887.5	44462.2	61491	63366.3	21977.2	18476.6	0.628655	0.324	1.94029	15487.7	13020.8	19887.5	44462.2	0.443026	35231
2	P07724_CHAIN_0	ALBU_MOUSE	Serum albumin [CHAIN 0]	2517.97	91.1	501	57	1	P07724	0		5.58	65892.1	uniprot_sprot	K|TNCDLYEK|L	[TMTsixplex_Nterm]TNC[Cys_CAM]DLYEK[TMTsixplex_K]	3	390-397	TRUE	13.858	-0.905	750.893	2	95.55	1499.77	0	2	P07724,P07724_CHAIN_0	5622304	24486420	40863976	42662304	6098039	4.50532e+06	5.80127e+06	2.49408e+07	4.16481e+07	4.28147e+07	4.51615e+06	4.63567e+06	0.297697	0.108353	2.74746	3.18262e+06	3.26685e+06	5.80127e+06	2.49408e+07	0.209793	7.23972e+06
2	P07724_CHAIN_0	ALBU_MOUSE	Serum albumin [CHAIN 0]	2517.97	91.1	501	57	1	P07724	0		5.58	65892.1	uniprot_sprot	K|TNCDLYEK|L	[TMTsixplex_Nterm]TNC[Cys_CAM]DLYEK[TMTsixplex_K]	3	390-397	TRUE	10.983	0.143	500.93	3	95.63	1499.77	0	2	P07724,P07724_CHAIN_0	140153	444950	692591	761378	201485	176331	145291	451884	703736	763413	175739	181462	0.598152	0.243466	2.45682	123847	127880	145291	451884	0.421529	281723
2	P07724_CHAIN_0	ALBU_MOUSE	Serum albumin [CHAIN 0]	2517.97	91.1	501	57	1	P07724	0		5.58	65892.1	uniprot_sprot	K|TNCDLYEK|L	[TMTsixplex_Nterm]TNC[Cys_CAM]DLYEK[TMTsixplex_K]	3	390-397	TRUE	13.025	0.295	750.892	2	96.23	1499.77	0	2	P07724,P07724_CHAIN_0	761177	3.06764e+06	5.53812e+06	5772694	843130	707643	786446	3.11553e+06	5.65792e+06	5.79158e+06	627165	730418	0.347922	0.118571	2.93429	441976	514740	786446	3.11553e+06	0.245188	1.00539e+06
2	P07724_CHAIN_0	ALBU_MOUSE	Serum albumin [CHAIN 0]	2517.97	91.1	501	57	1	P07724	0		5.58	65892.1	uniprot_sprot	K|TNCDLYEK|L	[TMTsixplex_Nterm]TNC[Cys_CAM]DLYEK[TMTsixplex_K]	3	390-397	TRUE	10.34	0.011	500.93	3	96.62	1499.77	0	2	P07724,P07724_CHAIN_0	39295.1	59902.7	79571.1	88132.6	74995.9	57254.5	41001.4	59972.1	80402.3	86884.3	73937.1	58447.7	1.31108	0.791365	1.65674	52104.9	41189.3	41001.4	59972.1	0.923947	118526
2	P07724_CHAIN_0	ALBU_MOUSE	Serum albumin [CHAIN 0]	2517.97	91.1	501	57	1	P07724	0		5.58	65892.1	uniprot_sprot	K|TNCDLYEK|L	[TMTsixplex_Nterm]TNC[Cys_CAM]DLYEK[TMTsixplex_K]	3	390-397	TRUE	13.289	-0.239	750.892	2	96.92	1499.77	0	2	P07724,P07724_CHAIN_0	80832.4	320503	539929	570245	107377	80008.8	83535.2	325988	550349	571845	87146.6	82129.2	0.413349	0.150844	2.74025	61413.9	57878	83535.2	325988	0.291295	139702
2	P07724_CHAIN_0	ALBU_MOUSE	Serum albumin [CHAIN 0]	2517.97	91.1	501	57	1	P07724	0		5.58	65892.1	uniprot_sprot	K|TNCDLYEK|L	[TMTsixplex_Nterm]TNC[Cys_CAM]DLYEK[TMTsixplex_K]	3	390-397	TRUE	11.929	-0.303	750.892	2	97.58	1499.77	0	2	P07724,P07724_CHAIN_0	35278.4	144367	239706	250766	51405.5	41651.4	36439.3	146952	244255	251227	42560.7	42833.9	0.46564	0.172347	2.70177	29993.3	30185.9	36439.3	146952	0.328146	68227.8
2	P07724_CHAIN_0	ALBU_MOUSE	Serum albumin [CHAIN 0]	2517.97	91.1	501	57	1	P07724	0		5.58	65892.1	uniprot_sprot	K|TNCDLYEK|L	[TMTsixplex_Nterm]TNC[Cys_CAM]DLYEK[TMTsixplex_K]	3	390-397	TRUE	10.72	2.759	750.89	2	98.25	1499.77	0	2	P07724,P07724_CHAIN_0	21152.3	99942.2	169206	165507	58408.2	48164.3	21793.6	101879	172682	164477	53396.1	49414.6	0.831312	0.304933	2.72622	37629.3	34823.4	21793.6	101879	0.585842	85597.8
2	P07724_CHAIN_0	ALBU_MOUSE	Serum albumin [CHAIN 0]	2517.97	91.1	501	57	1	P07724	0		5.58	65892.1	uniprot_sprot	K|TNCDLYEK|L	[TMTsixplex_Nterm]TNC[Cys_CAM]DLYEK[TMTsixplex_K]	3	390-397	TRUE	10.737	-0.66	750.893	2	100.98	1499.77	0	2	P07724,P07724_CHAIN_0	13419.2	49926.6	80912.6	84193.3	23120.7	19410.2	13881.2	50787.3	82392.2	84152.7	20331.4	19947.3	0.622848	0.241849	2.57536	14327.9	14057.2	13881.2	50787.3	0.438933	32592.7
2	P07724_CHAIN_0	ALBU_MOUSE	Serum albumin [CHAIN 0]	2517.97	91.1	501	57	1	P07724	0		5.58	65892.1	uniprot_sprot	K|TNCDLYEK|L	[TMTsixplex_Nterm]TNC[Cys_CAM]DLYEK[TMTsixplex_K]	3	390-397	TRUE	12.998	2.759	750.89	2	101.65	1499.77	0	2	P07724,P07724_CHAIN_0	10590.5	42352.8	71099.3	76131.4	25776.6	25005.9	10943.2	43084.8	72440.1	76057.4	23311	25778.5	0.908595	0.330575	2.74853	16427.7	18166.6	10943.2	43084.8	0.640305	37369.3
2	P07724_CHAIN_0	ALBU_MOUSE	Serum albumin [CHAIN 0]	2517.97	91.1	501	57	1	P07724	0		5.58	65892.1	uniprot_sprot	K|TNCDLYEK|L	[TMTsixplex_Nterm]TNC[Cys_CAM]DLYEK[TMTsixplex_K]	3	390-397	TRUE	11.362	2.759	750.89	2	102.63	1499.77	0	2	P07724,P07724_CHAIN_0	16040.1	59982.8	102983	108753	28041.1	25112.3	16591.4	60934.1	105029	108828	24327.6	25862.6	0.647401	0.234689	2.75855	17144.1	18225.8	16591.4	60934.1	0.456236	38998.9
2	P07724_CHAIN_0	ALBU_MOUSE	Serum albumin [CHAIN 0]	2517.97	91.1	501	57	1	P07724	0		5.58	65892.1	uniprot_sprot	K|TNCDLYEK|L	[TMTsixplex_Nterm]TNC[Cys_CAM]DLYEK[TMTsixplex_K]	3	390-397	TRUE	9.93	2.759	750.89	2	103.98	1499.77	0	2	P07724,P07724_CHAIN_0	9070.65	36632.1	61686.3	64731.6	40551.8	26126	9371.2	37270.9	62865.1	64048.1	39408.6	26511.7	1.41332	0.519413	2.721	27772	18683.3	9371.2	37270.9	0.995997	63174.8
2	P07724_CHAIN_0	ALBU_MOUSE	Serum albumin [CHAIN 0]	2517.97	91.1	501	57	1	P07724	0		5.58	65892.1	uniprot_sprot	K|TNCDLYEK|L	[TMTsixplex_Nterm]TNC[Cys_CAM]DLYEK[TMTsixplex_K]	3	390-397	TRUE	9.022	2.759	750.89	2	108.45	1499.77	0	2	P07724,P07724_CHAIN_0	9326.16	27213.1	49336.8	46729.7	28729.3	21277.2	9678.23	27510.9	50478.9	45983.8	27803.7	21711.5	1.33144	0.513309	2.59384	19593.8	15300.5	9678.23	27510.9	0.938292	44571.3
2	P07724_CHAIN_0	ALBU_MOUSE	Serum albumin [CHAIN 0]	2517.97	91.1	501	57	1	P07724	0		5.58	65892.1	uniprot_sprot	K|TPVSEHVTK|C	[TMTsixplex_Nterm]TPVSEHVTK[TMTsixplex_K]	2	467-475	TRUE	10.809	-1.061	485.958	3	78.95	1454.85	0	2	P07724,P07724_CHAIN_0	53903	146185	224749	191556	155722	116841	55980.9	148207	229119	186199	153286	119209	1.33454	0.656114	2.034	108024	84009.2	55980.9	148207	0.940475	245729
2	P07724_CHAIN_0	ALBU_MOUSE	Serum albumin [CHAIN 0]	2517.97	91.1	501	57	1	P07724	0		5.58	65892.1	uniprot_sprot	K|TVMDDFAQFLDTCCK|A	[TMTsixplex_Nterm]TVMDDFAQFLDTC[Cys_CAM]C[Cys_CAM]K[TMTsixplex_K]	4	546-560	TRUE	12.297	2.681	770.37	3	193.42	2308.09	0	2	P07724,P07724_CHAIN_0	20494.6	68191.4	103685	106384	47457.4	38061.4	21232.8	69357.3	105378	105722	44597	38982.1	0.922608	0.395922	2.33028	31428.3	27471.5	21232.8	69357.3	0.65018	71492.2
2	P07724_CHAIN_0	ALBU_MOUSE	Serum albumin [CHAIN 0]	2517.97	91.1	501	57	1	P07724	0		5.58	65892.1	uniprot_sprot	K|TVMDDFAQFLDTCCK|A	[TMTsixplex_Nterm]TVMDDFAQFLDTC[Cys_CAM]C[Cys_CAM]K[TMTsixplex_K]	4	546-560	TRUE	12.982	2.681	770.37	3	211.48	2308.09	0	2	P07724,P07724_CHAIN_0	13226.1	34973.8	54826.3	51322.5	32474	23272.9	13739.7	35416	55859.5	50453.9	31515.1	23717.1	1.12362	0.519522	2.16279	22209.3	16713.9	13739.7	35416	0.791835	50521.1
2	P07724_CHAIN_0	ALBU_MOUSE	Serum albumin [CHAIN 0]	2517.97	91.1	501	57	1	P07724	0		5.58	65892.1	uniprot_sprot	K|TVMDDFAQFLDTCCK|A	[TMTsixplex_Nterm]TVMDDFAQFLDTC[Cys_CAM]C[Cys_CAM]K[TMTsixplex_K]	4	546-560	TRUE	14.537	2.681	770.37	3	212.25	2308.09	0	2	P07724,P07724_CHAIN_0	20710.8	58797.3	84123.1	79355.8	57351.4	42163.6	21498.1	59735.1	85421.3	77849.7	56100	42996.1	1.2199	0.606943	2.00991	39534.8	30300.2	21498.1	59735.1	0.859686	89932.4
2	P07724_CHAIN_0	ALBU_MOUSE	Serum albumin [CHAIN 0]	2517.97	91.1	501	57	1	P07724	0		5.58	65892.1	uniprot_sprot	K|TVMDDFAQFLDTCCK|A	[TMTsixplex_Nterm]TVMDDFAQFLDTC[Cys_CAM]C[Cys_CAM]K[TMTsixplex_K]	4	546-560	TRUE	8.174	2.681	770.37	3	214.7	2308.09	0	2	P07724,P07724_CHAIN_0	25787.9	50042.6	68534.2	64337.1	37520.9	32065	26863.4	50458.5	69511.8	63369.1	36041.4	32883.6	0.891403	0.518698	1.71854	25399.1	23173.7	26863.4	50458.5	0.628189	57777
2	P07724_CHAIN_0	ALBU_MOUSE	Serum albumin [CHAIN 0]	2517.97	91.1	501	57	1	P07724	0		5.58	65892.1	uniprot_sprot	K|TVMDDFAQFLDTCCK|A	[TMTsixplex_Nterm]TVMDDFAQFLDTC[Cys_CAM]C[Cys_CAM]K[TMTsixplex_K]	4	546-560	TRUE	11.29	2.681	770.37	3	222.02	2308.09	0	2	P07724,P07724_CHAIN_0	10697.6	27060.4	45752.5	40583.7	24353.4	17885.9	11118.2	27334.8	46764.7	39799.7	23535.8	18246.4	1.08658	0.482673	2.25117	16586.2	12858.6	11118.2	27334.8	0.765733	37729.6
2	P07724_CHAIN_0	ALBU_MOUSE	Serum albumin [CHAIN 0]	2517.97	91.1	501	57	1	P07724	0		5.58	65892.1	uniprot_sprot	K|TVMDDFAQFLDTCCK|A	[TMTsixplex_Nterm]TVMDDFAQFLDTC[Cys_CAM]C[Cys_CAM]K[TMTsixplex_K]	4	546-560	TRUE	13.025	2.681	770.37	3	222.95	2308.09	0	2	P07724,P07724_CHAIN_0	8451.7	19569.8	32982.3	34007.6	20368.6	13914.5	8791.5	19723.5	33633.4	33644.3	19707.6	14155.8	1.18757	0.503338	2.35938	13888.4	9975.87	8791.5	19723.5	0.836901	31592.8
2	P07724_CHAIN_0	ALBU_MOUSE	Serum albumin [CHAIN 0]	2517.97	91.1	501	57	1	P07724	0		5.58	65892.1	uniprot_sprot	K|TVMDDFAQFLDTCCK|A	[TMTsixplex_Nterm]TVMDDFAQFLDTC[Cys_CAM]C[Cys_CAM]K[TMTsixplex_K]	4	546-560	TRUE	17.563	2.681	770.37	3	225.13	2308.09	0	2	P07724,P07724_CHAIN_0	39302	100608	163241	165603	54645.2	40905.9	40842.4	101708	166327	165026	49621.8	41848.2	0.641666	0.27605	2.32446	34969.4	29491.2	40842.4	101708	0.452195	79547.3
2	P07724_CHAIN_0	ALBU_MOUSE	Serum albumin [CHAIN 0]	2517.97	91.1	501	57	1	P07724	0		5.58	65892.1	uniprot_sprot	K|TVMDDFAQFLDTCCK|A	[TMTsixplex_Nterm]TVMDDFAQFLDTC[Cys_CAM]C[Cys_CAM]K[TMTsixplex_K]	4	546-560	TRUE	9.243	1.503	578.03	4	225.28	2308.09	0	2	P07724,P07724_CHAIN_0	2239.75	4650.68	8700.67	8292.21	7234.73	4104.05	2332.05	4664.04	8909.41	8098.95	7186.57	4136.76	1.61852	0.665751	2.43113	5064.51	2915.25	2332.05	4664.04	1.14061	11520.6
2	P07724_CHAIN_0	ALBU_MOUSE	Serum albumin [CHAIN 0]	2517.97	91.1	501	57	1	P07724	0		5.58	65892.1	uniprot_sprot	K|TVMDDFAQFLDTCCK|A	[TMTsixplex_Nterm]TVMDDFAQFLDTC[Cys_CAM]C[Cys_CAM]K[TMTsixplex_K]	4	546-560	TRUE	17.235	-1.099	1155.06	2	225.7	2308.09	0	2	P07724,P07724_CHAIN_0	371641	1295789	2.36284e+06	2174378	512218	384651	384805	1.31362e+06	2.41926e+06	2.16053e+06	439083	394282	0.490668	0.181966	2.69649	309430	277858	384805	1.31362e+06	0.345784	703882
2	P07724_CHAIN_0	ALBU_MOUSE	Serum albumin [CHAIN 0]	2517.97	91.1	501	57	1	P07724	0		5.58	65892.1	uniprot_sprot	K|TVMDDFAQFLDTCCK|A	[TMTsixplex_Nterm]TVMDDFAQFLDTC[Cys_CAM]C[Cys_CAM]K[TMTsixplex_K]	4	546-560	TRUE	20.946	-1.115	770.373	3	225.82	2308.09	0	2	P07724,P07724_CHAIN_0	1.26104e+06	4.40849e+06	7936031	7495031	1.73788e+06	1.17261e+06	1.30565e+06	4.47044e+06	8.1195e+06	7.45972e+06	1.48859e+06	1.19777e+06	0.465082	0.172432	2.69719	1.04904e+06	844091	1.30565e+06	4.47044e+06	0.327752	2.38632e+06
2	P07724_CHAIN_0	ALBU_MOUSE	Serum albumin [CHAIN 0]	2517.97	91.1	501	57	1	P07724	0		5.58	65892.1	uniprot_sprot	K|TVMDDFAQFLDTCCK|A	[TMTsixplex_Nterm]TVMDDFAQFLDTC[Cys_CAM]C[Cys_CAM]K[TMTsixplex_K]	4	546-560	TRUE	19.852	3.86	1155.05	2	226.38	2308.09	0	2	P07724,P07724_CHAIN_0	125239	406855	741387	683930	174873	119110	129797	412013	759064	679267	152738	121622	0.506377	0.190749	2.65468	107637	85709.7	129797	412013	0.356854	244850
2	P07724_CHAIN_0	ALBU_MOUSE	Serum albumin [CHAIN 0]	2517.97	91.1	501	57	1	P07724	0		5.58	65892.1	uniprot_sprot	K|TVMDDFAQFLDTCCK|A	[TMTsixplex_Nterm]TVMDDFAQFLDTC[Cys_CAM]C[Cys_CAM]K[TMTsixplex_K]	4	546-560	TRUE	18.144	-0.551	770.372	3	226.5	2308.09	0	2	P07724,P07724_CHAIN_0	351849	1.2353e+06	2129663	2.09726e+06	486586	378961	364271	1.25393e+06	2.17477e+06	2.09248e+06	415175	388937	0.496919	0.188438	2.63704	292582	274092	364271	1.25393e+06	0.350188	665556
2	P07724_CHAIN_0	ALBU_MOUSE	Serum albumin [CHAIN 0]	2517.97	91.1	501	57	1	P07724	0		5.58	65892.1	uniprot_sprot	K|TVMDDFAQFLDTCCK|A	[TMTsixplex_Nterm]TVMDDFAQFLDTC[Cys_CAM]C[Cys_CAM]K[TMTsixplex_K]	4	546-560	TRUE	12.918	1.503	578.03	4	226.63	2308.09	0	2	P07724,P07724_CHAIN_0	10132	36613.8	62051.5	59037.3	20190.7	16262.7	10485.4	37201.2	63361.6	58596.2	18395	16674.6	0.73542	0.287555	2.55749	12963.3	11750.9	10485.4	37201.2	0.518265	29488.5
2	P07724_CHAIN_0	ALBU_MOUSE	Serum albumin [CHAIN 0]	2517.97	91.1	501	57	1	P07724	0		5.58	65892.1	uniprot_sprot	K|TVMDDFAQFLDTCCK|A	[TMTsixplex_Nterm]TVMDDFAQFLDTC[Cys_CAM]C[Cys_CAM]K[TMTsixplex_K]	4	546-560	TRUE	16.085	0.362	770.372	3	227.18	2308.09	0	2	P07724,P07724_CHAIN_0	42043	128477	221911	204592	66331.7	54269	43605.8	130152	226850	202789	59966.3	55683.3	0.66558	0.269178	2.47264	42259.4	39241.1	43605.8	130152	0.469047	96130.4
2	P07724_CHAIN_0	ALBU_MOUSE	Serum albumin [CHAIN 0]	2517.97	91.1	501	57	1	P07724	0		5.58	65892.1	uniprot_sprot	K|TVMDDFAQFLDTCCK|A	[TMTsixplex_Nterm]TVMDDFAQFLDTC[Cys_CAM]C[Cys_CAM]K[TMTsixplex_K]	4	546-560	TRUE	18.198	-1.672	770.373	3	227.85	2308.09	0	2	P07724,P07724_CHAIN_0	26419.2	81204.4	139898	142871	41673.5	32752.5	27399.4	82249.2	142780	142574	37093.5	33580.8	0.644553	0.247673	2.60244	26140.5	23665.1	27399.4	82249.2	0.454229	59463.6
2	P07724_CHAIN_0	ALBU_MOUSE	Serum albumin [CHAIN 0]	2517.97	91.1	501	57	1	P07724	0		5.58	65892.1	uniprot_sprot	K|TVMDDFAQFLDTCCK|A	[TMTsixplex_Nterm]TVMDDFAQFLDTC[Cys_CAM]C[Cys_CAM]K[TMTsixplex_K]	4	546-560	TRUE	13.135	2.681	770.37	3	230.37	2308.09	0	2	P07724,P07724_CHAIN_0	8090.56	24679.1	41007.9	37195.1	20268.1	14432.7	8391.37	25024.9	41876.3	36589.6	19456.5	14710.6	1.02247	0.435439	2.34814	13711.4	10366.9	8391.37	25024.9	0.720556	31190.2
2	P07724_CHAIN_0	ALBU_MOUSE	Serum albumin [CHAIN 0]	2517.97	91.1	501	57	1	P07724	0		5.58	65892.1	uniprot_sprot	K|TVMDDFAQFLDTCCK|A	[TMTsixplex_Nterm]TVMDDFAQFLDTC[Cys_CAM]C[Cys_CAM]K[TMTsixplex_K]	4	546-560	TRUE	11.411	2.681	770.37	3	233.58	2308.09	0	2	P07724,P07724_CHAIN_0	5999.3	14710.5	23729.2	22669.6	16348.5	15080.1	6237.06	14863.4	24191.3	22251	15895.6	15494.5	1.48765	0.675896	2.20101	11202	10919.3	6237.06	14863.4	1.04838	25481.8
2	P07724_CHAIN_0	ALBU_MOUSE	Serum albumin [CHAIN 0]	2517.97	91.1	501	57	1	P07724	0		5.58	65892.1	uniprot_sprot	K|TVMDDFAQFLDTCCK|A	[TMTsixplex_Nterm]TVMDDFAQFLDTC[Cys_CAM]C[Cys_CAM]K[TMTsixplex_K]	4	546-560	TRUE	12.63	5.627	770.368	3	234.27	2308.09	0	2	P07724,P07724_CHAIN_0	8336.37	20036.3	32210.4	31157.4	20048.3	16333.9	8668.42	20236.7	32829.7	30676.7	19417	16721.2	1.25024	0.569049	2.19706	13683.5	11783.8	8668.42	20236.7	0.881066	31126.8
2	P07724_CHAIN_0	ALBU_MOUSE	Serum albumin [CHAIN 0]	2517.97	91.1	501	57	1	P07724	0		5.58	65892.1	uniprot_sprot	K|TVMDDFAQFLDTCCK|A	[TMTsixplex_Nterm]TVMDDFAQFLDTC[Cys_CAM]C[Cys_CAM]K[TMTsixplex_K]	4	546-560	TRUE	10.581	2.681	770.37	3	236.95	2308.09	0	2	P07724,P07724_CHAIN_0	7558.37	17134.4	24973.9	25108.4	14789.4	13920.1	7863.53	17318.5	25357	24819.2	14175.5	14316.6	1.13145	0.56784	1.99254	9989.72	10089.2	7863.53	17318.5	0.797353	22724.3
2	P07724_CHAIN_0	ALBU_MOUSE	Serum albumin [CHAIN 0]	2517.97	91.1	501	57	1	P07724	0		5.58	65892.1	uniprot_sprot	K|TVMDDFAQFLDTCCK|A	[TMTsixplex_Nterm]TVMDDFAQFLDTC[Cys_CAM]C[Cys_CAM]K[TMTsixplex_K]	4	546-560	TRUE	11.487	2.681	770.37	3	241.25	2308.09	0	2	P07724,P07724_CHAIN_0	7974.05	19527.8	33109.1	29459.9	82140.5	78728.8	8290.25	19715.3	33805.6	26973.7	83338.5	80882.8	5.86388	2.70193	2.17026	58730.3	56999.7	8290.25	19715.3	4.13239	133598
2	P07724_CHAIN_0	ALBU_MOUSE	Serum albumin [CHAIN 0]	2517.97	91.1	501	57	1	P07724	0		5.58	65892.1	uniprot_sprot	K|TVMDDFAQFLDTCCK|A	[TMTsixplex_Nterm]TVMDDFAQFLDTC[Cys_CAM]C[Cys_CAM]K[TMTsixplex_K]	4	546-560	TRUE	12.977	-0.96	770.373	3	258.65	2308.09	0	2	P07724,P07724_CHAIN_0	58884.7	169016	283005	351604	242086	248047	61118.4	170996	287510	350063	233847	255638	2.10881	0.767732	2.74681	164796	180153	61118.4	170996	1.48612	374873
2	P07724_CHAIN_0	ALBU_MOUSE	Serum albumin [CHAIN 0]	2517.97	91.1	501	57	1	P07724	0		5.58	65892.1	uniprot_sprot	K|TVMDDFAQFLDTCCK|A	[TMTsixplex_Nterm]TVM[Oxidation_M]DDFAQFLDTC[Cys_CAM]C[Cys_CAM]K[TMTsixplex_K]	5	546-560	TRUE	13.997	1.639	1163.05	2	193.95	2324.09	0	2	P07724,P07724_CHAIN_0	13426.6	39324.5	71823.6	68971.2	17685.6	15461.4	13932.9	39746.5	73500.9	68659.2	15347	15913	0.582347	0.219893	2.64832	10815.3	11214.2	13932.9	39746.5	0.410391	24602.4
2	P07724_CHAIN_0	ALBU_MOUSE	Serum albumin [CHAIN 0]	2517.97	91.1	501	57	1	P07724	0		5.58	65892.1	uniprot_sprot	K|TVMDDFAQFLDTCCK|A	[TMTsixplex_Nterm]TVM[Oxidation_M]DDFAQFLDTC[Cys_CAM]C[Cys_CAM]K[TMTsixplex_K]	5	546-560	TRUE	18.247	-0.391	775.704	3	194.25	2324.09	0	2	P07724,P07724_CHAIN_0	137922	406058	757028	709795	206141	145346	143115	410266	775407	704871	183944	148480	0.600716	0.224569	2.67497	129629	104637	143115	410266	0.423336	294876
2	P07724_CHAIN_0	ALBU_MOUSE	Serum albumin [CHAIN 0]	2517.97	91.1	501	57	1	P07724	0		5.58	65892.1	uniprot_sprot	K|TVMDDFAQFLDTCCK|A	[TMTsixplex_Nterm]TVM[Oxidation_M]DDFAQFLDTC[Cys_CAM]C[Cys_CAM]K[TMTsixplex_K]	5	546-560	TRUE	12.002	-0.702	582.03	4	196.1	2324.09	0	2	P07724,P07724_CHAIN_0	6243.17	25059.1	39623.7	35896.5	17436.8	14144.8	6450.47	25541.9	40395.9	35376.1	16521.4	14488.5	0.969292	0.409253	2.36844	11643	10210.3	6450.47	25541.9	0.683079	26485.1
2	P07724_CHAIN_0	ALBU_MOUSE	Serum albumin [CHAIN 0]	2517.97	91.1	501	57	1	P07724	0		5.58	65892.1	uniprot_sprot	K|TVMDDFAQFLDTCCK|A	[TMTsixplex_Nterm]TVM[Oxidation_M]DDFAQFLDTC[Cys_CAM]C[Cys_CAM]K[TMTsixplex_K]	5	546-560	TRUE	18.915	0.19	775.704	3	196.3	2324.09	0	2	P07724,P07724_CHAIN_0	115259	378538	663748	642048	192400	151276	119435	383721	678325	638628	172038	155082	0.650135	0.248391	2.61738	121239	109289	119435	383721	0.458163	275790
2	P07724_CHAIN_0	ALBU_MOUSE	Serum albumin [CHAIN 0]	2517.97	91.1	501	57	1	P07724	0		5.58	65892.1	uniprot_sprot	K|TVMDDFAQFLDTCCK|A	[TMTsixplex_Nterm]TVM[Oxidation_M]DDFAQFLDTC[Cys_CAM]C[Cys_CAM]K[TMTsixplex_K]	5	546-560	TRUE	11.544	-8.137	775.71	3	198.6	2324.09	0	2	P07724,P07724_CHAIN_0	22408.8	59812.9	88452.2	89975.3	51778.5	41398.5	23276.5	60642.4	89827.6	89031.5	49765.3	42364.8	1.09785	0.515099	2.13133	35070.6	29855.3	23276.5	60642.4	0.773674	79777.5
2	P07724_CHAIN_0	ALBU_MOUSE	Serum albumin [CHAIN 0]	2517.97	91.1	501	57	1	P07724	0		5.58	65892.1	uniprot_sprot	K|TVMDDFAQFLDTCCK|A	[TMTsixplex_Nterm]TVM[Oxidation_M]DDFAQFLDTC[Cys_CAM]C[Cys_CAM]K[TMTsixplex_K]	5	546-560	TRUE	13.23	-8.137	775.71	3	199.98	2324.09	0	2	P07724,P07724_CHAIN_0	16704.1	44906.2	76259	83166.1	41508.7	30850.5	17350.2	45381.8	77706.5	82763.8	39493.9	31503.2	1.13175	0.442432	2.55803	27832.1	22200.9	17350.2	45381.8	0.797569	63311.6
2	P07724_CHAIN_0	ALBU_MOUSE	Serum albumin [CHAIN 0]	2517.97	91.1	501	57	1	P07724	0		5.58	65892.1	uniprot_sprot	K|TVMDDFAQFLDTCCK|A	[TMTsixplex_Nterm]TVM[Oxidation_M]DDFAQFLDTC[Cys_CAM]C[Cys_CAM]K[TMTsixplex_K]	5	546-560	TRUE	12.503	4.771	775.7	3	200.65	2324.09	0	2	P07724,P07724_CHAIN_0	15161.8	38158.8	57756.7	61484.5	44427	31839.5	15758.5	38619.1	58654.2	60714.4	43473.6	32437.1	1.39599	0.635935	2.19518	30636.7	22859	15758.5	38619.1	0.983784	69691.4
2	P07724_CHAIN_0	ALBU_MOUSE	Serum albumin [CHAIN 0]	2517.97	91.1	501	57	1	P07724	0		5.58	65892.1	uniprot_sprot	K|TVMDDFAQFLDTCCK|A	[TMTsixplex_Nterm]TVM[Oxidation_M]DDFAQFLDTC[Cys_CAM]C[Cys_CAM]K[TMTsixplex_K]	5	546-560	TRUE	11.938	4.771	775.7	3	209.98	2324.09	0	2	P07724,P07724_CHAIN_0	22401.8	45033.1	74858.2	72597.6	43421.7	31968.6	23330.5	45256.2	76386.1	71582	41943	32616.4	1.08708	0.503889	2.15739	29558	22985.4	23330.5	45256.2	0.766089	67237.7
2	P07724_CHAIN_0	ALBU_MOUSE	Serum albumin [CHAIN 0]	2517.97	91.1	501	57	1	P07724	0		5.58	65892.1	uniprot_sprot	K|TVMDDFAQFLDTCCK|A	[TMTsixplex_Nterm]TVM[Oxidation_M]DDFAQFLDTC[Cys_CAM]C[Cys_CAM]K[TMTsixplex_K]	5	546-560	TRUE	19.021	0.536	775.703	3	210.65	2324.09	0	2	P07724,P07724_CHAIN_0	21040.2	58946.1	88306.5	92415.2	52047.4	34382.8	21843.5	59796.8	89675.7	91617.4	50159.2	34938.1	1.04234	0.469391	2.22063	35348.2	24621.6	21843.5	59796.8	0.73456	80408.8
2	P07724_CHAIN_0	ALBU_MOUSE	Serum albumin [CHAIN 0]	2517.97	91.1	501	57	1	P07724	0		5.58	65892.1	uniprot_sprot	K|TVMDDFAQFLDTCCK|A	[TMTsixplex_Nterm]TVM[Oxidation_M]DDFAQFLDTC[Cys_CAM]C[Cys_CAM]K[TMTsixplex_K]	5	546-560	TRUE	15.859	1.048	775.703	3	212.68	2324.09	0	2	P07724,P07724_CHAIN_0	25239.2	65335	107516	104468	100605	85105.9	26225.4	66055.6	109631	101883	99530.1	87170.1	2.02317	0.882683	2.29207	70140.8	61430.4	26225.4	66055.6	1.42577	159554
2	P07724_CHAIN_0	ALBU_MOUSE	Serum albumin [CHAIN 0]	2517.97	91.1	501	57	1	P07724	0		5.58	65892.1	uniprot_sprot	K|TVMDDFAQFLDTCCK|A	[TMTsixplex_Nterm]TVM[Oxidation_M]DDFAQFLDTC[Cys_CAM]C[Cys_CAM]K[TMTsixplex_K]	5	546-560	TRUE	16.28	1.129	775.703	3	214.05	2324.09	0	2	P07724,P07724_CHAIN_0	22477.6	62795.6	108820	103851	48922.9	36233.7	23337.4	63502.5	111193	102690	46321.9	37002	0.959512	0.389578	2.46295	32643.9	26076	23337.4	63502.5	0.676187	74257.3
2	P07724_CHAIN_0	ALBU_MOUSE	Serum albumin [CHAIN 0]	2517.97	91.1	501	57	1	P07724	0		5.58	65892.1	uniprot_sprot	K|TVMDDFAQFLDTCCK|A	[TMTsixplex_Nterm]TVM[Oxidation_M]DDFAQFLDTC[Cys_CAM]C[Cys_CAM]K[TMTsixplex_K]	5	546-560	TRUE	14.713	4.771	775.7	3	221.35	2324.09	0	2	P07724,P07724_CHAIN_0	22201.1	56216.5	97251.4	103588	34542.9	22981.2	23074.2	56721.9	99206	103472	31496.2	23409.2	0.688071	0.2709	2.53995	22196	16496.9	23074.2	56721.9	0.484897	50490.7
2	P07724_CHAIN_0	ALBU_MOUSE	Serum albumin [CHAIN 0]	2517.97	91.1	501	57	1	P07724	0		5.58	65892.1	uniprot_sprot	K|TVMDDFAQFLDTCCK|A	[TMTsixplex_Nterm]TVM[Oxidation_M]DDFAQFLDTC[Cys_CAM]C[Cys_CAM]K[TMTsixplex_K]	5	546-560	TRUE	14.405	-1.735	775.705	3	224.05	2324.09	0	2	P07724,P07724_CHAIN_0	33676.1	105202	180533	183091	65033.8	47874.3	34918.5	106598	184242	182297	59671.8	48932.4	0.767431	0.296297	2.59008	42051.9	34483.6	34918.5	106598	0.540823	95658.3
2	P07724_CHAIN_0	ALBU_MOUSE	Serum albumin [CHAIN 0]	2517.97	91.1	501	57	1	P07724	0		5.58	65892.1	uniprot_sprot	K|TVMDDFAQFLDTCCK|A	[TMTsixplex_Nterm]TVM[Oxidation_M]DDFAQFLDTC[Cys_CAM]C[Cys_CAM]K[TMTsixplex_K]	5	546-560	TRUE	13.526	4.771	775.7	3	225.22	2324.09	0	2	P07724,P07724_CHAIN_0	60851.1	165353	294241	308438	75015.8	54452.9	63198.2	166960	300487	308651	64734.4	55744.2	0.523459	0.197785	2.6466	45619.6	39284	63198.2	166960	0.368892	103774
2	P07724_CHAIN_0	ALBU_MOUSE	Serum albumin [CHAIN 0]	2517.97	91.1	501	57	1	P07724	0		5.58	65892.1	uniprot_sprot	K|TVMDDFAQFLDTCCK|A	[TMTsixplex_Nterm]TVM[Oxidation_M]DDFAQFLDTC[Cys_CAM]C[Cys_CAM]K[TMTsixplex_K]	5	546-560	TRUE	8.772	4.771	775.7	3	230.32	2324.09	0	2	P07724,P07724_CHAIN_0	11463.7	32315.1	55105.3	51251.1	23109.3	19772.2	11900.9	32699.6	56301.6	50633.4	21708.3	20291.4	0.941686	0.392759	2.39762	15298.2	14299.7	11900.9	32699.6	0.663624	34799.9
2	P07724_CHAIN_0	ALBU_MOUSE	Serum albumin [CHAIN 0]	2517.97	91.1	501	57	1	P07724	0		5.58	65892.1	uniprot_sprot	K|TVMDDFAQFLDTCCK|A	[TMTsixplex_Nterm]TVM[Oxidation_M]DDFAQFLDTC[Cys_CAM]C[Cys_CAM]K[TMTsixplex_K]	5	546-560	TRUE	7.532	-8.137	775.71	3	232.33	2324.09	0	2	P07724,P07724_CHAIN_0	12039.3	31763.1	48773	44979.1	27730.5	19364.4	12507.1	32179.1	49669.6	44202.1	26879.6	19715.5	1.04272	0.49637	2.10069	18942.5	13893.9	12507.1	32179.1	0.734824	43089.9
2	P07724_CHAIN_0	ALBU_MOUSE	Serum albumin [CHAIN 0]	2517.97	91.1	501	57	1	P07724	0		5.58	65892.1	uniprot_sprot	R|VCLLHEK|T	[TMTsixplex_Nterm]VC[Cys_CAM]LLHEK[TMTsixplex_K]	3	460-466	TRUE	7.467	0.607	452.94	3	112.67	1355.8	0	2	P07724,P07724_CHAIN_0	127804	509048	868451	815368	200740	158119	132068	517830	887151	810972	173378	162278	0.516475	0.197663	2.61291	122183	114360	132068	517830	0.36397	277938
2	P07724_CHAIN_0	ALBU_MOUSE	Serum albumin [CHAIN 0]	2517.97	91.1	501	57	1	P07724	0		5.58	65892.1	uniprot_sprot	R|VCLLHEK|T	[TMTsixplex_Nterm]VC[Cys_CAM]LLHEK[TMTsixplex_K]	3	460-466	TRUE	7.658	-0.585	678.908	2	112.77	1355.8	0	2	P07724,P07724_CHAIN_0	274131	915969	1.66218e+06	1.60164e+06	445000	337056	284005	927961	1.70048e+06	1.59372e+06	393386	345253	0.609455	0.224224	2.71806	277227	243307	284005	927961	0.429495	630626
2	P07724_CHAIN_0	ALBU_MOUSE	Serum albumin [CHAIN 0]	2517.97	91.1	501	57	1	P07724	0		5.58	65892.1	uniprot_sprot	R|VCLLHEK|T	[TMTsixplex_Nterm]VC[Cys_CAM]LLHEK[TMTsixplex_K]	3	460-466	TRUE	8.65	0.762	452.94	3	113.35	1355.8	0	2	P07724,P07724_CHAIN_0	2358137	12003027	23034074	19473068	4.29139e+06	3.3391e+06	2.42623e+06	1.22117e+07	2.36421e+07	1.92539e+07	3.62448e+06	3.42795e+06	0.481792	0.164408	2.93047	2.55424e+06	2.41574e+06	2.42623e+06	1.22117e+07	0.339528	5.81031e+06
2	P07724_CHAIN_0	ALBU_MOUSE	Serum albumin [CHAIN 0]	2517.97	91.1	501	57	1	P07724	0		5.58	65892.1	uniprot_sprot	R|VCLLHEK|T	[TMTsixplex_Nterm]VC[Cys_CAM]LLHEK[TMTsixplex_K]	3	460-466	TRUE	8.386	0.651	678.907	2	113.45	1355.8	0	2	P07724,P07724_CHAIN_0	341775	1.43655e+06	2.70148e+06	2448835	508702	362930	352882	1.45888e+06	2.7688e+06	2.43295e+06	424516	371730	0.439487	0.153073	2.8711	299165	261966	352882	1.45888e+06	0.309715	680530
2	P07724_CHAIN_0	ALBU_MOUSE	Serum albumin [CHAIN 0]	2517.97	91.1	501	57	1	P07724	0		5.58	65892.1	uniprot_sprot	R|VCLLHEK|T	[TMTsixplex_Nterm]VC[Cys_CAM]LLHEK[TMTsixplex_K]	3	460-466	TRUE	7.95	0.215	452.941	3	114.03	1355.8	0	2	P07724,P07724_CHAIN_0	309734	1.30437e+06	2.32007e+06	2.00747e+06	685309	490709	319782	1.32678e+06	2.37553e+06	1.98089e+06	626343	501142	0.684752	0.25881	2.64577	441396	353165	319782	1.32678e+06	0.482558	1.00407e+06
2	P07724_CHAIN_0	ALBU_MOUSE	Serum albumin [CHAIN 0]	2517.97	91.1	501	57	1	P07724	0		5.58	65892.1	uniprot_sprot	R|VCLLHEK|T	[TMTsixplex_Nterm]VC[Cys_CAM]LLHEK[TMTsixplex_K]	3	460-466	TRUE	8.524	0.316	452.94	3	114.7	1355.8	0	2	P07724,P07724_CHAIN_0	56140.6	181394	349831	324349	120547	98235.7	58189.1	183401	358681	321082	110989	100727	0.876348	0.311456	2.81371	78216.3	70984.6	58189.1	183401	0.61758	177924
2	P07724_CHAIN_0	ALBU_MOUSE	Serum albumin [CHAIN 0]	2517.97	91.1	501	57	1	P07724	0		5.58	65892.1	uniprot_sprot	K|VNKECCHGDLLECADDR|A	[TMTsixplex_Nterm]VNK[TMTsixplex_K]EC[Cys_CAM]C[Cys_CAM]HGDLLEC[Cys_CAM]ADDR	5	241-257	TRUE	21.368	3.626	850.4	3	102.72	2548.19	1	2	P07724,P07724_CHAIN_0	16538.4	71832.2	123585	111368	27220.3	20065	17065.7	73143.5	126349	110501	23524.4	20550.1	0.48858	0.186086	2.62556	16578.1	14482	17065.7	73143.5	0.344312	37711.3
2	P07724_CHAIN_0	ALBU_MOUSE	Serum albumin [CHAIN 0]	2517.97	91.1	501	57	1	P07724	0		5.58	65892.1	uniprot_sprot	K|VNKECCHGDLLECADDR|A	[TMTsixplex_Nterm]VNK[TMTsixplex_K]EC[Cys_CAM]C[Cys_CAM]HGDLLEC[Cys_CAM]ADDR	5	241-257	TRUE	10.079	-0.223	638.054	4	103.2	2548.19	1	2	P07724,P07724_CHAIN_0	118088	481176	985142	917586	182306	182297	121992	487273	1.01157e+06	913236	148820	188521	0.553686	0.17526	3.15922	104877	132854	121992	487273	0.390193	238570
2	P07724_CHAIN_0	ALBU_MOUSE	Serum albumin [CHAIN 0]	2517.97	91.1	501	57	1	P07724	0		5.58	65892.1	uniprot_sprot	K|VNKECCHGDLLECADDR|A	[TMTsixplex_Nterm]VNK[TMTsixplex_K]EC[Cys_CAM]C[Cys_CAM]HGDLLEC[Cys_CAM]ADDR	5	241-257	TRUE	18.868	3.626	850.4	3	103.38	2548.19	1	2	P07724,P07724_CHAIN_0	28265.6	141904	268488	232710	49403.8	35929.6	29089.6	144394	275381	230523	41436.6	36817.4	0.451073	0.154682	2.91614	29201.2	25945.9	29089.6	144394	0.31788	66425.9
2	P07724_CHAIN_0	ALBU_MOUSE	Serum albumin [CHAIN 0]	2517.97	91.1	501	57	1	P07724	0		5.58	65892.1	uniprot_sprot	K|VNKECCHGDLLECADDR|A	[TMTsixplex_Nterm]VNK[TMTsixplex_K]EC[Cys_CAM]C[Cys_CAM]HGDLLEC[Cys_CAM]ADDR	5	241-257	TRUE	10.078	0.367	638.054	4	103.88	2548.19	1	2	P07724,P07724_CHAIN_0	19718.7	50943.9	91799.7	84087.4	47345.1	42332.1	20490.1	51396.6	93963.7	82708.6	45301.9	43476.6	1.23498	0.502504	2.45765	31925.1	30638.8	20490.1	51396.6	0.870313	72622.3
2	P07724_CHAIN_0	ALBU_MOUSE	Serum albumin [CHAIN 0]	2517.97	91.1	501	57	1	P07724	0		5.58	65892.1	uniprot_sprot	K|YEATLEK|C	[TMTsixplex_Nterm]YEATLEK[TMTsixplex_K]	2	353-359	TRUE	9.336	0.547	656.381	2	105.72	1310.75	0	2	P07724,P07724_CHAIN_0	457340	1.51212e+06	2.5173e+06	2483674	568419	471979	473865	1.53481e+06	2.56788e+06	2.47864e+06	482669	485367	0.481927	0.191823	2.51236	340147	342048	473865	1.53481e+06	0.339624	773754
2	P07724_CHAIN_0	ALBU_MOUSE	Serum albumin [CHAIN 0]	2517.97	91.1	501	57	1	P07724	0		5.58	65892.1	uniprot_sprot	K|YMCENQATISSK|L	[TMTsixplex_Nterm]YMC[Cys_CAM]ENQATISSK[TMTsixplex_K]	3	263-274	TRUE	15.095	7.792	630.65	3	105.22	1888.94	0	2	P07724,P07724_CHAIN_0	36484.7	82911.5	143111	118767	98393.9	76376.2	37957.9	83534.2	146494	115156	96877.6	78017.1	1.43956	0.668431	2.15363	68271.6	54980.2	37957.9	83534.2	1.01448	155302
2	P07724_CHAIN_0	ALBU_MOUSE	Serum albumin [CHAIN 0]	2517.97	91.1	501	57	1	P07724	0		5.58	65892.1	uniprot_sprot	K|YMCENQATISSK|L	[TMTsixplex_Nterm]YMC[Cys_CAM]ENQATISSK[TMTsixplex_K]	3	263-274	TRUE	18.708	0.026	945.479	2	105.4	1888.94	0	2	P07724,P07724_CHAIN_0	72782.6	229781	387969	392741	101508	71112.2	75457.4	232961	395778	392142	88731.6	72681.1	0.523356	0.204859	2.55471	62530.9	51219.8	75457.4	232961	0.368819	142243
2	P07724_CHAIN_0	ALBU_MOUSE	Serum albumin [CHAIN 0]	2517.97	91.1	501	57	1	P07724	0		5.58	65892.1	uniprot_sprot	K|YMCENQATISSK|L	[TMTsixplex_Nterm]YMC[Cys_CAM]ENQATISSK[TMTsixplex_K]	3	263-274	TRUE	16.692	-0.356	630.655	3	105.9	1888.94	0	2	P07724,P07724_CHAIN_0	1.05222e+06	3.75316e+06	6435793	6.86023e+06	1219873	890918	1.08913e+06	3.8101e+06	6.56285e+06	6.88468e+06	974375	914418	0.385529	0.140457	2.74482	686661	644408	1.08913e+06	3.8101e+06	0.27169	1.56199e+06
2	P07724_CHAIN_0	ALBU_MOUSE	Serum albumin [CHAIN 0]	2517.97	91.1	501	57	1	P07724	0		5.58	65892.1	uniprot_sprot	K|YMCENQATISSK|L	[TMTsixplex_Nterm]YMC[Cys_CAM]ENQATISSK[TMTsixplex_K]	3	263-274	TRUE	20.45	-0.244	945.479	2	106.1	1888.94	0	2	P07724,P07724_CHAIN_0	778715	2.49858e+06	4352211	4860773	850686	650991	807181	2.531e+06	4.43689e+06	4.88972e+06	675080	669195	0.402697	0.144133	2.79392	475742	471595	807181	2.531e+06	0.283789	1.0822e+06
2	P07724_CHAIN_0	ALBU_MOUSE	Serum albumin [CHAIN 0]	2517.97	91.1	501	57	1	P07724	0		5.58	65892.1	uniprot_sprot	K|YMCENQATISSK|L	[TMTsixplex_Nterm]YMC[Cys_CAM]ENQATISSK[TMTsixplex_K]	3	263-274	TRUE	16.057	-0.177	630.655	3	106.57	1888.94	0	2	P07724,P07724_CHAIN_0	93205.1	322281	535832	574579	161243	104371	96515.2	327264	545811	575073	143254	106309	0.588898	0.222648	2.64497	100954	74917.9	96515.2	327264	0.415008	229647
2	P07724_CHAIN_0	ALBU_MOUSE	Serum albumin [CHAIN 0]	2517.97	91.1	501	57	1	P07724	0		5.58	65892.1	uniprot_sprot	K|YMCENQATISSK|L	[TMTsixplex_Nterm]YMC[Cys_CAM]ENQATISSK[TMTsixplex_K]	3	263-274	TRUE	17.671	-0.545	945.479	2	106.78	1888.94	0	2	P07724,P07724_CHAIN_0	38433.8	135296	238833	244848	70250.6	53590.9	39789.7	137244	243899	244415	62409.5	54898.2	0.662631	0.24023	2.75832	43981.2	38687.8	39789.7	137244	0.466969	100047
2	P07724_CHAIN_0	ALBU_MOUSE	Serum albumin [CHAIN 0]	2517.97	91.1	501	57	1	P07724	0		5.58	65892.1	uniprot_sprot	K|YMCENQATISSK|L	[TMTsixplex_Nterm]YMC[Cys_CAM]ENQATISSK[TMTsixplex_K]	3	263-274	TRUE	13.768	-0.087	630.655	3	107.25	1888.94	0	2	P07724,P07724_CHAIN_0	32684.4	111795	180049	177549	71091.2	50627.4	33849.8	113621	183456	176289	66242.4	51658.4	0.799486	0.327735	2.43943	46682.3	36404.7	33849.8	113621	0.563414	106191
2	P07724_CHAIN_0	ALBU_MOUSE	Serum albumin [CHAIN 0]	2517.97	91.1	501	57	1	P07724	0		5.58	65892.1	uniprot_sprot	K|YMCENQATISSK|L	[TMTsixplex_Nterm]YMC[Cys_CAM]ENQATISSK[TMTsixplex_K]	3	263-274	TRUE	20.877	1.585	945.477	2	107.47	1888.94	0	2	P07724,P07724_CHAIN_0	32852.7	112445	190926	202789	71589.9	53944.8	34024.4	114114	194631	202419	65585.9	55183.3	0.815248	0.304166	2.68027	46219.6	38888.7	34024.4	114114	0.574521	105139
2	P07724_CHAIN_0	ALBU_MOUSE	Serum albumin [CHAIN 0]	2517.97	91.1	501	57	1	P07724	0		5.58	65892.1	uniprot_sprot	K|YMCENQATISSK|L	[TMTsixplex_Nterm]YMC[Cys_CAM]ENQATISSK[TMTsixplex_K]	3	263-274	TRUE	11.492	-8.09	630.66	3	111.7	1888.94	0	2	P07724,P07724_CHAIN_0	20426.2	50149.5	70677.2	69230.5	66397.6	45474.6	21234.9	50816.7	71684.2	67579	66002.7	46218.6	1.55751	0.805821	1.93282	46513.4	32571.1	21234.9	50816.7	1.09761	105807
2	P07724_CHAIN_0	ALBU_MOUSE	Serum albumin [CHAIN 0]	2517.97	91.1	501	57	1	P07724	0		5.58	65892.1	uniprot_sprot	K|YMCENQATISSK|L	[TMTsixplex_Nterm]YM[Oxidation_M]C[Cys_CAM]ENQATISSK[TMTsixplex_K]	4	263-274	TRUE	13.28	-0.081	635.987	3	91.62	1904.94	0	2	P07724,P07724_CHAIN_0	74423.7	222773	373548	367704	92744	66809.5	77208.7	225711	381166	366652	80651.5	68359.4	0.491915	0.199261	2.4687	56836.7	48174.2	77208.7	225711	0.346662	129290
2	P07724_CHAIN_0	ALBU_MOUSE	Serum albumin [CHAIN 0]	2517.97	91.1	501	57	1	P07724	0		5.58	65892.1	uniprot_sprot	K|YMCENQATISSK|L	[TMTsixplex_Nterm]YM[Oxidation_M]C[Cys_CAM]ENQATISSK[TMTsixplex_K]	4	263-274	TRUE	15.888	-0.529	953.477	2	91.98	1904.94	0	2	P07724,P07724_CHAIN_0	56332.6	204766	362813	399749	67351.3	53663.3	58293.7	207734	370126	401931	52757.7	55244.9	0.405983	0.139889	2.90217	37179.4	38932.1	58293.7	207734	0.286104	84574.4
2	P07724_CHAIN_0	ALBU_MOUSE	Serum albumin [CHAIN 0]	2517.97	91.1	501	57	1	P07724	0		5.58	65892.1	uniprot_sprot	K|YMCENQATISSK|L	[TMTsixplex_Nterm]YM[Oxidation_M]C[Cys_CAM]ENQATISSK[TMTsixplex_K]	4	263-274	TRUE	14.288	-5.45	635.99	3	92.3	1904.94	0	2	P07724,P07724_CHAIN_0	42448.8	102552	188836	197573	68195.4	62936.3	44138.9	103212	193039	197077	61939.7	64789.4	0.860049	0.32485	2.64753	43650.1	45658.3	44138.9	103212	0.606093	99293.9
2	P07724_CHAIN_0	ALBU_MOUSE	Serum albumin [CHAIN 0]	2517.97	91.1	501	57	1	P07724	0		5.58	65892.1	uniprot_sprot	K|YMCENQATISSK|L	[TMTsixplex_Nterm]YM[Oxidation_M]C[Cys_CAM]ENQATISSK[TMTsixplex_K]	4	263-274	TRUE	11.547	-4.022	953.48	2	92.7	1904.94	0	2	P07724,P07724_CHAIN_0	9479.93	27184.5	48654.3	49654.3	13153.4	9931.89	9839.76	27474.6	49715.1	49585.9	11527.7	10175.2	0.581623	0.218557	2.6612	8123.77	7170.68	9839.76	27474.6	0.409881	18479.7
2	P07724_CHAIN_0	ALBU_MOUSE	Serum albumin [CHAIN 0]	2517.97	91.1	501	57	1	P07724	0		5.58	65892.1	uniprot_sprot	K|YMCENQATISSK|L	[TMTsixplex_Nterm]YM[Oxidation_M]C[Cys_CAM]ENQATISSK[TMTsixplex_K]	4	263-274	TRUE	11.176	-0.473	635.987	3	92.98	1904.94	0	2	P07724,P07724_CHAIN_0	25049.5	28849.8	45536.1	50959.9	41665.6	30732.4	26176.1	28456.9	46300.9	50298.9	41025.6	31335.4	1.32449	0.74908	1.76816	28911.6	22082.7	26176.1	28456.9	0.933396	65767
2	P07724_CHAIN_0	ALBU_MOUSE	Serum albumin [CHAIN 0]	2517.97	91.1	501	57	1	P07724	0		5.58	65892.1	uniprot_sprot	K|YMCENQATISSK|L	[TMTsixplex_Nterm]YM[Oxidation_M]C[Cys_CAM]ENQATISSK[TMTsixplex_K]	4	263-274	TRUE	10.082	1.929	635.985	3	93.98	1904.94	0	2	P07724,P07724_CHAIN_0	28056.2	46679	77094.9	72321.8	51059.1	36876.4	29259.1	46670	78700.6	70940.6	49895.8	37581.3	1.15209	0.584579	1.9708	35162.5	26484.3	29259.1	46670	0.811899	79986.5
2	P07724_CHAIN_0	ALBU_MOUSE	Serum albumin [CHAIN 0]	2517.97	91.1	501	57	1	P07724	0		5.58	65892.1	uniprot_sprot	K|YMCENQATISSK|L	[TMTsixplex_Nterm]YM[Oxidation_M]C[Cys_CAM]ENQATISSK[TMTsixplex_K]	4	263-274	TRUE	8.891	-4.022	953.48	2	96.72	1904.94	0	2	P07724,P07724_CHAIN_0	3666.51	11846.1	18554.9	20842.1	6545.27	5300.46	3800.08	12031.6	18849.5	20889	5886.32	5437.77	0.715279	0.284965	2.51006	4148.21	3832.1	3800.08	12031.6	0.504071	9436.2
2	P07724_CHAIN_0	ALBU_MOUSE	Serum albumin [CHAIN 0]	2517.97	91.1	501	57	1	P07724	0		5.58	65892.1	uniprot_sprot	K|YMCENQATISSK|L	[TMTsixplex_Nterm]YM[Oxidation_M]C[Cys_CAM]ENQATISSK[TMTsixplex_K]	4	263-274	TRUE	16.819	-5.45	635.99	3	97.73	1904.94	0	2	P07724,P07724_CHAIN_0	14719	40163.3	63095.8	61290.5	29439.5	19504	15285.6	40689	64257.5	60660.8	27994	19831.9	0.854422	0.382857	2.2317	19727.9	13975.9	15285.6	40689	0.602128	44876.4
2	P07724_CHAIN_0	ALBU_MOUSE	Serum albumin [CHAIN 0]	2517.97	91.1	501	57	1	P07724	0		5.58	65892.1	uniprot_sprot	K|YMCENQATISSK|L	[TMTsixplex_Nterm]YM[Oxidation_M]C[Cys_CAM]ENQATISSK[TMTsixplex_K]	4	263-274	TRUE	16.285	-5.45	635.99	3	98.4	1904.94	0	2	P07724,P07724_CHAIN_0	17186.6	41234.3	72306.9	69708.6	27545.4	26715.2	17871.9	41557.9	73907.3	69124.2	25412.5	27526.4	0.890783	0.370121	2.40674	17908.7	19398.4	17871.9	41557.9	0.627752	40738.2
2	P07724_CHAIN_0	ALBU_MOUSE	Serum albumin [CHAIN 0]	2517.97	91.1	501	57	1	P07724	0		5.58	65892.1	uniprot_sprot	K|YMCENQATISSK|L	[TMTsixplex_Nterm]YM[Oxidation_M]C[Cys_CAM]ENQATISSK[TMTsixplex_K]	4	263-274	TRUE	13.206	-0.773	635.987	3	99.07	1904.94	0	2	P07724,P07724_CHAIN_0	26808.7	67239.8	119481	125418	46042.8	34813.4	27865.8	67788.7	122006	125050	42391.3	35610.8	0.815457	0.315725	2.5828	29874	25095.6	27865.8	67788.7	0.574668	67956.3
2	P07724_CHAIN_0	ALBU_MOUSE	Serum albumin [CHAIN 0]	2517.97	91.1	501	57	1	P07724	0		5.58	65892.1	uniprot_sprot	K|YMCENQATISSK|L	[TMTsixplex_Nterm]YM[Oxidation_M]C[Cys_CAM]ENQATISSK[TMTsixplex_K]	4	263-274	TRUE	11.46	-4.022	953.48	2	99.45	1904.94	0	2	P07724,P07724_CHAIN_0	10736.8	32365.8	51541	59234.1	13373.6	10706.2	11137.6	32819.8	52371	59586.5	11324.3	10999.4	0.507848	0.199394	2.54696	7980.42	7751.49	11137.6	32819.8	0.35789	18153.6
2	P07724_CHAIN_0	ALBU_MOUSE	Serum albumin [CHAIN 0]	2517.97	91.1	501	57	1	P07724	0		5.58	65892.1	uniprot_sprot	K|YMCENQATISSK|L	[TMTsixplex_Nterm]YM[Oxidation_M]C[Cys_CAM]ENQATISSK[TMTsixplex_K]	4	263-274	TRUE	14.741	-4.022	953.48	2	100.13	1904.94	0	2	P07724,P07724_CHAIN_0	14293.9	50983.3	84174.7	85540.6	18025.6	13778.5	14795.1	51812.4	85802	85552.6	15053.5	14142.3	0.438326	0.170382	2.5726	10608.5	9966.38	14795.1	51812.4	0.308897	24131.8
2	P07724_CHAIN_0	ALBU_MOUSE	Serum albumin [CHAIN 0]	2517.97	91.1	501	57	1	P07724	0		5.58	65892.1	uniprot_sprot	K|YMCENQATISSK|L	[TMTsixplex_Nterm]YM[Oxidation_M]C[Cys_CAM]ENQATISSK[TMTsixplex_K]	4	263-274	TRUE	14.056	0.338	953.476	2	100.82	1904.94	0	2	P07724,P07724_CHAIN_0	12717.2	43272.6	73684.4	78630.4	17864	12288	13171.8	43906.3	75121	78800.4	15215.7	12562.4	0.486668	0.180469	2.69668	10722.8	8852.96	13171.8	43906.3	0.342965	24391.9
2	P07724_CHAIN_0	ALBU_MOUSE	Serum albumin [CHAIN 0]	2517.97	91.1	501	57	1	P07724	0		5.58	65892.1	uniprot_sprot	K|YMCENQATISSK|L	[TMTsixplex_Nterm]YM[Oxidation_M]C[Cys_CAM]ENQATISSK[TMTsixplex_K]	4	263-274	TRUE	12.272	0.361	635.986	3	101.2	1904.94	0	2	P07724,P07724_CHAIN_0	23952.1	66035.7	94132.7	107439	59582.8	48075.8	24870.8	67021.5	95281.4	107009	57073.9	49218	1.1567	0.525442	2.20139	40221.1	34684.9	24870.8	67021.5	0.81515	91493.7
2	P07724_CHAIN_0	ALBU_MOUSE	Serum albumin [CHAIN 0]	2517.97	91.1	501	57	1	P07724	0		5.58	65892.1	uniprot_sprot	K|YMCENQATISSK|L	[TMTsixplex_Nterm]YM[Oxidation_M]C[Cys_CAM]ENQATISSK[TMTsixplex_K]	4	263-274	TRUE	13.617	-5.45	635.99	3	101.9	1904.94	0	2	P07724,P07724_CHAIN_0	19117.3	38502.8	63677.5	65005.7	40845.8	27680.1	19909.5	38694.1	64912.9	64221.7	39662.8	28147.3	1.1571	0.525112	2.20353	27951.2	19836	19909.5	38694.1	0.815431	63582.4
2	P07724_CHAIN_0	ALBU_MOUSE	Serum albumin [CHAIN 0]	2517.97	91.1	501	57	1	P07724	0		5.58	65892.1	uniprot_sprot	K|YMCENQATISSK|L	[TMTsixplex_Nterm]YM[Oxidation_M]C[Cys_CAM]ENQATISSK[TMTsixplex_K]	4	263-274	TRUE	13.272	-4.022	953.48	2	102.15	1904.94	0	2	P07724,P07724_CHAIN_0	14808.1	41120.2	72210.4	72679.5	18824.5	13894.8	15375.6	41556.6	73761.9	72539.9	16440.4	14226.4	0.538655	0.209614	2.56975	11585.9	10025.6	15375.6	41556.6	0.379601	26355.2
2	P07724_CHAIN_0	ALBU_MOUSE	Serum albumin [CHAIN 0]	2517.97	91.1	501	57	1	P07724	0		5.58	65892.1	uniprot_sprot	K|YMCENQATISSK|L	[TMTsixplex_Nterm]YM[Oxidation_M]C[Cys_CAM]ENQATISSK[TMTsixplex_K]	4	263-274	TRUE	12.913	6.477	953.47	2	102.83	1904.94	0	2	P07724,P07724_CHAIN_0	9867.23	30823	56716.9	60217.3	17647.9	14322.7	10231.5	31171.2	57958.2	60206.3	15704	14699.4	0.734334	0.257297	2.85403	11066.9	10358.9	10231.5	31171.2	0.517499	25174.7
2	P07724_CHAIN_0	ALBU_MOUSE	Serum albumin [CHAIN 0]	2517.97	91.1	501	57	1	P07724	0		5.58	65892.1	uniprot_sprot	K|YMCENQATISSK|L	[TMTsixplex_Nterm]YM[Oxidation_M]C[Cys_CAM]ENQATISSK[TMTsixplex_K]	4	263-274	TRUE	11.363	-0.643	953.477	2	103.8	1904.94	0	2	P07724,P07724_CHAIN_0	8114.94	31189.1	50496.4	53013.1	12073.1	10584.8	8390.21	31740.4	51411.5	53086.2	10219.7	10902	0.526323	0.202126	2.60394	7202	7682.85	8390.21	31740.4	0.37091	16382.9
2	P07724_CHAIN_0	ALBU_MOUSE	Serum albumin [CHAIN 0]	2517.97	91.1	501	57	1	P07724	0		5.58	65892.1	uniprot_sprot	K|YMCENQATISSK|L	[TMTsixplex_Nterm]YM[Oxidation_M]C[Cys_CAM]ENQATISSK[TMTsixplex_K]	4	263-274	TRUE	8.271	6.748	635.982	3	103.82	1904.94	0	2	P07724,P07724_CHAIN_0	18517.3	59238.4	91480.1	98387.8	46561.5	37576	19194.2	60185.1	92949.8	97933.4	43995.8	38485.9	1.03908	0.432105	2.4047	31004.7	27121.8	19194.2	60185.1	0.732262	70528.4
2	P07724_CHAIN_0	ALBU_MOUSE	Serum albumin [CHAIN 0]	2517.97	91.1	501	57	1	P07724	0		5.58	65892.1	uniprot_sprot	K|YMCENQATISSK|L	[TMTsixplex_Nterm]YM[Oxidation_M]C[Cys_CAM]ENQATISSK[TMTsixplex_K]	4	263-274	TRUE	12.458	1.329	953.475	2	104.9	1904.94	0	2	P07724,P07724_CHAIN_0	11020	38317.2	60965.3	61675	16210.6	12213.3	11410.3	38959.9	62073.9	61576.7	14187.9	12512.2	0.530078	0.215932	2.45483	9998.51	8817.61	11410.3	38959.9	0.373556	22744.3
2	P07724_CHAIN_0	ALBU_MOUSE	Serum albumin [CHAIN 0]	2517.97	91.1	501	57	1	P07724	0		5.58	65892.1	uniprot_sprot	K|YMCENQATISSK|L	[TMTsixplex_Nterm]YM[Oxidation_M]C[Cys_CAM]ENQATISSK[TMTsixplex_K]	4	263-274	TRUE	11.54	-4.022	953.48	2	105.57	1904.94	0	2	P07724,P07724_CHAIN_0	14272.7	38850.2	73769.6	76831.3	26276.2	18389.8	14823.3	39163	75475.7	76625.4	24016.3	18765.6	0.792458	0.281272	2.8174	16924.7	13224.5	14823.3	39163	0.55846	38499.8
2	P07724_CHAIN_0	ALBU_MOUSE	Serum albumin [CHAIN 0]	2517.97	91.1	501	57	1	P07724	0		5.58	65892.1	uniprot_sprot	K|YMCENQATISSK|L	[TMTsixplex_Nterm]YM[Oxidation_M]C[Cys_CAM]ENQATISSK[TMTsixplex_K]	4	263-274	TRUE	7.967	-4.022	953.48	2	106.25	1904.94	0	2	P07724,P07724_CHAIN_0	6427.92	22427.3	40558.8	41302.5	13659.3	9905.91	6655.56	22733.7	41451.5	41159.5	12417.3	10122.9	0.76695	0.272847	2.81092	8750.69	7133.78	6655.56	22733.7	0.540485	19905.8
2	P07724_CHAIN_0	ALBU_MOUSE	Serum albumin [CHAIN 0]	2517.97	91.1	501	57	1	P07724	0		5.58	65892.1	uniprot_sprot	K|YMCENQATISSK|L	[TMTsixplex_Nterm]YM[Oxidation_M]C[Cys_CAM]ENQATISSK[TMTsixplex_K]	4	263-274	TRUE	11.761	-0.904	635.987	3	107.38	1904.94	0	2	P07724,P07724_CHAIN_0	27833.2	87534.5	149701	143348	59955.8	48624	28857.6	88729.8	152892	142002	55960.1	49828.7	0.899661	0.358736	2.50786	39436.1	35115.3	28857.6	88729.8	0.634008	89708.1
2	P07724_CHAIN_0	ALBU_MOUSE	Serum albumin [CHAIN 0]	2517.97	91.1	501	57	1	P07724	0		5.58	65892.1	uniprot_sprot	R|YNDLGEQHFK|G	[TMTsixplex_Nterm]YNDLGEQHFK[TMTsixplex_K]	2	11-20	TRUE	11.761	-4	854.96	2	110.88	1707.9	0	2	P07724,P07724_CHAIN_0	9448.43	25404.6	39948.9	40576.7	13657.6	7128.62	9813.67	25725.6	40660.9	40432.9	12531.3	7184.07	0.554749	0.243118	2.28181	8831.05	5062.76	9813.67	25725.6	0.390943	20088.6
2	P07724_CHAIN_0	ALBU_MOUSE	Serum albumin [CHAIN 0]	2517.97	91.1	501	57	1	P07724	0		5.58	65892.1	uniprot_sprot	R|YNDLGEQHFK|G	[TMTsixplex_Nterm]YNDLGEQHFK[TMTsixplex_K]	2	11-20	TRUE	13.216	-1.222	570.308	3	111.12	1707.9	0	2	P07724,P07724_CHAIN_0	6732731	24899430	41677676	42844080	8301159	6.17188e+06	6.9652e+06	2.53081e+07	4.24934e+07	4.28971e+07	6.7914e+06	6.33352e+06	0.40668	0.153705	2.64586	4.78603e+06	4.46335e+06	6.9652e+06	2.53081e+07	0.286596	1.08871e+07
2	P07724_CHAIN_0	ALBU_MOUSE	Serum albumin [CHAIN 0]	2517.97	91.1	501	57	1	P07724	0		5.58	65892.1	uniprot_sprot	R|YNDLGEQHFK|G	[TMTsixplex_Nterm]YNDLGEQHFK[TMTsixplex_K]	2	11-20	TRUE	12.623	0.102	854.956	2	111.57	1707.9	0	2	P07724,P07724_CHAIN_0	387245	1.33128e+06	2484800	2.50943e+06	413702	338712	401044	1.34806e+06	2.54234e+06	2.51187e+06	321752	349010	0.383489	0.132713	2.8896	226745	245954	401044	1.34806e+06	0.270252	515792
2	P07724_CHAIN_0	ALBU_MOUSE	Serum albumin [CHAIN 0]	2517.97	91.1	501	57	1	P07724	0		5.58	65892.1	uniprot_sprot	R|YNDLGEQHFK|G	[TMTsixplex_Nterm]YNDLGEQHFK[TMTsixplex_K]	2	11-20	TRUE	13.68	-0.862	570.307	3	111.78	1707.9	0	2	P07724,P07724_CHAIN_0	2.06072e+06	7.45698e+06	13833044	13966121	2.60531e+06	2.09801e+06	2.13263e+06	7.55791e+06	1.41506e+07	1.39707e+07	2.10492e+06	2.15865e+06	0.439973	0.151614	2.90192	1.48338e+06	1.52125e+06	2.13263e+06	7.55791e+06	0.310058	3.37434e+06
2	P07724_CHAIN_0	ALBU_MOUSE	Serum albumin [CHAIN 0]	2517.97	91.1	501	57	1	P07724	0		5.58	65892.1	uniprot_sprot	R|YNDLGEQHFK|G	[TMTsixplex_Nterm]YNDLGEQHFK[TMTsixplex_K]	2	11-20	TRUE	10.471	-0.528	854.957	2	112.25	1707.9	0	2	P07724,P07724_CHAIN_0	21379.6	68196.9	119670	126606	34501.6	29181.8	22162.7	69076.4	122130	126646	30289.6	29997.1	0.660754	0.242333	2.72664	21345.7	21139.5	22162.7	69076.4	0.465646	48556.4
2	P07724_CHAIN_0	ALBU_MOUSE	Serum albumin [CHAIN 0]	2517.97	91.1	501	57	1	P07724	0		5.58	65892.1	uniprot_sprot	R|YNDLGEQHFK|G	[TMTsixplex_Nterm]YNDLGEQHFK[TMTsixplex_K]	2	11-20	TRUE	10.036	-0.156	570.307	3	112.45	1707.9	0	2	P07724,P07724_CHAIN_0	191879	648251	1.23532e+06	1.28786e+06	306522	207682	198765	655812	1.26395e+06	1.28846e+06	263812	212133	0.556936	0.186469	2.98676	185913	149494	198765	655812	0.392484	422910
2	P07724_CHAIN_0	ALBU_MOUSE	Serum albumin [CHAIN 0]	2517.97	91.1	501	57	1	P07724	0		5.58	65892.1	uniprot_sprot	R|YNDLGEQHFK|G	[TMTsixplex_Nterm]YNDLGEQHFK[TMTsixplex_K]	2	11-20	TRUE	10.432	0.704	570.306	3	115.2	1707.9	0	2	P07724,P07724_CHAIN_0	67775.3	212655	352402	331280	402264	95058.2	70270.9	215742	359501	320027	409147	89020.4	1.74177	0.733107	2.37587	288334	62734.4	70270.9	215742	1.22746	655892
2	P07724_CHAIN_0	ALBU_MOUSE	Serum albumin [CHAIN 0]	2517.97	91.1	501	57	1	P07724	0		5.58	65892.1	uniprot_sprot	R|YNDLGEQHFK|G	[TMTsixplex_Nterm]YNDLGEQHFK[TMTsixplex_K]	2	11-20	TRUE	7.841	1.434	570.306	3	117.23	1707.9	0	2	P07724,P07724_CHAIN_0	60212	198360	316597	324175	108403	81691	62390	201501	322319	323176	98600.4	83586.6	0.690386	0.282244	2.44606	69485.6	58905.1	62390	201501	0.486529	158064
2	P07724_CHAIN_0	ALBU_MOUSE	Serum albumin [CHAIN 0]	2517.97	91.1	501	57	1	P07724	0		5.58	65892.1	uniprot_sprot	R|YNDLGEQHFK|G	[TMTsixplex_Nterm]YNDLGEQHFK[TMTsixplex_K]	2	11-20	TRUE	7.546	-5.592	570.31	3	122.98	1707.9	0	2	P07724,P07724_CHAIN_0	29223.5	77671.4	117119	111085	67281.2	53075.1	30356.5	78724.9	119149	109386	64943.3	54282	1.09299	0.521694	2.09509	45766.8	38253.6	30356.5	78724.9	0.770254	104109
2	P07724_CHAIN_0	ALBU_MOUSE	Serum albumin [CHAIN 0]	2517.97	91.1	501	57	1	P07724	0		5.58	65892.1	uniprot_sprot	R|YNDLGEQHFK|G	[TMTsixplex_Nterm]YNDLGEQHFK[TMTsixplex_K]	2	11-20	TRUE	7.792	-5.592	570.31	3	127.5	1707.9	0	2	P07724,P07724_CHAIN_0	21430.2	61890.3	93209	92989.3	66343.7	48958.7	22240.8	62820.4	94735.2	91532.3	64834	49933.9	1.34924	0.616146	2.18981	45689.8	35189.4	22240.8	62820.4	0.950836	103934
2	P07724_CHAIN_0	ALBU_MOUSE	Serum albumin [CHAIN 0]	2517.97	91.1	501	57	1	P07724	0		5.58	65892.1	uniprot_sprot	R|YNDLGEQHFK|G	[TMTsixplex_Nterm]YNDLGEQHFK[TMTsixplex_K]	2	11-20	TRUE	7.614	-5.592	570.31	3	128.22	1707.9	0	2	P07724,P07724_CHAIN_0	21137.2	53652.2	87145.2	86117.4	69861.4	55196.4	21967.5	54235.4	88808.4	84460	68659.7	56420.1	1.6414	0.721884	2.27378	48385.8	39760.4	21967.5	54235.4	1.15673	110066
2	P07724_CHAIN_0	ALBU_MOUSE	Serum albumin [CHAIN 0]	2517.97	91.1	501	57	1	P07724	0		5.58	65892.1	uniprot_sprot	R|YNDLGEQHFKGLVLIAFSQYLQK|C	[TMTsixplex_Nterm]YNDLGEQHFK[TMTsixplex_K]GLVLIAFSQYLQK[TMTsixplex_K]	3	11-33	TRUE	12.227	2.875	850.48	4	255.23	3397.9	1	2	P07724,P07724_CHAIN_0	3437.27	15497.5	25156.2	38954.8	9335.86	6844.01	3544.58	15777.6	25411.4	39645.8	8015.58	7009.68	0.777616	0.230954	3.36697	5648.73	4939.86	3544.58	15777.6	0.548001	12849.6
3	Q61838_CHAIN_0	A2M_MOUSE	Alpha-2-macroglobulin 35 kDa subunit [CHAIN 0]	1817.9	40.99	137	55	1	Q61838	2	Q61838_CHAIN_1,Q61838_CHAIN_2	6.2	163072	uniprot_sprot	K|AAPLSLCALTAVDQSVLLLKPEAK|L	[TMTsixplex_Nterm]AAPLSLC[Cys_CAM]ALTAVDQSVLLLK[TMTsixplex_K]PEAK[TMTsixplex_K]	4	564-587	TRUE	15.465	0.363	799.73	4	248.98	3194.89	1	3	Q61838,Q61838_CHAIN_0,Q61838_CHAIN_1	5211.52	6670.81	15670.1	13648.7	8403.92	5223.75	5443.44	6542.04	16163.4	13355.9	8166.35	5292.84	1.12296	0.455945	2.46292	5754.99	3729.97	5443.44	6542.04	0.791371	13091.3
3	Q61838_CHAIN_0	A2M_MOUSE	Alpha-2-macroglobulin 35 kDa subunit [CHAIN 0]	1817.9	40.99	137	55	1	Q61838	2	Q61838_CHAIN_1,Q61838_CHAIN_2	6.2	163072	uniprot_sprot	K|AAPLSLCALTAVDQSVLLLKPEAK|L	[TMTsixplex_Nterm]AAPLSLC[Cys_CAM]ALTAVDQSVLLLK[TMTsixplex_K]PEAK[TMTsixplex_K]	4	564-587	TRUE	17.156	0.363	799.73	4	253.62	3194.89	1	3	Q61838,Q61838_CHAIN_0,Q61838_CHAIN_1	3093.45	7989.68	15783.4	14681.3	4792.07	4460.8	3214.55	8040.18	16194.2	14555.3	4319.73	4594.11	0.792008	0.289886	2.73214	3044.2	3237.56	3214.55	8040.18	0.558144	6924.84
3	Q61838_CHAIN_0	A2M_MOUSE	Alpha-2-macroglobulin 35 kDa subunit [CHAIN 0]	1817.9	40.99	137	55	1	Q61838	2	Q61838_CHAIN_1,Q61838_CHAIN_2	6.2	163072	uniprot_sprot	K|AFAQAQSHIFIEK|T	[TMTsixplex_Nterm]AFAQAQSHIFIEK[TMTsixplex_K]	2	1037-1049	TRUE	11.146	2.236	650.039	3	149.45	1947.1	0	3	Q61838,Q61838_CHAIN_0,Q61838_CHAIN_1	23505.5	69156.4	133625	109276	59387.6	47091.6	24390.9	69837.3	137242	106753	56866.6	48183.5	1.11485	0.430542	2.5894	40075	33955.9	24390.9	69837.3	0.785655	91161.3
3	Q61838_CHAIN_0	A2M_MOUSE	Alpha-2-macroglobulin 35 kDa subunit [CHAIN 0]	1817.9	40.99	137	55	1	Q61838	2	Q61838_CHAIN_1,Q61838_CHAIN_2	6.2	163072	uniprot_sprot	K|AINYLISGYQR|Q	[TMTsixplex_Nterm]AINYLISGYQR	1	992-1002	TRUE	9.837	0.083	763.93	2	155.83	1525.85	0	3	Q61838,Q61838_CHAIN_0,Q61838_CHAIN_1	35800.3	110229	185845	175813	81213.8	69574.6	37127.4	111738	189757	173814	76464.6	71399.4	0.993274	0.406699	2.44228	53886.1	50316.5	37127.4	111738	0.699979	122578
3	Q61838_CHAIN_0	A2M_MOUSE	Alpha-2-macroglobulin 35 kDa subunit [CHAIN 0]	1817.9	40.99	137	55	1	Q61838	2	Q61838_CHAIN_1,Q61838_CHAIN_2	6.2	163072	uniprot_sprot	K|AINYLISGYQR|Q	[TMTsixplex_Nterm]AINYLISGYQR	1	992-1002	TRUE	8.539	4.854	509.62	3	155.9	1525.85	0	3	Q61838,Q61838_CHAIN_0,Q61838_CHAIN_1	9917	29993.7	48604.5	46709.2	64606.2	51873	10286.7	30424.8	49529.2	44942.1	64861.3	53013.7	2.89537	1.24773	2.32051	45709	37359.8	10286.7	30424.8	2.04043	103977
3	Q61838_CHAIN_0	A2M_MOUSE	Alpha-2-macroglobulin 35 kDa subunit [CHAIN 0]	1817.9	40.99	137	55	1	Q61838	2	Q61838_CHAIN_1,Q61838_CHAIN_2	6.2	163072	uniprot_sprot	K|AINYLISGYQR|Q	[TMTsixplex_Nterm]AINYLISGYQR	1	992-1002	TRUE	14.763	-0.539	763.93	2	156.52	1525.85	0	3	Q61838,Q61838_CHAIN_0,Q61838_CHAIN_1	93026.3	328176	738262	546738	229120	193011	96312.7	331009	761990	532174	213883	198024	0.963927	0.31828	3.02855	150727	139551	96312.7	331009	0.679298	342870
3	Q61838_CHAIN_0	A2M_MOUSE	Alpha-2-macroglobulin 35 kDa subunit [CHAIN 0]	1817.9	40.99	137	55	1	Q61838	2	Q61838_CHAIN_1,Q61838_CHAIN_2	6.2	163072	uniprot_sprot	K|AINYLISGYQR|Q	[TMTsixplex_Nterm]AINYLISGYQR	1	992-1002	TRUE	11.344	0.113	509.622	3	156.57	1525.85	0	3	Q61838,Q61838_CHAIN_0,Q61838_CHAIN_1	13382.9	29186.4	60992.9	58828	128707	90156.2	13929	29217.7	62574.7	55183.5	131064	91625.3	5.16122	1.89107	2.72925	92363.3	64570.2	13929	29217.7	3.63721	210105
3	Q61838_CHAIN_0	A2M_MOUSE	Alpha-2-macroglobulin 35 kDa subunit [CHAIN 0]	1817.9	40.99	137	55	1	Q61838	2	Q61838_CHAIN_1,Q61838_CHAIN_2	6.2	163072	uniprot_sprot	K|ALLAYAFALAGNK|A	[TMTsixplex_Nterm]ALLAYAFALAGNK[TMTsixplex_K]	2	1136-1148	TRUE	12.101	-0.288	594.363	3	245.97	1780.07	0	3	Q61838,Q61838_CHAIN_0,Q61838_CHAIN_1	8234.75	20607.8	47863.2	27086.7	40876.7	39947.5	8560.09	20657.5	49560.5	24862	40947.9	41078	2.80742	1.10217	2.54718	28856.8	28948.4	8560.09	20657.5	1.97844	65642.5
3	Q61838_CHAIN_0	A2M_MOUSE	Alpha-2-macroglobulin 35 kDa subunit [CHAIN 0]	1817.9	40.99	137	55	1	Q61838	2	Q61838_CHAIN_1,Q61838_CHAIN_2	6.2	163072	uniprot_sprot	K|ALLAYAFALAGNK|A	[TMTsixplex_Nterm]ALLAYAFALAGNK[TMTsixplex_K]	2	1136-1148	TRUE	13.288	-0.2	594.362	3	246.65	1780.07	0	3	Q61838,Q61838_CHAIN_0,Q61838_CHAIN_1	25581.7	89935.6	208530	138955	65158.8	57384.4	26487	90650.3	215624	133890	61465.7	58934.3	1.02785	0.344478	2.9838	43316.1	41532.1	26487	90650.3	0.724348	98533.9
3	Q61838_CHAIN_0	A2M_MOUSE	Alpha-2-macroglobulin 35 kDa subunit [CHAIN 0]	1817.9	40.99	137	55	1	Q61838	2	Q61838_CHAIN_1,Q61838_CHAIN_2	6.2	163072	uniprot_sprot	K|ALLAYAFALAGNK|A	[TMTsixplex_Nterm]ALLAYAFALAGNK[TMTsixplex_K]	2	1136-1148	TRUE	14.432	-0.102	891.04	2	246.68	1780.07	0	3	Q61838,Q61838_CHAIN_0,Q61838_CHAIN_1	17721.3	58441.6	128372	92103.8	43592.5	31412.2	18363.8	58934.9	132473	89286.2	41359.3	32044.6	0.949614	0.331008	2.86886	29146.7	22582.5	18363.8	58934.9	0.669212	66302
3	Q61838_CHAIN_0	A2M_MOUSE	Alpha-2-macroglobulin 35 kDa subunit [CHAIN 0]	1817.9	40.99	137	55	1	Q61838	2	Q61838_CHAIN_1,Q61838_CHAIN_2	6.2	163072	uniprot_sprot	K|ALSFYQPR|A	[TMTsixplex_Nterm]ALSFYQPR	1	1182-1189	TRUE	7.936	1.061	605.842	2	125.17	1209.67	0	3	Q61838,Q61838_CHAIN_0,Q61838_CHAIN_1	22523.7	73251.9	118560	125497	88210.8	59736.2	23342.4	74368.5	120664	123949	86281	60725.3	1.5045	0.600975	2.50344	60803.9	42794.3	23342.4	74368.5	1.06025	138315
3	Q61838_CHAIN_0	A2M_MOUSE	Alpha-2-macroglobulin 35 kDa subunit [CHAIN 0]	1817.9	40.99	137	55	1	Q61838	2	Q61838_CHAIN_1,Q61838_CHAIN_2	6.2	163072	uniprot_sprot	K|ALSFYQPR|A	[TMTsixplex_Nterm]ALSFYQPR	1	1182-1189	TRUE	8.558	2.262	404.23	3	125.53	1209.67	0	3	Q61838,Q61838_CHAIN_0,Q61838_CHAIN_1	3141.75	11080.8	16542.3	13611.9	10641.6	7391.99	3252.29	11291.2	16852.8	13213.9	10472.1	7520.11	1.23714	0.598411	2.06737	7379.92	5299.57	3252.29	11291.2	0.871834	16787.6
3	Q61838_CHAIN_0	A2M_MOUSE	Alpha-2-macroglobulin 35 kDa subunit [CHAIN 0]	1817.9	40.99	137	55	1	Q61838	2	Q61838_CHAIN_1,Q61838_CHAIN_2	6.2	163072	uniprot_sprot	K|ALSFYQPR|A	[TMTsixplex_Nterm]ALSFYQPR	1	1182-1189	TRUE	11.159	0.274	605.843	2	125.85	1209.67	0	3	Q61838,Q61838_CHAIN_0,Q61838_CHAIN_1	438471	1.74172e+06	4.06765e+06	3.57345e+06	960980	681710	453179	1.75645e+06	4.193e+06	3.53573e+06	846562	696864	0.6985	0.1997	3.49775	596588	491094	453179	1.75645e+06	0.492246	1.3571e+06
3	Q61838_CHAIN_0	A2M_MOUSE	Alpha-2-macroglobulin 35 kDa subunit [CHAIN 0]	1817.9	40.99	137	55	1	Q61838	2	Q61838_CHAIN_1,Q61838_CHAIN_2	6.2	163072	uniprot_sprot	K|ALSFYQPR|A	[TMTsixplex_Nterm]ALSFYQPR	1	1182-1189	TRUE	8.877	-0.004	605.843	2	126.53	1209.67	0	3	Q61838,Q61838_CHAIN_0,Q61838_CHAIN_1	60077.1	219167	435494	409347	182080	138093	62167.4	221805	446732	404647	171347	141167	1.10051	0.367068	2.9981	120752	99483.1	62167.4	221805	0.775549	274682
3	Q61838_CHAIN_0	A2M_MOUSE	Alpha-2-macroglobulin 35 kDa subunit [CHAIN 0]	1817.9	40.99	137	55	1	Q61838	2	Q61838_CHAIN_1,Q61838_CHAIN_2	6.2	163072	uniprot_sprot	R|AMGVPMMGLDYSDEINQVVEVR|E	[TMTsixplex_Nterm]AMGVPMMGLDYSDEINQVVEVR	1	695-716	TRUE	15.044	0.42	1341.66	2	208.48	2681.31	0	3	Q61838,Q61838_CHAIN_0,Q61838_CHAIN_1	4606.78	16211.5	35820.6	32441.1	8669.91	8022.64	4769.7	16348.3	36864.3	32163.1	7570.33	8267.96	0.74999	0.229449	3.26866	5334.96	5826.59	4769.7	16348.3	0.528533	12135.8
3	Q61838_CHAIN_0	A2M_MOUSE	Alpha-2-macroglobulin 35 kDa subunit [CHAIN 0]	1817.9	40.99	137	55	1	Q61838	2	Q61838_CHAIN_1,Q61838_CHAIN_2	6.2	163072	uniprot_sprot	R|AMGVPMMGLDYSDEINQVVEVR|E	[TMTsixplex_Nterm]AMGVPM[Oxidation_M]MGLDYSDEINQVVEVR	2	695-716	TRUE	11.569	-2.482	900.11	3	180.13	2697.3	0	3	Q61838,Q61838_CHAIN_0,Q61838_CHAIN_1	10696.1	29034.3	47777	44200.7	39253.1	28376.8	11108.5	29385.6	48754	43082.3	38839.1	28906.7	1.67298	0.737681	2.26789	27370.7	20371.1	11108.5	29385.6	1.17898	62262
3	Q61838_CHAIN_0	A2M_MOUSE	Alpha-2-macroglobulin 35 kDa subunit [CHAIN 0]	1817.9	40.99	137	55	1	Q61838	2	Q61838_CHAIN_1,Q61838_CHAIN_2	6.2	163072	uniprot_sprot	R|AMGVPMMGLDYSDEINQVVEVR|E	[TMTsixplex_Nterm]AMGVPM[Oxidation_M]MGLDYSDEINQVVEVR	2	695-716	TRUE	9.06	-2.482	900.11	3	205.22	2697.3	0	3	Q61838,Q61838_CHAIN_0,Q61838_CHAIN_1	10606.7	43901.3	61102.8	63878.8	26981.3	19198.1	10953	44866.5	61880	63600.5	25284.8	19584.4	0.803826	0.357579	2.24797	17818.7	13801.5	10953	44866.5	0.566472	40533.4
3	Q61838_CHAIN_0	A2M_MOUSE	Alpha-2-macroglobulin 35 kDa subunit [CHAIN 0]	1817.9	40.99	137	55	1	Q61838	2	Q61838_CHAIN_1,Q61838_CHAIN_2	6.2	163072	uniprot_sprot	K|APFALQVNTLPLNFDK|A	[TMTsixplex_Nterm]APFALQVNTLPLNFDK[TMTsixplex_K]	2	1334-1349	TRUE	13.187	0.16	749.436	3	220.55	2245.29	0	3	Q61838,Q61838_CHAIN_0,Q61838_CHAIN_2	214234	529599	1.10285e+06	885923	353559	246954	222720	531926	1.13528e+06	868095	329725	251798	0.770591	0.290272	2.65472	232364	177447	222720	531926	0.54305	528574
3	Q61838_CHAIN_0	A2M_MOUSE	Alpha-2-macroglobulin 35 kDa subunit [CHAIN 0]	1817.9	40.99	137	55	1	Q61838	2	Q61838_CHAIN_1,Q61838_CHAIN_2	6.2	163072	uniprot_sprot	K|APFALQVNTLPLNFDK|A	[TMTsixplex_Nterm]APFALQVNTLPLNFDK[TMTsixplex_K]	2	1334-1349	TRUE	11.443	0.966	1123.65	2	220.58	2245.29	0	3	Q61838,Q61838_CHAIN_0,Q61838_CHAIN_2	24376	78294.7	153953	138286	48829.3	47240.1	25267.5	79119.4	158002	136701	44444.5	48688.3	0.892188	0.316023	2.82318	31320.9	34311.6	25267.5	79119.4	0.628743	71247.8
3	Q61838_CHAIN_0	A2M_MOUSE	Alpha-2-macroglobulin 35 kDa subunit [CHAIN 0]	1817.9	40.99	137	55	1	Q61838	2	Q61838_CHAIN_1,Q61838_CHAIN_2	6.2	163072	uniprot_sprot	K|APFALQVNTLPLNFDK|A	[TMTsixplex_Nterm]APFALQVNTLPLNFDK[TMTsixplex_K]	2	1334-1349	TRUE	14.888	-0.054	749.437	3	221.23	2245.29	0	3	Q61838,Q61838_CHAIN_0,Q61838_CHAIN_2	124943	398499	907372	763292	245421	180367	129531	400982	935392	751944	222334	184422	0.766722	0.241064	3.18057	156683	129966	129531	400982	0.540324	356417
3	Q61838_CHAIN_0	A2M_MOUSE	Alpha-2-macroglobulin 35 kDa subunit [CHAIN 0]	1817.9	40.99	137	55	1	Q61838	2	Q61838_CHAIN_1,Q61838_CHAIN_2	6.2	163072	uniprot_sprot	K|APFALQVNTLPLNFDK|A	[TMTsixplex_Nterm]APFALQVNTLPLNFDK[TMTsixplex_K]	2	1334-1349	TRUE	7.501	-1.457	562.33	4	221.23	2245.29	0	3	Q61838,Q61838_CHAIN_0,Q61838_CHAIN_2	900.572	3912.75	6879.48	5805.95	4733.08	4568.81	929.287	3983.05	7042.23	5637.83	4628.66	4699.63	1.89895	0.735666	2.58127	3261.9	3311.92	929.287	3983.05	1.33823	7420.07
3	Q61838_CHAIN_0	A2M_MOUSE	Alpha-2-macroglobulin 35 kDa subunit [CHAIN 0]	1817.9	40.99	137	55	1	Q61838	2	Q61838_CHAIN_1,Q61838_CHAIN_2	6.2	163072	uniprot_sprot	K|APFALQVNTLPLNFDKAGDHR|T	[TMTsixplex_Nterm]APFALQVNTLPLNFDK[TMTsixplex_K]AGDHR	2	1334-1354	TRUE	11.01	0.812	696.39	4	198.03	2781.53	1	3	Q61838,Q61838_CHAIN_0,Q61838_CHAIN_2	10557.6	31736.2	51543	58143.2	29119.3	24849.6	10952.1	32168.2	52414.3	57958.9	27613.8	25492.8	1.23159	0.481155	2.55966	19460	17965.3	10952.1	32168.2	0.867927	44266.9
3	Q61838_CHAIN_0	A2M_MOUSE	Alpha-2-macroglobulin 35 kDa subunit [CHAIN 0]	1817.9	40.99	137	55	1	Q61838	2	Q61838_CHAIN_1,Q61838_CHAIN_2	6.2	163072	uniprot_sprot	K|ATVLNYMSHCIQIR|V	[TMTsixplex_Nterm]ATVLNYMSHC[Cys_CAM]IQIR	2	800-813	TRUE	20.005	-0.287	645.676	3	174.03	1934.01	0	3	Q61838,Q61838_CHAIN_0,Q61838_CHAIN_1	66275.1	275637	603766	520594	150504	121291	68445.6	278719	621614	514216	133794	124458	0.74389	0.227369	3.27173	94287.3	87708.1	68445.6	278719	0.524234	214482
3	Q61838_CHAIN_0	A2M_MOUSE	Alpha-2-macroglobulin 35 kDa subunit [CHAIN 0]	1817.9	40.99	137	55	1	Q61838	2	Q61838_CHAIN_1,Q61838_CHAIN_2	6.2	163072	uniprot_sprot	K|ATVLNYMSHCIQIR|V	[TMTsixplex_Nterm]ATVLNYM[Oxidation_M]SHC[Cys_CAM]IQIR	3	800-813	TRUE	8.872	0.373	651.008	3	130.58	1950	0	3	Q61838,Q61838_CHAIN_0,Q61838_CHAIN_1	19239.7	54000.8	91209.7	78104.1	75945.5	58249.8	19974.4	54666.9	93247.1	75557.4	75362.7	59459.9	1.80627	0.798691	2.26154	53109.6	41902.6	19974.4	54666.9	1.27292	120812
3	Q61838_CHAIN_0	A2M_MOUSE	Alpha-2-macroglobulin 35 kDa subunit [CHAIN 0]	1817.9	40.99	137	55	1	Q61838	2	Q61838_CHAIN_1,Q61838_CHAIN_2	6.2	163072	uniprot_sprot	K|DHENCISGEDITHNGIVYTPK|H	[TMTsixplex_Nterm]DHENC[Cys_CAM]ISGEDITHNGIVYTPK[TMTsixplex_K]	3	614-634	TRUE	9.009	0.315	715.11	4	125	2856.41	0	3	Q61838,Q61838_CHAIN_0,Q61838_CHAIN_1	8783.84	31418.4	58452.1	51527.5	36015.7	34406.2	9091.78	31852	59903	50350.9	34920.5	35389.5	1.71724	0.63771	2.69281	24609.2	24939.7	9091.78	31852	1.21017	55980.1
3	Q61838_CHAIN_0	A2M_MOUSE	Alpha-2-macroglobulin 35 kDa subunit [CHAIN 0]	1817.9	40.99	137	55	1	Q61838	2	Q61838_CHAIN_1,Q61838_CHAIN_2	6.2	163072	uniprot_sprot	R|DLSSSDLSTASK|I	[TMTsixplex_Nterm]DLSSSDLSTASK[TMTsixplex_K]	2	1216-1227	TRUE	8.877	7.734	834.95	2	107.13	1667.9	0	3	Q61838,Q61838_CHAIN_0,Q61838_CHAIN_2	8398.03	28288.6	52464	47889.2	17731.2	13714.7	8699.62	28651.6	53745.3	47367.6	16341.2	14038.9	0.813362	0.300457	2.70708	11516	9893.47	8699.62	28651.6	0.573192	26196.2
3	Q61838_CHAIN_0	A2M_MOUSE	Alpha-2-macroglobulin 35 kDa subunit [CHAIN 0]	1817.9	40.99	137	55	1	Q61838	2	Q61838_CHAIN_1,Q61838_CHAIN_2	6.2	163072	uniprot_sprot	R|DLSSSDLSTASK|I	[TMTsixplex_Nterm]DLSSSDLSTASK[TMTsixplex_K]	2	1216-1227	TRUE	14.153	-0.243	556.974	3	107.57	1667.9	0	3	Q61838,Q61838_CHAIN_0,Q61838_CHAIN_2	232374	667073	1.33972e+06	1278793	600810	490832	241199	672277	1.37447e+06	1.26426e+06	567323	502924	1.17162	0.405592	2.88867	399804	354420	241199	672277	0.825663	909460
3	Q61838_CHAIN_0	A2M_MOUSE	Alpha-2-macroglobulin 35 kDa subunit [CHAIN 0]	1817.9	40.99	137	55	1	Q61838	2	Q61838_CHAIN_1,Q61838_CHAIN_2	6.2	163072	uniprot_sprot	R|DLSSSDLSTASK|I	[TMTsixplex_Nterm]DLSSSDLSTASK[TMTsixplex_K]	2	1216-1227	TRUE	11.481	-0.156	834.957	2	107.8	1667.9	0	3	Q61838,Q61838_CHAIN_0,Q61838_CHAIN_2	1.73706e+06	6.65735e+06	12569942	11011722	2.43331e+06	1889560	1.79615e+06	6.75286e+06	1.28911e+07	1.09127e+07	2.05598e+06	1.9397e+06	0.467384	0.167859	2.78439	1.44889e+06	1.36694e+06	1.79615e+06	6.75286e+06	0.329375	3.29588e+06
3	Q61838_CHAIN_0	A2M_MOUSE	Alpha-2-macroglobulin 35 kDa subunit [CHAIN 0]	1817.9	40.99	137	55	1	Q61838	2	Q61838_CHAIN_1,Q61838_CHAIN_2	6.2	163072	uniprot_sprot	K|DLTFYYLIK|A	[TMTsixplex_Nterm]DLTFYYLIK[TMTsixplex_K]	2	467-475	TRUE	8.281	-1.095	817.485	2	211.25	1632.95	0	3	Q61838,Q61838_CHAIN_0,Q61838_CHAIN_1	28207.5	101830	203625	155473	69852.7	50282.1	29193.2	103090	209494	151572	65930.2	51302.1	0.886225	0.324684	2.7295	46462.3	36153.6	29193.2	103090	0.62454	105691
3	Q61838_CHAIN_0	A2M_MOUSE	Alpha-2-macroglobulin 35 kDa subunit [CHAIN 0]	1817.9	40.99	137	55	1	Q61838	2	Q61838_CHAIN_1,Q61838_CHAIN_2	6.2	163072	uniprot_sprot	K|DLTFYYLIK|A	[TMTsixplex_Nterm]DLTFYYLIK[TMTsixplex_K]	2	467-475	TRUE	11.652	-0.005	817.484	2	211.93	1632.95	0	3	Q61838,Q61838_CHAIN_0,Q61838_CHAIN_1	369172	1.30657e+06	3.11936e+06	2.31742e+06	713204	516455	382207	1.31536e+06	3.22386e+06	2.26371e+06	642627	527899	0.689531	0.213305	3.2326	452872	372021	382207	1.31536e+06	0.485926	1.03018e+06
3	Q61838_CHAIN_0	A2M_MOUSE	Alpha-2-macroglobulin 35 kDa subunit [CHAIN 0]	1817.9	40.99	137	55	1	Q61838	2	Q61838_CHAIN_1,Q61838_CHAIN_2	6.2	163072	uniprot_sprot	K|DLTFYYLIK|A	[TMTsixplex_Nterm]DLTFYYLIK[TMTsixplex_K]	2	467-475	TRUE	10.099	-0.959	545.326	3	212.03	1632.95	0	3	Q61838,Q61838_CHAIN_0,Q61838_CHAIN_1	2711.48	13674.1	27195.6	22494.2	10201.4	5756.73	2790.34	13898.2	27944.6	22051.7	9683.31	5813.73	0.928602	0.309964	2.99584	6824.02	4097.05	2790.34	13898.2	0.654404	15523.1
3	Q61838_CHAIN_0	A2M_MOUSE	Alpha-2-macroglobulin 35 kDa subunit [CHAIN 0]	1817.9	40.99	137	55	1	Q61838	2	Q61838_CHAIN_1,Q61838_CHAIN_2	6.2	163072	uniprot_sprot	K|DLTFYYLIK|A	[TMTsixplex_Nterm]DLTFYYLIK[TMTsixplex_K]	2	467-475	TRUE	9.468	4.794	817.48	2	212.6	1632.95	0	3	Q61838,Q61838_CHAIN_0,Q61838_CHAIN_1	17339.6	56717.3	114639	96164.3	38312.2	31749.9	17969.6	57300.2	117844	94513.6	35563.4	32563.9	0.905107	0.320814	2.82128	25062.2	22948.4	17969.6	57300.2	0.637847	57010.7
3	Q61838_CHAIN_0	A2M_MOUSE	Alpha-2-macroglobulin 35 kDa subunit [CHAIN 0]	1817.9	40.99	137	55	1	Q61838	2	Q61838_CHAIN_1,Q61838_CHAIN_2	6.2	163072	uniprot_sprot	K|EVLVTIESSGTFSK|T	[TMTsixplex_Nterm]EVLVTIESSGTFSK[TMTsixplex_K]	2	1269-1282	TRUE	16.684	-7.841	652.38	3	173.23	1954.1	0	3	Q61838,Q61838_CHAIN_0,Q61838_CHAIN_2	37841	136619	273625	257294	95615	65980.9	39163.7	138211	280753	254904	88394.7	67266.7	0.877587	0.290599	3.01992	62293.5	47404.2	39163.7	138211	0.618452	141703
3	Q61838_CHAIN_0	A2M_MOUSE	Alpha-2-macroglobulin 35 kDa subunit [CHAIN 0]	1817.9	40.99	137	55	1	Q61838	2	Q61838_CHAIN_1,Q61838_CHAIN_2	6.2	163072	uniprot_sprot	K|EVLVTIESSGTFSK|T	[TMTsixplex_Nterm]EVLVTIESSGTFSK[TMTsixplex_K]	2	1269-1282	TRUE	17.309	-1.502	652.376	3	173.92	1954.1	0	3	Q61838,Q61838_CHAIN_0,Q61838_CHAIN_2	69151.8	258384	557891	460202	166949	127681	71535	261063	574520	452237	153583	130658	0.854607	0.276834	3.08708	108233	92077.5	71535	261063	0.602258	246204
3	Q61838_CHAIN_0	A2M_MOUSE	Alpha-2-macroglobulin 35 kDa subunit [CHAIN 0]	1817.9	40.99	137	55	1	Q61838	2	Q61838_CHAIN_1,Q61838_CHAIN_2	6.2	163072	uniprot_sprot	K|EVLVTIESSGTFSK|T	[TMTsixplex_Nterm]EVLVTIESSGTFSK[TMTsixplex_K]	2	1269-1282	TRUE	17.494	-1.331	978.06	2	174.05	1954.1	0	3	Q61838,Q61838_CHAIN_0,Q61838_CHAIN_2	35851.9	137061	291539	251369	77635.4	63744.9	37074.7	138565	299953	248151	69701.2	65426.8	0.769345	0.246537	3.12061	49119.8	46107.5	37074.7	138565	0.542173	111736
3	Q61838_CHAIN_0	A2M_MOUSE	Alpha-2-macroglobulin 35 kDa subunit [CHAIN 0]	1817.9	40.99	137	55	1	Q61838	2	Q61838_CHAIN_1,Q61838_CHAIN_2	6.2	163072	uniprot_sprot	K|EVLVTIESSGTFSK|T	[TMTsixplex_Nterm]EVLVTIESSGTFSK[TMTsixplex_K]	2	1269-1282	TRUE	15.712	-0.562	652.375	3	174.58	1954.1	0	3	Q61838,Q61838_CHAIN_0,Q61838_CHAIN_2	36110	123748	282211	250355	108090	75787.9	37401.1	124630	290705	246658	101619	77262.5	1.10399	0.332887	3.31642	71612.6	54448.4	37401.1	124630	0.778005	162902
3	Q61838_CHAIN_0	A2M_MOUSE	Alpha-2-macroglobulin 35 kDa subunit [CHAIN 0]	1817.9	40.99	137	55	1	Q61838	2	Q61838_CHAIN_1,Q61838_CHAIN_2	6.2	163072	uniprot_sprot	K|EVLVTIESSGTFSK|T	[TMTsixplex_Nterm]EVLVTIESSGTFSK[TMTsixplex_K]	2	1269-1282	TRUE	12.849	-1.331	978.06	2	174.73	1954.1	0	3	Q61838,Q61838_CHAIN_0,Q61838_CHAIN_2	16968.6	51280.6	102164	88110.2	42194.7	29263.1	17602.4	51757.2	104941	86547.2	40086.2	29808.7	1.00772	0.36501	2.7608	28249.5	21006.8	17602.4	51757.2	0.710159	64261.1
3	Q61838_CHAIN_0	A2M_MOUSE	Alpha-2-macroglobulin 35 kDa subunit [CHAIN 0]	1817.9	40.99	137	55	1	Q61838	2	Q61838_CHAIN_1,Q61838_CHAIN_2	6.2	163072	uniprot_sprot	K|EVLVTIESSGTFSK|T	[TMTsixplex_Nterm]EVLVTIESSGTFSK[TMTsixplex_K]	2	1269-1282	TRUE	15.852	-0.999	652.376	3	175.27	1954.1	0	3	Q61838,Q61838_CHAIN_0,Q61838_CHAIN_2	29600.1	95385.5	172455	163462	62907.2	47681.6	30680.5	96594.9	176445	161980	58268.8	48768	0.840985	0.316279	2.659	41063.2	34367.7	30680.5	96594.9	0.592659	93409.1
3	Q61838_CHAIN_0	A2M_MOUSE	Alpha-2-macroglobulin 35 kDa subunit [CHAIN 0]	1817.9	40.99	137	55	1	Q61838	2	Q61838_CHAIN_1,Q61838_CHAIN_2	6.2	163072	uniprot_sprot	K|EVLVTIESSGTFSK|T	[TMTsixplex_Nterm]EVLVTIESSGTFSK[TMTsixplex_K]	2	1269-1282	TRUE	14.182	-7.841	652.38	3	175.93	1954.1	0	3	Q61838,Q61838_CHAIN_0,Q61838_CHAIN_2	16002.3	57870.9	97056.4	97543.2	48481.4	31270.9	16560.1	58805.7	98980.7	96665.6	46266.1	31757.9	1.03527	0.398801	2.59596	32604.7	22380.4	16560.1	58805.7	0.729575	74168
3	Q61838_CHAIN_0	A2M_MOUSE	Alpha-2-macroglobulin 35 kDa subunit [CHAIN 0]	1817.9	40.99	137	55	1	Q61838	2	Q61838_CHAIN_1,Q61838_CHAIN_2	6.2	163072	uniprot_sprot	K|EVLVTIESSGTFSK|T	[TMTsixplex_Nterm]EVLVTIESSGTFSK[TMTsixplex_K]	2	1269-1282	TRUE	14.462	-7.841	652.38	3	176.63	1954.1	0	3	Q61838,Q61838_CHAIN_0,Q61838_CHAIN_2	17582.6	51529.7	97119.2	93794.4	51101.7	38500.2	18245.7	52040.8	99448.6	92591.1	48982.9	39323.2	1.25637	0.459832	2.73224	34519.2	27711.8	18245.7	52040.8	0.88539	78523.1
3	Q61838_CHAIN_0	A2M_MOUSE	Alpha-2-macroglobulin 35 kDa subunit [CHAIN 0]	1817.9	40.99	137	55	1	Q61838	2	Q61838_CHAIN_1,Q61838_CHAIN_2	6.2	163072	uniprot_sprot	K|EVLVTIESSGTFSK|T	[TMTsixplex_Nterm]EVLVTIESSGTFSK[TMTsixplex_K]	2	1269-1282	TRUE	13.218	-7.841	652.38	3	177.3	1954.1	0	3	Q61838,Q61838_CHAIN_0,Q61838_CHAIN_2	14442.2	43328	77092.1	82054.1	50947.1	33989.9	14982.5	43827.4	78686	81253.9	49443.1	34542.9	1.42809	0.52511	2.71961	34843.5	24343.1	14982.5	43827.4	1.0064	79260.8
3	Q61838_CHAIN_0	A2M_MOUSE	Alpha-2-macroglobulin 35 kDa subunit [CHAIN 0]	1817.9	40.99	137	55	1	Q61838	2	Q61838_CHAIN_1,Q61838_CHAIN_2	6.2	163072	uniprot_sprot	R|FCQEFQHYPAMGGVAPQALAVAASGPGSSFR|A	[TMTsixplex_Nterm]FC[Cys_CAM]QEFQHYPAMGGVAPQALAVAASGPGSSFR	2	664-694	TRUE	12.405	0.595	867.676	4	192.33	3466.68	0	3	Q61838,Q61838_CHAIN_0,Q61838_CHAIN_1	13557.4	55499.8	85995.3	90414.1	36577	26316.8	14003.1	56584	87413.8	90077.1	34106.5	26861.8	0.863733	0.343501	2.5145	24035.5	18930.1	14003.1	56584	0.608689	54675.3
3	Q61838_CHAIN_0	A2M_MOUSE	Alpha-2-macroglobulin 35 kDa subunit [CHAIN 0]	1817.9	40.99	137	55	1	Q61838	2	Q61838_CHAIN_1,Q61838_CHAIN_2	6.2	163072	uniprot_sprot	R|FCQEFQHYPAMGGVAPQALAVAASGPGSSFR|A	[TMTsixplex_Nterm]FC[Cys_CAM]QEFQHYPAMGGVAPQALAVAASGPGSSFR	2	664-694	TRUE	20.05	-0.712	1156.57	3	192.37	3466.68	0	3	Q61838,Q61838_CHAIN_0,Q61838_CHAIN_1	12945.5	42594.1	88545.9	82524.6	23422.8	16983.9	13415.1	42984.8	90957	81925.9	20808.2	17369.3	0.676908	0.220829	3.0653	14664	12240.5	13415.1	42984.8	0.47703	33357.1
3	Q61838_CHAIN_0	A2M_MOUSE	Alpha-2-macroglobulin 35 kDa subunit [CHAIN 0]	1817.9	40.99	137	55	1	Q61838	2	Q61838_CHAIN_1,Q61838_CHAIN_2	6.2	163072	uniprot_sprot	R|FCQEFQHYPAMGGVAPQALAVAASGPGSSFR|A	[TMTsixplex_Nterm]FC[Cys_CAM]QEFQHYPAM[Oxidation_M]GGVAPQALAVAASGPGSSFR	3	664-694	TRUE	9.613	-5.936	871.68	4	163.43	3482.67	0	3	Q61838,Q61838_CHAIN_0,Q61838_CHAIN_1	14220.1	34338.4	51631.4	58209.7	45081.6	34245.7	14785.7	34721.6	52368.7	57556.6	44227.9	34959.3	1.5995	0.720373	2.22038	31168.3	24636.5	14785.7	34721.6	1.1272	70900.5
3	Q61838_CHAIN_0	A2M_MOUSE	Alpha-2-macroglobulin 35 kDa subunit [CHAIN 0]	1817.9	40.99	137	55	1	Q61838	2	Q61838_CHAIN_1,Q61838_CHAIN_2	6.2	163072	uniprot_sprot	R|GEAFTLKATVLNYMSHCIQIR|V	[TMTsixplex_Nterm]GEAFTLK[TMTsixplex_K]ATVLNYMSHC[Cys_CAM]IQIR	3	793-813	TRUE	9.829	-1.636	728.4	4	241.68	2909.57	1	3	Q61838,Q61838_CHAIN_0,Q61838_CHAIN_1	2302.21	6798.49	10994	12749.6	9062.71	7557.26	2388.73	6889.12	11171.2	12646.4	8825.71	7740.91	1.78561	0.695563	2.56714	6219.65	5455.17	2388.73	6889.12	1.25835	14148.2
3	Q61838_CHAIN_0	A2M_MOUSE	Alpha-2-macroglobulin 35 kDa subunit [CHAIN 0]	1817.9	40.99	137	55	1	Q61838	2	Q61838_CHAIN_1,Q61838_CHAIN_2	6.2	163072	uniprot_sprot	R|GEAFTLKATVLNYMSHCIQIR|V	[TMTsixplex_Nterm]GEAFTLK[TMTsixplex_K]ATVLNYMSHC[Cys_CAM]IQIR	3	793-813	TRUE	8.218	-1.636	728.4	4	242.42	2909.57	1	3	Q61838,Q61838_CHAIN_0,Q61838_CHAIN_1	3796.84	8945.91	13226.2	13171.7	11776	7807.35	3948.75	9047.59	13435	12893.8	11675.9	7925.44	1.50822	0.744486	2.02586	8228.26	5585.21	3948.75	9047.59	1.06287	18717.4
3	Q61838_CHAIN_0	A2M_MOUSE	Alpha-2-macroglobulin 35 kDa subunit [CHAIN 0]	1817.9	40.99	137	55	1	Q61838	2	Q61838_CHAIN_1,Q61838_CHAIN_2	6.2	163072	uniprot_sprot	K|GHDMKIEVEAK|I	[TMTsixplex_Nterm]GHDMK[TMTsixplex_K]IEVEAK[TMTsixplex_K]	3	290-300	TRUE	10.037	1.899	648.71	3	110.03	1943.11	1	3	Q61838,Q61838_CHAIN_0,Q61838_CHAIN_1	14133.9	33168.3	57720.2	57469.4	33844.5	21915	14700.4	33416.1	58949	56761.8	32745	22247.3	1.1429	0.475256	2.40481	23076	15678.1	14700.4	33416.1	0.805423	52492.6
3	Q61838_CHAIN_0	A2M_MOUSE	Alpha-2-macroglobulin 35 kDa subunit [CHAIN 0]	1817.9	40.99	137	55	1	Q61838	2	Q61838_CHAIN_1,Q61838_CHAIN_2	6.2	163072	uniprot_sprot	K|GKPIPNK|N	[TMTsixplex_Nterm]GK[TMTsixplex_K]PIPNK[TMTsixplex_K]	3	351-357	TRUE	8.376	0.399	480.988	3	93.92	1439.94	1	3	Q61838,Q61838_CHAIN_0,Q61838_CHAIN_1	47814.7	148385	276328	195699	122253	83228.7	49583.3	150188	283999	188697	118756	84647.5	1.01818	0.430304	2.36619	83689.4	59652.8	49583.3	150188	0.717533	190374
3	Q61838_CHAIN_0	A2M_MOUSE	Alpha-2-macroglobulin 35 kDa subunit [CHAIN 0]	1817.9	40.99	137	55	1	Q61838	2	Q61838_CHAIN_1,Q61838_CHAIN_2	6.2	163072	uniprot_sprot	K|GSGSGCVYLQTSLK|Y	[TMTsixplex_Nterm]GSGSGC[Cys_CAM]VYLQTSLK[TMTsixplex_K]	3	1310-1323	TRUE	16.044	0.123	958.021	2	131.88	1914.03	0	3	Q61838,Q61838_CHAIN_0,Q61838_CHAIN_2	19840	83875.8	194819	171408	52083.7	40694.6	20484.9	84666.8	200787	169437	46703.5	41706.5	0.840786	0.238801	3.52086	32912.9	29391.4	20484.9	84666.8	0.592518	74869.1
3	Q61838_CHAIN_0	A2M_MOUSE	Alpha-2-macroglobulin 35 kDa subunit [CHAIN 0]	1817.9	40.99	137	55	1	Q61838	2	Q61838_CHAIN_1,Q61838_CHAIN_2	6.2	163072	uniprot_sprot	K|GSGSGCVYLQTSLK|Y	[TMTsixplex_Nterm]GSGSGC[Cys_CAM]VYLQTSLK[TMTsixplex_K]	3	1310-1323	TRUE	15.685	-0.705	958.022	2	132.57	1914.03	0	3	Q61838,Q61838_CHAIN_0,Q61838_CHAIN_2	61935.1	238809	584191	515982	133396	98072.9	64043.6	240352	602756	510835	116566	100399	0.712774	0.194834	3.65837	82146.3	70753.2	64043.6	240352	0.502306	186864
3	Q61838_CHAIN_0	A2M_MOUSE	Alpha-2-macroglobulin 35 kDa subunit [CHAIN 0]	1817.9	40.99	137	55	1	Q61838	2	Q61838_CHAIN_1,Q61838_CHAIN_2	6.2	163072	uniprot_sprot	K|HSLGDNDAHSIFQSVGINIFTNSK|I	[TMTsixplex_Nterm]HSLGDNDAHSIFQSVGINIFTNSK[TMTsixplex_K]	2	635-658	TRUE	13.634	-3.397	1020.54	3	197.97	3058.59	0	3	Q61838,Q61838_CHAIN_0,Q61838_CHAIN_1	12283.2	38251.5	70381	65484.7	30153.2	22903.4	12737.1	38700	72063	64670.7	28472.5	23411.7	1.00869	0.379454	2.65827	20065.1	16498.7	12737.1	38700	0.710846	45643.5
3	Q61838_CHAIN_0	A2M_MOUSE	Alpha-2-macroglobulin 35 kDa subunit [CHAIN 0]	1817.9	40.99	137	55	1	Q61838	2	Q61838_CHAIN_1,Q61838_CHAIN_2	6.2	163072	uniprot_sprot	K|IEHSFEVK|E	[TMTsixplex_Nterm]IEHSFEVK[TMTsixplex_K]	2	189-196	TRUE	7.761	2.046	723.92	2	115.15	1445.83	0	3	Q61838,Q61838_CHAIN_0,Q61838_CHAIN_1	13739.6	46384.3	116132	58781.8	58424.3	35407.2	14234	46643	120561	54177.4	58377.8	35790.9	1.54687	0.538913	2.87035	41140	25222.5	14234	46643	1.09011	93583.8
3	Q61838_CHAIN_0	A2M_MOUSE	Alpha-2-macroglobulin 35 kDa subunit [CHAIN 0]	1817.9	40.99	137	55	1	Q61838	2	Q61838_CHAIN_1,Q61838_CHAIN_2	6.2	163072	uniprot_sprot	K|IEHSFEVK|E	[TMTsixplex_Nterm]IEHSFEVK[TMTsixplex_K]	2	189-196	TRUE	9.505	-0.036	482.95	3	115.17	1445.83	0	3	Q61838,Q61838_CHAIN_0,Q61838_CHAIN_1	39398.8	193936	582672	122720	265841	143595	40572.5	194979	609634	89987.1	272524	144149	1.76892	0.595569	2.97014	192053	101585	40572.5	194979	1.2466	436875
3	Q61838_CHAIN_0	A2M_MOUSE	Alpha-2-macroglobulin 35 kDa subunit [CHAIN 0]	1817.9	40.99	137	55	1	Q61838	2	Q61838_CHAIN_1,Q61838_CHAIN_2	6.2	163072	uniprot_sprot	K|IEHSFEVK|E	[TMTsixplex_Nterm]IEHSFEVK[TMTsixplex_K]	2	189-196	TRUE	7.621	-0.043	482.95	3	115.83	1445.83	0	3	Q61838,Q61838_CHAIN_0,Q61838_CHAIN_1	28410.4	161712	463980	121844	149484	88838.1	29167.3	163046	484707	99096.3	150864	89677.7	1.25143	0.412025	3.03727	106317	63197.6	29167.3	163046	0.881908	241846
3	Q61838_CHAIN_0	A2M_MOUSE	Alpha-2-macroglobulin 35 kDa subunit [CHAIN 0]	1817.9	40.99	137	55	1	Q61838	2	Q61838_CHAIN_1,Q61838_CHAIN_2	6.2	163072	uniprot_sprot	R|IFQWQNIHLAGGLHQLSFPLSVEPALGIYK|V	[TMTsixplex_Nterm]IFQWQNIHLAGGLHQLSFPLSVEPALGIYK[TMTsixplex_K]	2	149-178	TRUE	9.821	-0.63	767.836	5	248.53	3834.14	0	3	Q61838,Q61838_CHAIN_0,Q61838_CHAIN_1	2449.07	4705.34	8700.42	7764.6	4893.74	3752.46	2551.53	4711.63	8916.6	7609.21	4740.98	3833.6	1.18056	0.51886	2.27529	3341.06	2701.61	2551.53	4711.63	0.831961	7600.14
3	Q61838_CHAIN_0	A2M_MOUSE	Alpha-2-macroglobulin 35 kDa subunit [CHAIN 0]	1817.9	40.99	137	55	1	Q61838	2	Q61838_CHAIN_1,Q61838_CHAIN_2	6.2	163072	uniprot_sprot	R|IFQWQNIHLAGGLHQLSFPLSVEPALGIYK|V	[TMTsixplex_Nterm]IFQWQNIHLAGGLHQLSFPLSVEPALGIYK[TMTsixplex_K]	2	149-178	TRUE	12.893	2.12	959.54	4	248.62	3834.14	0	3	Q61838,Q61838_CHAIN_0,Q61838_CHAIN_1	4734.21	13250.9	30175.5	21626.2	8250.7	6898.83	4915.54	13310.4	31168.6	21020.2	7623.79	7078.59	0.806675	0.281715	2.86344	5372.64	4988.42	4915.54	13310.4	0.56848	12221.5
3	Q61838_CHAIN_0	A2M_MOUSE	Alpha-2-macroglobulin 35 kDa subunit [CHAIN 0]	1817.9	40.99	137	55	1	Q61838	2	Q61838_CHAIN_1,Q61838_CHAIN_2	6.2	163072	uniprot_sprot	R|IHYLLNEDIMK|N	[TMTsixplex_Nterm]IHYLLNEDIMK[TMTsixplex_K]	2	453-463	TRUE	11.812	-0.152	616.355	3	168.72	1846.04	0	3	Q61838,Q61838_CHAIN_0,Q61838_CHAIN_1	39872.7	135297	246011	208177	94713.3	62254.8	41300.1	137151	252132	204412	89653.5	63293	0.857079	0.335009	2.55838	63180.6	44603.8	41300.1	137151	0.604	143721
3	Q61838_CHAIN_0	A2M_MOUSE	Alpha-2-macroglobulin 35 kDa subunit [CHAIN 0]	1817.9	40.99	137	55	1	Q61838	2	Q61838_CHAIN_1,Q61838_CHAIN_2	6.2	163072	uniprot_sprot	R|IHYLLNEDIMK|N	[TMTsixplex_Nterm]IHYLLNEDIMK[TMTsixplex_K]	2	453-463	TRUE	11.464	-1.415	924.03	2	168.82	1846.04	0	3	Q61838,Q61838_CHAIN_0,Q61838_CHAIN_1	26150	83793	153177	124452	50578.4	42573.3	27106.4	84863.1	157103	122044	47039.7	43682.8	0.810243	0.325	2.49306	33149.8	30784.1	27106.4	84863.1	0.570994	75408.1
3	Q61838_CHAIN_0	A2M_MOUSE	Alpha-2-macroglobulin 35 kDa subunit [CHAIN 0]	1817.9	40.99	137	55	1	Q61838	2	Q61838_CHAIN_1,Q61838_CHAIN_2	6.2	163072	uniprot_sprot	R|IHYLLNEDIMK|N	[TMTsixplex_Nterm]IHYLLNEDIMK[TMTsixplex_K]	2	453-463	TRUE	8.213	-0.114	924.029	2	169.52	1846.04	0	3	Q61838,Q61838_CHAIN_0,Q61838_CHAIN_1	19514.9	67792.2	117041	110258	47242.8	36181.5	20206.8	68812.1	119592	109084	44275.8	37004.1	0.913062	0.355437	2.56885	31202	26077.5	20206.8	68812.1	0.643453	70977.3
3	Q61838_CHAIN_0	A2M_MOUSE	Alpha-2-macroglobulin 35 kDa subunit [CHAIN 0]	1817.9	40.99	137	55	1	Q61838	2	Q61838_CHAIN_1,Q61838_CHAIN_2	6.2	163072	uniprot_sprot	R|IHYLLNEDIMK|N	[TMTsixplex_Nterm]IHYLLNEDIMK[TMTsixplex_K]	2	453-463	TRUE	10.487	-8.305	616.36	3	169.52	1846.04	0	3	Q61838,Q61838_CHAIN_0,Q61838_CHAIN_1	35408.5	109863	236166	166971	89961.9	54567.3	36720.1	110758	243625	161356	86636.5	55251.8	0.962097	0.350357	2.74605	61054.4	38937	36720.1	110758	0.678008	138885
3	Q61838_CHAIN_0	A2M_MOUSE	Alpha-2-macroglobulin 35 kDa subunit [CHAIN 0]	1817.9	40.99	137	55	1	Q61838	2	Q61838_CHAIN_1,Q61838_CHAIN_2	6.2	163072	uniprot_sprot	R|IHYLLNEDIMKNEK|D	[TMTsixplex_Nterm]IHYLLNEDIMK[TMTsixplex_K]NEK[TMTsixplex_K]	3	453-466	TRUE	11.635	1.48	816.468	3	163.77	2446.39	1	3	Q61838,Q61838_CHAIN_0,Q61838_CHAIN_1	55840.2	219273	459942	370471	159345	133021	57720.4	221904	473444	362737	149144	136428	1.02127	0.341518	2.99037	105104	96143.2	57720.4	221904	0.719707	239088
3	Q61838_CHAIN_0	A2M_MOUSE	Alpha-2-macroglobulin 35 kDa subunit [CHAIN 0]	1817.9	40.99	137	55	1	Q61838	2	Q61838_CHAIN_1,Q61838_CHAIN_2	6.2	163072	uniprot_sprot	R|IHYLLNEDIMKNEK|D	[TMTsixplex_Nterm]IHYLLNEDIMK[TMTsixplex_K]NEK[TMTsixplex_K]	3	453-466	TRUE	11.172	-1.677	612.605	4	164.13	2446.39	1	3	Q61838,Q61838_CHAIN_0,Q61838_CHAIN_1	45722.5	171179	369594	298680	128552	93037.3	47296.8	172972	380698	292498	120767	94959	0.979379	0.320451	3.05625	85107.2	66919.5	47296.8	172972	0.690188	193599
3	Q61838_CHAIN_0	A2M_MOUSE	Alpha-2-macroglobulin 35 kDa subunit [CHAIN 0]	1817.9	40.99	137	55	1	Q61838	2	Q61838_CHAIN_1,Q61838_CHAIN_2	6.2	163072	uniprot_sprot	K|KIEHSFEVK|E	[TMTsixplex_Nterm]K[TMTsixplex_K]IEHSFEVK[TMTsixplex_K]	3	188-196	TRUE	7.677	-2.545	451.78	4	112.18	1803.09	1	3	Q61838,Q61838_CHAIN_0,Q61838_CHAIN_1	370024	1.54787e+06	3994867	3244917	853608	653196	382138	1.55708e+06	4.13076e+06	3.1942e+06	747914	669486	0.730912	0.193503	3.77727	527070	471800	382138	1.55708e+06	0.515088	1.19896e+06
3	Q61838_CHAIN_0	A2M_MOUSE	Alpha-2-macroglobulin 35 kDa subunit [CHAIN 0]	1817.9	40.99	137	55	1	Q61838	2	Q61838_CHAIN_1,Q61838_CHAIN_2	6.2	163072	uniprot_sprot	K|KIEHSFEVK|E	[TMTsixplex_Nterm]K[TMTsixplex_K]IEHSFEVK[TMTsixplex_K]	3	188-196	TRUE	9.555	-0.212	602.036	3	112.28	1803.09	1	3	Q61838,Q61838_CHAIN_0,Q61838_CHAIN_1	117643	491581	1.25278e+06	1031165	377051	262013	121496	494706	1.29478e+06	1.01284e+06	348023	267203	0.998417	0.266605	3.74492	245259	188303	121496	494706	0.703604	557906
3	Q61838_CHAIN_0	A2M_MOUSE	Alpha-2-macroglobulin 35 kDa subunit [CHAIN 0]	1817.9	40.99	137	55	1	Q61838	2	Q61838_CHAIN_1,Q61838_CHAIN_2	6.2	163072	uniprot_sprot	K|KLQDQPNIQR|T	[TMTsixplex_Nterm]K[TMTsixplex_K]LQDQPNIQR	2	1393-1402	TRUE	11.483	0.2	566.673	3	85.48	1697	1	3	Q61838,Q61838_CHAIN_0,Q61838_CHAIN_2	567491	1.94253e+06	4587077	4.02384e+06	1779537	1.04386e+06	587799	1.9542e+06	4.72945e+06	3.9602e+06	1.68344e+06	1.05622e+06	1.07776	0.315278	3.41844	1.18635e+06	744340	587799	1.9542e+06	0.759518	2.69867e+06
3	Q61838_CHAIN_0	A2M_MOUSE	Alpha-2-macroglobulin 35 kDa subunit [CHAIN 0]	1817.9	40.99	137	55	1	Q61838	2	Q61838_CHAIN_1,Q61838_CHAIN_2	6.2	163072	uniprot_sprot	K|KLQDQPNIQR|T	[TMTsixplex_Nterm]K[TMTsixplex_K]LQDQPNIQR	2	1393-1402	TRUE	10.031	7.99	849.5	2	85.63	1697	1	3	Q61838,Q61838_CHAIN_0,Q61838_CHAIN_2	5384.79	19126.8	43762.3	35559.4	15475.5	9944.13	5574.56	19277.6	45134.7	34828.5	14593.2	10102.3	0.993698	0.308836	3.21755	10284.1	7119.31	5574.56	19277.6	0.700278	23394
3	Q61838_CHAIN_0	A2M_MOUSE	Alpha-2-macroglobulin 35 kDa subunit [CHAIN 0]	1817.9	40.99	137	55	1	Q61838	2	Q61838_CHAIN_1,Q61838_CHAIN_2	6.2	163072	uniprot_sprot	K|KSIQIIK|A	[TMTsixplex_Nterm]K[TMTsixplex_K]SIQIIK[TMTsixplex_K]	3	92-98	TRUE	8.402	2.586	506.35	3	128.18	1516.03	1	3	Q61838,Q61838_CHAIN_0,Q61838_CHAIN_1	25606.7	83698.7	165772	136766	65168.8	51334.3	26537.3	84611.2	170347	133956	61704.1	52532.6	1.02779	0.375404	2.73781	43484.1	37020.8	26537.3	84611.2	0.7243	98916.1
3	Q61838_CHAIN_0	A2M_MOUSE	Alpha-2-macroglobulin 35 kDa subunit [CHAIN 0]	1817.9	40.99	137	55	1	Q61838	2	Q61838_CHAIN_1,Q61838_CHAIN_2	6.2	163072	uniprot_sprot	K|KSIQIIK|A	[TMTsixplex_Nterm]K[TMTsixplex_K]SIQIIK[TMTsixplex_K]	3	92-98	TRUE	9.612	2.586	506.35	3	128.87	1516.03	1	3	Q61838,Q61838_CHAIN_0,Q61838_CHAIN_1	54785.8	249693	589163	521897	189233	141568	56493.4	252136	607335	515195	174116	144762	1.03321	0.284071	3.63715	122703	102017	56493.4	252136	0.728122	279121
3	Q61838_CHAIN_0	A2M_MOUSE	Alpha-2-macroglobulin 35 kDa subunit [CHAIN 0]	1817.9	40.99	137	55	1	Q61838	2	Q61838_CHAIN_1,Q61838_CHAIN_2	6.2	163072	uniprot_sprot	R|KTVSWAVTPK|S	[TMTsixplex_Nterm]K[TMTsixplex_K]TVSWAVTPK[TMTsixplex_K]	3	842-851	TRUE	13.469	-2.529	602.05	3	134.37	1803.12	1	3	Q61838,Q61838_CHAIN_0,Q61838_CHAIN_1	54358.9	152914	285176	251000	273486	77002.5	56434.6	154415	292247	242356	276722	73643.4	1.66168	0.655377	2.53547	195012	51897.9	56434.6	154415	1.17102	443606
3	Q61838_CHAIN_0	A2M_MOUSE	Alpha-2-macroglobulin 35 kDa subunit [CHAIN 0]	1817.9	40.99	137	55	1	Q61838	2	Q61838_CHAIN_1,Q61838_CHAIN_2	6.2	163072	uniprot_sprot	R|KTVSWAVTPK|S	[TMTsixplex_Nterm]K[TMTsixplex_K]TVSWAVTPK[TMTsixplex_K]	3	842-851	TRUE	14.756	-0.506	602.048	3	135.03	1803.12	1	3	Q61838,Q61838_CHAIN_0,Q61838_CHAIN_1	239012	848462	1541785	1.53217e+06	462035	306328	247417	860233	1.57656e+06	1.52616e+06	415242	312162	0.65671	0.234441	2.80117	292629	219987	247417	860233	0.462796	665663
3	Q61838_CHAIN_0	A2M_MOUSE	Alpha-2-macroglobulin 35 kDa subunit [CHAIN 0]	1817.9	40.99	137	55	1	Q61838	2	Q61838_CHAIN_1,Q61838_CHAIN_2	6.2	163072	uniprot_sprot	R|KTVSWAVTPK|S	[TMTsixplex_Nterm]K[TMTsixplex_K]TVSWAVTPK[TMTsixplex_K]	3	842-851	TRUE	7.543	-4.547	451.79	4	135.1	1803.12	1	3	Q61838,Q61838_CHAIN_0,Q61838_CHAIN_1	10402.4	35030	82325	66816.8	28978	23348.6	10776.9	35247.5	84959.6	65437.6	27171.4	23918.6	1.11007	0.339701	3.26777	19148.2	16855.9	10776.9	35247.5	0.782285	43557.8
3	Q61838_CHAIN_0	A2M_MOUSE	Alpha-2-macroglobulin 35 kDa subunit [CHAIN 0]	1817.9	40.99	137	55	1	Q61838	2	Q61838_CHAIN_1,Q61838_CHAIN_2	6.2	163072	uniprot_sprot	R|LPDLPGNYVTK|G	[TMTsixplex_Nterm]LPDLPGNYVTK[TMTsixplex_K]	2	1299-1309	TRUE	10.759	-2.171	837.997	2	161.95	1673.98	0	3	Q61838,Q61838_CHAIN_0,Q61838_CHAIN_2	44935.1	151578	280377	245162	120245	111705	46547.7	153560	287361	240966	113612	114891	1.1419	0.432502	2.64021	80064.3	80966	46547.7	153560	0.804718	182128
3	Q61838_CHAIN_0	A2M_MOUSE	Alpha-2-macroglobulin 35 kDa subunit [CHAIN 0]	1817.9	40.99	137	55	1	Q61838	2	Q61838_CHAIN_1,Q61838_CHAIN_2	6.2	163072	uniprot_sprot	R|LPDLPGNYVTK|G	[TMTsixplex_Nterm]LPDLPGNYVTK[TMTsixplex_K]	2	1299-1309	TRUE	10.649	-0.708	559	3	162.03	1673.98	0	3	Q61838,Q61838_CHAIN_0,Q61838_CHAIN_2	63426.6	203909	362234	364145	192554	149736	65743.6	206543	370063	360490	183956	153120	1.23795	0.461398	2.68304	129637	107907	65743.6	206543	0.872406	294895
3	Q61838_CHAIN_0	A2M_MOUSE	Alpha-2-macroglobulin 35 kDa subunit [CHAIN 0]	1817.9	40.99	137	55	1	Q61838	2	Q61838_CHAIN_1,Q61838_CHAIN_2	6.2	163072	uniprot_sprot	R|LPDLPGNYVTK|G	[TMTsixplex_Nterm]LPDLPGNYVTK[TMTsixplex_K]	2	1299-1309	TRUE	12.545	-0.293	837.995	2	162.63	1673.98	0	3	Q61838,Q61838_CHAIN_0,Q61838_CHAIN_2	353285	1.50471e+06	3415559	2.95399e+06	806708	570066	364717	1.52026e+06	3.51926e+06	2.91964e+06	712713	582604	0.68718	0.20117	3.41591	502263	410572	364717	1.52026e+06	0.484269	1.14253e+06
3	Q61838_CHAIN_0	A2M_MOUSE	Alpha-2-macroglobulin 35 kDa subunit [CHAIN 0]	1817.9	40.99	137	55	1	Q61838	2	Q61838_CHAIN_1,Q61838_CHAIN_2	6.2	163072	uniprot_sprot	R|LPDLPGNYVTK|G	[TMTsixplex_Nterm]LPDLPGNYVTK[TMTsixplex_K]	2	1299-1309	TRUE	15.331	-0.436	558.999	3	162.7	1673.98	0	3	Q61838,Q61838_CHAIN_0,Q61838_CHAIN_2	102369	358220	849224	740828	196628	165262	106001	360443	875798	732735	172028	169866	0.732978	0.21255	3.4485	121231	119708	106001	360443	0.516544	275773
3	Q61838_CHAIN_0	A2M_MOUSE	Alpha-2-macroglobulin 35 kDa subunit [CHAIN 0]	1817.9	40.99	137	55	1	Q61838	2	Q61838_CHAIN_1,Q61838_CHAIN_2	6.2	163072	uniprot_sprot	R|LPDLPGNYVTK|G	[TMTsixplex_Nterm]LPDLPGNYVTK[TMTsixplex_K]	2	1299-1309	TRUE	8.606	3.388	837.992	2	163.32	1673.98	0	3	Q61838,Q61838_CHAIN_0,Q61838_CHAIN_2	30030.5	103830	204612	177287	86798.8	68876.5	31098.6	105051	210090	174140	82360.6	70496.4	1.12271	0.397827	2.82211	58041.1	49680.2	31098.6	105051	0.791198	132030
3	Q61838_CHAIN_0	A2M_MOUSE	Alpha-2-macroglobulin 35 kDa subunit [CHAIN 0]	1817.9	40.99	137	55	1	Q61838	2	Q61838_CHAIN_1,Q61838_CHAIN_2	6.2	163072	uniprot_sprot	K|LQDQPNIQR|T	[TMTsixplex_Nterm]LQDQPNIQR	1	1394-1402	TRUE	9.326	-3.234	670.88	2	82.35	1339.74	0	3	Q61838,Q61838_CHAIN_0,Q61838_CHAIN_2	6581.7	23534.8	38506.5	30827.2	47394.6	31273.3	6812.13	23942	39348	29170	47942.6	31713.5	2.59009	1.16256	2.22793	33786.1	22349.1	6812.13	23942	1.82529	76855.4
3	Q61838_CHAIN_0	A2M_MOUSE	Alpha-2-macroglobulin 35 kDa subunit [CHAIN 0]	1817.9	40.99	137	55	1	Q61838	2	Q61838_CHAIN_1,Q61838_CHAIN_2	6.2	163072	uniprot_sprot	K|LQDQPNIQR|T	[TMTsixplex_Nterm]LQDQPNIQR	1	1394-1402	TRUE	7.821	-5.265	447.59	3	82.87	1339.74	0	3	Q61838,Q61838_CHAIN_0,Q61838_CHAIN_2	17808.7	40730.1	75212.3	63435.1	52899.9	45961.2	18527.1	40970.8	77121.8	61554.4	51950.7	47126.3	1.66522	0.714448	2.33078	36610.7	33210.8	18527.1	40970.8	1.17351	83280.7
3	Q61838_CHAIN_0	A2M_MOUSE	Alpha-2-macroglobulin 35 kDa subunit [CHAIN 0]	1817.9	40.99	137	55	1	Q61838	2	Q61838_CHAIN_1,Q61838_CHAIN_2	6.2	163072	uniprot_sprot	K|LQDQPNIQR|T	[TMTsixplex_Nterm]LQDQPNIQR	1	1394-1402	TRUE	12.331	0.142	670.878	2	83.02	1339.74	0	3	Q61838,Q61838_CHAIN_0,Q61838_CHAIN_2	58887.3	281854	645371	572493	159418	119703	60666.9	285041	664845	566649	141081	122575	0.762656	0.214094	3.56224	99422.3	86381.2	60666.9	285041	0.537459	226163
3	Q61838_CHAIN_0	A2M_MOUSE	Alpha-2-macroglobulin 35 kDa subunit [CHAIN 0]	1817.9	40.99	137	55	1	Q61838	2	Q61838_CHAIN_1,Q61838_CHAIN_2	6.2	163072	uniprot_sprot	K|LQDQPNIQR|T	[TMTsixplex_Nterm]LQDQPNIQR	1	1394-1402	TRUE	8.881	0.284	670.878	2	83.68	1339.74	0	3	Q61838,Q61838_CHAIN_0,Q61838_CHAIN_2	9472.05	22659	42743.9	38418.1	63782.4	48852.2	9850.1	22800.6	43795.5	36486.9	64434.9	49832.6	3.49969	1.42332	2.45882	45408.5	35118	9850.1	22800.6	2.4663	103294
3	Q61838_CHAIN_0	A2M_MOUSE	Alpha-2-macroglobulin 35 kDa subunit [CHAIN 0]	1817.9	40.99	137	55	1	Q61838	2	Q61838_CHAIN_1,Q61838_CHAIN_2	6.2	163072	uniprot_sprot	K|LSPQSIYNLLPGK|T	[TMTsixplex_Nterm]LSPQSIYNLLPGK[TMTsixplex_K]	2	588-600	TRUE	12.145	-2.46	630.05	3	196.93	1887.12	0	3	Q61838,Q61838_CHAIN_0,Q61838_CHAIN_1	9532.97	25331.9	44019.8	39707.3	32550.4	21671.8	9902.91	25596.4	45013.1	38719.8	32136.9	22007.3	1.52522	0.646629	2.35873	22647.5	15509	9902.91	25596.4	1.07485	51517.8
3	Q61838_CHAIN_0	A2M_MOUSE	Alpha-2-macroglobulin 35 kDa subunit [CHAIN 0]	1817.9	40.99	137	55	1	Q61838	2	Q61838_CHAIN_1,Q61838_CHAIN_2	6.2	163072	uniprot_sprot	K|LSPQSIYNLLPGK|T	[TMTsixplex_Nterm]LSPQSIYNLLPGK[TMTsixplex_K]	2	588-600	TRUE	12.052	-3.901	472.79	4	210.63	1887.12	0	3	Q61838,Q61838_CHAIN_0,Q61838_CHAIN_1	5470.47	18923.3	37155.3	32375	12083	8070.27	5665	19147.3	38145.5	31924.4	11187.9	8217.01	0.782068	0.276936	2.824	7884.34	5790.69	5665	19147.3	0.551138	17935
3	Q61838_CHAIN_0	A2M_MOUSE	Alpha-2-macroglobulin 35 kDa subunit [CHAIN 0]	1817.9	40.99	137	55	1	Q61838	2	Q61838_CHAIN_1,Q61838_CHAIN_2	6.2	163072	uniprot_sprot	K|LSPQSIYNLLPGK|T	[TMTsixplex_Nterm]LSPQSIYNLLPGK[TMTsixplex_K]	2	588-600	TRUE	15.165	-0.144	630.049	3	210.85	1887.12	0	3	Q61838,Q61838_CHAIN_0,Q61838_CHAIN_1	168622	809292	1.77715e+06	1.59142e+06	384586	337530	173705	819516	1.82882e+06	1.57792e+06	329981	347529	0.682135	0.198873	3.43	232544	244911	173705	819516	0.480714	528984
3	Q61838_CHAIN_0	A2M_MOUSE	Alpha-2-macroglobulin 35 kDa subunit [CHAIN 0]	1817.9	40.99	137	55	1	Q61838	2	Q61838_CHAIN_1,Q61838_CHAIN_2	6.2	163072	uniprot_sprot	K|LSPQSIYNLLPGK|T	[TMTsixplex_Nterm]LSPQSIYNLLPGK[TMTsixplex_K]	2	588-600	TRUE	13.075	0.247	944.569	2	211.1	1887.12	0	3	Q61838,Q61838_CHAIN_0,Q61838_CHAIN_1	86335.3	348634	736709	668342	186787	144437	89204.1	352720	757316	662489	165254	148043	0.708938	0.220662	3.21278	116457	104329	89204.1	352720	0.499603	264914
3	Q61838_CHAIN_0	A2M_MOUSE	Alpha-2-macroglobulin 35 kDa subunit [CHAIN 0]	1817.9	40.99	137	55	1	Q61838	2	Q61838_CHAIN_1,Q61838_CHAIN_2	6.2	163072	uniprot_sprot	K|LSPQSIYNLLPGK|T	[TMTsixplex_Nterm]LSPQSIYNLLPGK[TMTsixplex_K]	2	588-600	TRUE	14.049	-1.188	472.789	4	211.32	1887.12	0	3	Q61838,Q61838_CHAIN_0,Q61838_CHAIN_1	5220.33	16770.2	35783.4	35599.3	11316.5	8016.93	5411.43	16900.2	36744.6	35436.2	10236.2	8187.28	0.825733	0.255241	3.23512	7213.64	5769.74	5411.43	16900.2	0.58191	16409.3
3	Q61838_CHAIN_0	A2M_MOUSE	Alpha-2-macroglobulin 35 kDa subunit [CHAIN 0]	1817.9	40.99	137	55	1	Q61838	2	Q61838_CHAIN_1,Q61838_CHAIN_2	6.2	163072	uniprot_sprot	K|LSPQSIYNLLPGK|T	[TMTsixplex_Nterm]LSPQSIYNLLPGK[TMTsixplex_K]	2	588-600	TRUE	14.205	-0.637	630.049	3	211.53	1887.12	0	3	Q61838,Q61838_CHAIN_0,Q61838_CHAIN_1	67576.8	324820	750600	625606	180197	141018	69613.5	328488	774049	616538	160254	144569	0.765692	0.219204	3.49305	112934	101880	69613.5	328488	0.539598	256899
3	Q61838_CHAIN_0	A2M_MOUSE	Alpha-2-macroglobulin 35 kDa subunit [CHAIN 0]	1817.9	40.99	137	55	1	Q61838	2	Q61838_CHAIN_1,Q61838_CHAIN_2	6.2	163072	uniprot_sprot	K|LSPQSIYNLLPGK|T	[TMTsixplex_Nterm]LSPQSIYNLLPGK[TMTsixplex_K]	2	588-600	TRUE	12.254	-2.46	630.05	3	212.2	1887.12	0	3	Q61838,Q61838_CHAIN_0,Q61838_CHAIN_1	7416.14	22505.9	43522.9	40501.3	28885.6	20105.6	7692.71	22730.3	44617.6	39690.6	28268.7	20460.1	1.6017	0.577983	2.7712	19921.5	14418.6	7692.71	22730.3	1.12875	45316.7
3	Q61838_CHAIN_0	A2M_MOUSE	Alpha-2-macroglobulin 35 kDa subunit [CHAIN 0]	1817.9	40.99	137	55	1	Q61838	2	Q61838_CHAIN_1,Q61838_CHAIN_2	6.2	163072	uniprot_sprot	K|LSPQSIYNLLPGK|T	[TMTsixplex_Nterm]LSPQSIYNLLPGK[TMTsixplex_K]	2	588-600	TRUE	11.166	-2.46	630.05	3	212.92	1887.12	0	3	Q61838,Q61838_CHAIN_0,Q61838_CHAIN_1	5224.83	12681.3	26550.9	27839.7	18189.2	16198.1	5432.8	12718.1	27226.6	27512.6	17589.8	16628.9	1.88523	0.625122	3.01577	12395.9	11718.7	5432.8	12718.1	1.32856	28197.7
3	Q61838_CHAIN_0	A2M_MOUSE	Alpha-2-macroglobulin 35 kDa subunit [CHAIN 0]	1817.9	40.99	137	55	1	Q61838	2	Q61838_CHAIN_1,Q61838_CHAIN_2	6.2	163072	uniprot_sprot	K|LTEVPALVHK|D	[TMTsixplex_Nterm]LTEVPALVHK[TMTsixplex_K]	2	875-884	TRUE	10.915	-1.226	522.333	3	150	1563.97	0	3	Q61838,Q61838_CHAIN_0,Q61838_CHAIN_1	49858.1	134439	249480	244403	165157	180201	51785.9	135617	255293	240505	159071	186019	1.84144	0.69603	2.64563	112101	131091	51785.9	135617	1.2977	255003
3	Q61838_CHAIN_0	A2M_MOUSE	Alpha-2-macroglobulin 35 kDa subunit [CHAIN 0]	1817.9	40.99	137	55	1	Q61838	2	Q61838_CHAIN_1,Q61838_CHAIN_2	6.2	163072	uniprot_sprot	K|LTEVPALVHK|D	[TMTsixplex_Nterm]LTEVPALVHK[TMTsixplex_K]	2	875-884	TRUE	8.942	-0.63	782.995	2	150.37	1563.97	0	3	Q61838,Q61838_CHAIN_0,Q61838_CHAIN_1	31133.5	117534	209522	189113	61395.9	49663.7	32199.2	119363	214429	187195	55537.8	50939.5	0.70253	0.265117	2.64989	39138.6	35898	32199.2	119363	0.495087	89031.2
3	Q61838_CHAIN_0	A2M_MOUSE	Alpha-2-macroglobulin 35 kDa subunit [CHAIN 0]	1817.9	40.99	137	55	1	Q61838	2	Q61838_CHAIN_1,Q61838_CHAIN_2	6.2	163072	uniprot_sprot	K|LTEVPALVHK|D	[TMTsixplex_Nterm]LTEVPALVHK[TMTsixplex_K]	2	875-884	TRUE	14.891	-0.443	522.333	3	150.7	1563.97	0	3	Q61838,Q61838_CHAIN_0,Q61838_CHAIN_1	253354	1.16489e+06	2.66235e+06	2.25115e+06	640438	562016	261204	1.17783e+06	2.74436e+06	2.2209e+06	566483	578189	0.795448	0.230536	3.45042	399212	407461	261204	1.17783e+06	0.560567	908114
3	Q61838_CHAIN_0	A2M_MOUSE	Alpha-2-macroglobulin 35 kDa subunit [CHAIN 0]	1817.9	40.99	137	55	1	Q61838	2	Q61838_CHAIN_1,Q61838_CHAIN_2	6.2	163072	uniprot_sprot	K|LTEVPALVHK|D	[TMTsixplex_Nterm]LTEVPALVHK[TMTsixplex_K]	2	875-884	TRUE	9.294	4.622	522.33	3	151.38	1563.97	0	3	Q61838,Q61838_CHAIN_0,Q61838_CHAIN_1	29591.8	97301.6	167542	171525	164066	108400	30663.6	98669.3	170910	167799	163185	110010	2.11233	0.806577	2.61889	114999	77526.1	30663.6	98669.3	1.4886	261597
3	Q61838_CHAIN_0	A2M_MOUSE	Alpha-2-macroglobulin 35 kDa subunit [CHAIN 0]	1817.9	40.99	137	55	1	Q61838	2	Q61838_CHAIN_1,Q61838_CHAIN_2	6.2	163072	uniprot_sprot	K|LTEVPALVHKDTVVK|S	[TMTsixplex_Nterm]LTEVPALVHK[TMTsixplex_K]DTVVK[TMTsixplex_K]	3	875-889	TRUE	19.147	-1.473	779.49	3	160.12	2335.45	1	3	Q61838,Q61838_CHAIN_0,Q61838_CHAIN_1	69222.2	262803	507461	512746	165565	123820	71588.3	266252	519618	510825	149889	126681	0.81864	0.268399	3.05008	105630	89274.5	71588.3	266252	0.576912	240283
3	Q61838_CHAIN_0	A2M_MOUSE	Alpha-2-macroglobulin 35 kDa subunit [CHAIN 0]	1817.9	40.99	137	55	1	Q61838	2	Q61838_CHAIN_1,Q61838_CHAIN_2	6.2	163072	uniprot_sprot	K|LTNQTLGFSFAVEQDIPVK|N	[TMTsixplex_Nterm]LTNQTLGFSFAVEQDIPVK[TMTsixplex_K]	2	1417-1435	TRUE	11.186	5.724	642.11	4	212.58	2564.43	0	3	Q61838,Q61838_CHAIN_0,Q61838_CHAIN_2	3244.91	14690.7	26021.2	21717.9	12925.8	8234.32	3345.95	14959.2	26648.9	21216.4	12524.9	8352.98	1.14055	0.43618	2.61485	8826.53	5886.51	3345.95	14959.2	0.803765	20078.3
3	Q61838_CHAIN_0	A2M_MOUSE	Alpha-2-macroglobulin 35 kDa subunit [CHAIN 0]	1817.9	40.99	137	55	1	Q61838	2	Q61838_CHAIN_1,Q61838_CHAIN_2	6.2	163072	uniprot_sprot	K|MVSGFIPMKPSVK|K	[TMTsixplex_Nterm]MVSGFIPMK[TMTsixplex_K]PSVK[TMTsixplex_K]	3	1380-1392	TRUE	7.64	5.904	703.42	3	174.92	2107.25	1	3	Q61838,Q61838_CHAIN_0,Q61838_CHAIN_2	24251.8	67125.3	133280	138506	70680.7	45704.8	25183	67604.7	136513	137417	67599.2	46417.2	1.22879	0.416225	2.95222	47638.5	32711.1	25183	67604.7	0.865951	108366
3	Q61838_CHAIN_0	A2M_MOUSE	Alpha-2-macroglobulin 35 kDa subunit [CHAIN 0]	1817.9	40.99	137	55	1	Q61838	2	Q61838_CHAIN_1,Q61838_CHAIN_2	6.2	163072	uniprot_sprot	K|MVSGFIPMKPSVK|K	[TMTsixplex_Nterm]MVSGFIPMK[TMTsixplex_K]PSVK[TMTsixplex_K]	3	1380-1392	TRUE	11.433	5.904	703.42	3	175.58	2107.25	1	3	Q61838,Q61838_CHAIN_0,Q61838_CHAIN_2	206057	684150	1.65751e+06	1.55547e+06	501711	283136	213520	687136	1.70838e+06	1.54273e+06	457115	286475	0.825609	0.228719	3.6097	322138	201885	213520	687136	0.581823	732788
3	Q61838_CHAIN_0	A2M_MOUSE	Alpha-2-macroglobulin 35 kDa subunit [CHAIN 0]	1817.9	40.99	137	55	1	Q61838	2	Q61838_CHAIN_1,Q61838_CHAIN_2	6.2	163072	uniprot_sprot	K|NEKDLTFYYLIK|A	[TMTsixplex_Nterm]NEK[TMTsixplex_K]DLTFYYLIK[TMTsixplex_K]	3	464-475	TRUE	7.614	-3.922	1117.66	2	197.55	2233.3	1	3	Q61838,Q61838_CHAIN_0,Q61838_CHAIN_1	16251.6	63928.6	138259	109435	42700.7	25396.2	16798.6	64642	142456	107145	39858.4	25727.8	0.805326	0.262764	3.06483	28089	18130.9	16798.6	64642	0.567529	63896
3	Q61838_CHAIN_0	A2M_MOUSE	Alpha-2-macroglobulin 35 kDa subunit [CHAIN 0]	1817.9	40.99	137	55	1	Q61838	2	Q61838_CHAIN_1,Q61838_CHAIN_2	6.2	163072	uniprot_sprot	K|NEKDLTFYYLIK|A	[TMTsixplex_Nterm]NEK[TMTsixplex_K]DLTFYYLIK[TMTsixplex_K]	3	464-475	TRUE	12.11	-0.662	745.44	3	197.65	2233.3	1	3	Q61838,Q61838_CHAIN_0,Q61838_CHAIN_1	155268	633112	1.51964e+06	1.1014e+06	354284	306309	160410	638547	1.5711e+06	1.07336e+06	319824	314813	0.794332	0.239988	3.30989	225386	221855	160410	638547	0.559782	512701
3	Q61838_CHAIN_0	A2M_MOUSE	Alpha-2-macroglobulin 35 kDa subunit [CHAIN 0]	1817.9	40.99	137	55	1	Q61838	2	Q61838_CHAIN_1,Q61838_CHAIN_2	6.2	163072	uniprot_sprot	K|NLKPAPIK|V	[TMTsixplex_Nterm]NLK[TMTsixplex_K]PAPIK[TMTsixplex_K]	3	1436-1443	TRUE	19.41	-0.627	523.355	3	114.1	1567.04	1	3	Q61838,Q61838_CHAIN_0,Q61838_CHAIN_2	764617	2.84063e+06	5807049	5073084	1.6527e+06	1.10895e+06	791019	2.87391e+06	5.96775e+06	5.01015e+06	1.50299e+06	1.13007e+06	0.718449	0.239852	2.99539	1.05919e+06	796386	791019	2.87391e+06	0.506305	2.40941e+06
3	Q61838_CHAIN_0	A2M_MOUSE	Alpha-2-macroglobulin 35 kDa subunit [CHAIN 0]	1817.9	40.99	137	55	1	Q61838	2	Q61838_CHAIN_1,Q61838_CHAIN_2	6.2	163072	uniprot_sprot	K|NLKPAPIK|V	[TMTsixplex_Nterm]NLK[TMTsixplex_K]PAPIK[TMTsixplex_K]	3	1436-1443	TRUE	17.795	-1.408	523.356	3	114.18	1567.04	1	3	Q61838,Q61838_CHAIN_0,Q61838_CHAIN_2	1.30189e+06	4.76745e+06	10393928	8985670	2.59358e+06	1892827	1.34716e+06	4.81328e+06	1.07e+07	8.87729e+06	2.31103e+06	1.93601e+06	0.689405	0.216937	3.17791	1.62863e+06	1.36434e+06	1.34716e+06	4.81328e+06	0.485838	3.70476e+06
3	Q61838_CHAIN_0	A2M_MOUSE	Alpha-2-macroglobulin 35 kDa subunit [CHAIN 0]	1817.9	40.99	137	55	1	Q61838	2	Q61838_CHAIN_1,Q61838_CHAIN_2	6.2	163072	uniprot_sprot	K|NLKPAPIK|V	[TMTsixplex_Nterm]NLK[TMTsixplex_K]PAPIK[TMTsixplex_K]	3	1436-1443	TRUE	20.422	-0.805	523.355	3	114.37	1567.04	1	3	Q61838,Q61838_CHAIN_0,Q61838_CHAIN_2	1788911	6551490	14667116	13362606	3.41449e+06	2.51669e+06	1.85114e+06	6.6077e+06	1.50976e+07	1.32575e+07	2.97638e+06	2.57681e+06	0.656495	0.195844	3.35213	2.09751e+06	1.81593e+06	1.85114e+06	6.6077e+06	0.462645	4.77135e+06
3	Q61838_CHAIN_0	A2M_MOUSE	Alpha-2-macroglobulin 35 kDa subunit [CHAIN 0]	1817.9	40.99	137	55	1	Q61838	2	Q61838_CHAIN_1,Q61838_CHAIN_2	6.2	163072	uniprot_sprot	K|NLKPAPIK|V	[TMTsixplex_Nterm]NLK[TMTsixplex_K]PAPIK[TMTsixplex_K]	3	1436-1443	TRUE	12.296	-0.445	523.355	3	115.03	1567.04	1	3	Q61838,Q61838_CHAIN_0,Q61838_CHAIN_2	74979.3	243598	460267	440746	346319	183678	77709.3	246437	471312	431732	342556	184556	1.62615	0.583706	2.78591	241406	130060	77709.3	246437	1.14598	549142
3	Q61838_CHAIN_0	A2M_MOUSE	Alpha-2-macroglobulin 35 kDa subunit [CHAIN 0]	1817.9	40.99	137	55	1	Q61838	2	Q61838_CHAIN_1,Q61838_CHAIN_2	6.2	163072	uniprot_sprot	K|NLKPAPIK|V	[TMTsixplex_Nterm]NLK[TMTsixplex_K]PAPIK[TMTsixplex_K]	3	1436-1443	TRUE	10.332	-9.693	523.36	3	115.95	1567.04	1	3	Q61838,Q61838_CHAIN_0,Q61838_CHAIN_2	48085.8	174785	295514	292041	152581	119866	49758.7	177597	301523	288916	145588	122622	1.1797	0.454255	2.59699	102599	86413.9	49758.7	177597	0.831354	233389
3	Q61838_CHAIN_0	A2M_MOUSE	Alpha-2-macroglobulin 35 kDa subunit [CHAIN 0]	1817.9	40.99	137	55	1	Q61838	2	Q61838_CHAIN_1,Q61838_CHAIN_2	6.2	163072	uniprot_sprot	R|NRIFQWQNIHLAGGLHQLSFPLSVEPALGIYK|V	[TMTsixplex_Nterm]NRIFQWQNIHLAGGLHQLSFPLSVEPALGIYK[TMTsixplex_K]	2	147-178	TRUE	8.957	4.739	821.86	5	231.48	4104.28	1	3	Q61838,Q61838_CHAIN_0,Q61838_CHAIN_1	6989.76	22142.6	38183.8	38351.9	14055.3	11124.1	7246.38	22439.5	38979.5	38152.3	12924.6	11396.3	0.819274	0.315316	2.59826	9108.19	8031.21	7246.38	22439.5	0.577358	20719
3	Q61838_CHAIN_0	A2M_MOUSE	Alpha-2-macroglobulin 35 kDa subunit [CHAIN 0]	1817.9	40.99	137	55	1	Q61838	2	Q61838_CHAIN_1,Q61838_CHAIN_2	6.2	163072	uniprot_sprot	K|PVPGLVTLR|V	[TMTsixplex_Nterm]PVPGLVTLR	1	233-241	TRUE	10.931	-0.193	590.885	2	148.05	1179.75	0	3	Q61838,Q61838_CHAIN_0,Q61838_CHAIN_1	106925	345888	761767	589388	252380	162837	110830	348590	785479	575430	237618	165465	0.877373	0.296186	2.96223	167454	116606	110830	348590	0.618302	380918
3	Q61838_CHAIN_0	A2M_MOUSE	Alpha-2-macroglobulin 35 kDa subunit [CHAIN 0]	1817.9	40.99	137	55	1	Q61838	2	Q61838_CHAIN_1,Q61838_CHAIN_2	6.2	163072	uniprot_sprot	K|RSELLESLNK|D	[TMTsixplex_Nterm]RSELLESLNK[TMTsixplex_K]	2	1151-1160	TRUE	11.648	-0.459	549.666	3	131.07	1645.98	1	3	Q61838,Q61838_CHAIN_0,Q61838_CHAIN_1	194734	688136	1.55215e+06	1.26736e+06	381243	288739	201610	693801	1.60032e+06	1.24681e+06	341743	295629	0.71182	0.223865	3.17969	240833	208335	201610	693801	0.501634	547839
3	Q61838_CHAIN_0	A2M_MOUSE	Alpha-2-macroglobulin 35 kDa subunit [CHAIN 0]	1817.9	40.99	137	55	1	Q61838	2	Q61838_CHAIN_1,Q61838_CHAIN_2	6.2	163072	uniprot_sprot	K|RSELLESLNK|D	[TMTsixplex_Nterm]RSELLESLNK[TMTsixplex_K]	2	1151-1160	TRUE	9.956	-0.33	549.666	3	131.75	1645.98	1	3	Q61838,Q61838_CHAIN_0,Q61838_CHAIN_1	32438.3	116749	223743	196097	100003	57752.5	33572.9	118277	229520	192651	95892.3	58359.4	1.01582	0.365377	2.78019	67577.1	41127	33572.9	118277	0.715866	153722
3	Q61838_CHAIN_0	A2M_MOUSE	Alpha-2-macroglobulin 35 kDa subunit [CHAIN 0]	1817.9	40.99	137	55	1	Q61838	2	Q61838_CHAIN_1,Q61838_CHAIN_2	6.2	163072	uniprot_sprot	R|SELLESLNK|D	[TMTsixplex_Nterm]SELLESLNK[TMTsixplex_K]	2	1152-1160	TRUE	8.069	-0.405	745.945	2	153.35	1489.88	0	3	Q61838,Q61838_CHAIN_0,Q61838_CHAIN_1	54658.8	200556	407162	370854	117493	88829.9	56556.3	202881	418117	367305	106094	90922.6	0.759397	0.250841	3.0274	74766.3	64074.9	56556.3	202881	0.535162	170076
3	Q61838_CHAIN_0	A2M_MOUSE	Alpha-2-macroglobulin 35 kDa subunit [CHAIN 0]	1817.9	40.99	137	55	1	Q61838	2	Q61838_CHAIN_1,Q61838_CHAIN_2	6.2	163072	uniprot_sprot	R|SELLESLNKDAVK|E	[TMTsixplex_Nterm]SELLESLNK[TMTsixplex_K]DAVK[TMTsixplex_K]	3	1152-1164	TRUE	8.108	3.724	711.76	3	164.23	2132.27	1	3	Q61838,Q61838_CHAIN_0,Q61838_CHAIN_1	45589.9	142511	268033	246185	104015	69615.2	47272.6	144113	274661	243208	97654.8	70848.9	0.880442	0.325379	2.7059	68819.2	49928.6	47272.6	144113	0.620465	156548
3	Q61838_CHAIN_0	A2M_MOUSE	Alpha-2-macroglobulin 35 kDa subunit [CHAIN 0]	1817.9	40.99	137	55	1	Q61838	2	Q61838_CHAIN_1,Q61838_CHAIN_2	6.2	163072	uniprot_sprot	R|SQKEVLVTIESSGTFSK|T	[TMTsixplex_Nterm]SQK[TMTsixplex_K]EVLVTIESSGTFSK[TMTsixplex_K]	3	1266-1282	TRUE	8.781	0.182	632.62	4	170.8	2526.45	1	3	Q61838,Q61838_CHAIN_0,Q61838_CHAIN_2	21433.2	66634	110511	104595	102035	71145.5	22224.9	67586.8	112746	101814	101470	72359.6	1.93549	0.810168	2.389	71508.1	50993.2	22224.9	67586.8	1.36398	162664
3	Q61838_CHAIN_0	A2M_MOUSE	Alpha-2-macroglobulin 35 kDa subunit [CHAIN 0]	1817.9	40.99	137	55	1	Q61838	2	Q61838_CHAIN_1,Q61838_CHAIN_2	6.2	163072	uniprot_sprot	R|SQKEVLVTIESSGTFSK|T	[TMTsixplex_Nterm]SQK[TMTsixplex_K]EVLVTIESSGTFSK[TMTsixplex_K]	3	1266-1282	TRUE	10.774	-0.854	632.621	4	171.48	2526.45	1	3	Q61838,Q61838_CHAIN_0,Q61838_CHAIN_2	24500.4	88401.5	173758	171454	96841.7	65036.3	25356.8	89464.7	178048	169351	93330.5	66130.1	1.38877	0.459013	3.02556	65771.8	46603.2	25356.8	89464.7	0.978693	149616
3	Q61838_CHAIN_0	A2M_MOUSE	Alpha-2-macroglobulin 35 kDa subunit [CHAIN 0]	1817.9	40.99	137	55	1	Q61838	2	Q61838_CHAIN_1,Q61838_CHAIN_2	6.2	163072	uniprot_sprot	R|SQKEVLVTIESSGTFSK|T	[TMTsixplex_Nterm]SQK[TMTsixplex_K]EVLVTIESSGTFSK[TMTsixplex_K]	3	1266-1282	TRUE	11.818	-2.699	843.16	3	172.83	2526.45	1	3	Q61838,Q61838_CHAIN_0,Q61838_CHAIN_2	13120.7	36641.7	65012.9	72534.8	49691.5	31166.4	13622.8	37013.3	66297	71860.8	48598.8	31582.1	1.58347	0.580357	2.72844	34248.5	22256.5	13622.8	37013.3	1.1159	77907.4
3	Q61838_CHAIN_0	A2M_MOUSE	Alpha-2-macroglobulin 35 kDa subunit [CHAIN 0]	1817.9	40.99	137	55	1	Q61838	2	Q61838_CHAIN_1,Q61838_CHAIN_2	6.2	163072	uniprot_sprot	R|SQKEVLVTIESSGTFSK|T	[TMTsixplex_Nterm]SQK[TMTsixplex_K]EVLVTIESSGTFSK[TMTsixplex_K]	3	1266-1282	TRUE	7.776	-2.699	843.16	3	174.43	2526.45	1	3	Q61838,Q61838_CHAIN_0,Q61838_CHAIN_2	14166.3	52096.8	63584.7	66487.1	47330.7	38538.5	14655.3	53290.7	64047.9	65641.8	46132.4	39443.5	1.25947	0.659851	1.90872	32510.4	27796.6	14655.3	53290.7	0.887572	73953.6
3	Q61838_CHAIN_0	A2M_MOUSE	Alpha-2-macroglobulin 35 kDa subunit [CHAIN 0]	1817.9	40.99	137	55	1	Q61838	2	Q61838_CHAIN_1,Q61838_CHAIN_2	6.2	163072	uniprot_sprot	K|SVIVEPEGIEK|E	[TMTsixplex_Nterm]SVIVEPEGIEK[TMTsixplex_K]	2	890-900	TRUE	10.987	-0.104	829.493	2	136.67	1656.97	0	3	Q61838,Q61838_CHAIN_0,Q61838_CHAIN_1	58651.9	165875	325158	268303	140032	108974	60888.8	167319	334056	262434	133701	111442	1.07421	0.410976	2.6138	94221.6	78535.4	60888.8	167319	0.757015	214332
3	Q61838_CHAIN_0	A2M_MOUSE	Alpha-2-macroglobulin 35 kDa subunit [CHAIN 0]	1817.9	40.99	137	55	1	Q61838	2	Q61838_CHAIN_1,Q61838_CHAIN_2	6.2	163072	uniprot_sprot	K|SVIVEPEGIEK|E	[TMTsixplex_Nterm]SVIVEPEGIEK[TMTsixplex_K]	2	890-900	TRUE	14.98	0.593	829.492	2	137.35	1656.97	0	3	Q61838,Q61838_CHAIN_0,Q61838_CHAIN_1	114229	460064	1.05591e+06	805920	250904	196632	118033	464535	1.08996e+06	788793	225971	201513	0.733792	0.227535	3.22496	159246	142010	118033	464535	0.517117	362247
3	Q61838_CHAIN_0	A2M_MOUSE	Alpha-2-macroglobulin 35 kDa subunit [CHAIN 0]	1817.9	40.99	137	55	1	Q61838	2	Q61838_CHAIN_1,Q61838_CHAIN_2	6.2	163072	uniprot_sprot	R|TEVNTNHVLIYIEK|L	[TMTsixplex_Nterm]TEVNTNHVLIYIEK[TMTsixplex_K]	2	1403-1416	TRUE	7.462	-0.864	533.56	4	158.63	2130.21	0	3	Q61838,Q61838_CHAIN_0,Q61838_CHAIN_2	26670.3	79580.3	144583	147618	61650.1	46818.5	27670.1	80456.3	147781	146744	57618.4	47873.8	0.975639	0.358178	2.72389	40604.8	33737.6	27670.1	80456.3	0.687552	92366.5
3	Q61838_CHAIN_0	A2M_MOUSE	Alpha-2-macroglobulin 35 kDa subunit [CHAIN 0]	1817.9	40.99	137	55	1	Q61838	2	Q61838_CHAIN_1,Q61838_CHAIN_2	6.2	163072	uniprot_sprot	K|TMAFLEEELPITACGVYTYGK|P	[TMTsixplex_Nterm]TM[Oxidation_M]AFLEEELPITAC[Cys_CAM]GVYTYGK[TMTsixplex_K]	4	212-232	TRUE	12.616	-8.495	956.5	3	224.4	2866.45	0	3	Q61838,Q61838_CHAIN_0,Q61838_CHAIN_1	10564.5	32840.9	65767.1	57440.8	24821.1	19621.6	10955.4	33155.5	67553	56546.6	23270.2	20088.5	0.982946	0.349386	2.81336	16398.9	14156.7	10955.4	33155.5	0.692701	37303.8
3	Q61838_CHAIN_0	A2M_MOUSE	Alpha-2-macroglobulin 35 kDa subunit [CHAIN 0]	1817.9	40.99	137	55	1	Q61838	2	Q61838_CHAIN_1,Q61838_CHAIN_2	6.2	163072	uniprot_sprot	K|TMAFLEEELPITACGVYTYGKPVPGLVTLR|V	[TMTsixplex_Nterm]TM[Oxidation_M]AFLEEELPITAC[Cys_CAM]GVYTYGK[TMTsixplex_K]PVPGLVTLR	4	212-241	TRUE	13.093	6.222	950.76	4	223.27	3799.03	1	3	Q61838,Q61838_CHAIN_0,Q61838_CHAIN_1	6277.15	22345.8	39184.8	37504.3	16620.5	14488.1	6497.54	22680.3	40047.3	37121.6	15576.1	14877.8	1.04373	0.39464	2.64477	10976.8	10484.6	6497.54	22680.3	0.735539	24969.7
3	Q61838_CHAIN_0	A2M_MOUSE	Alpha-2-macroglobulin 35 kDa subunit [CHAIN 0]	1817.9	40.99	137	55	1	Q61838	2	Q61838_CHAIN_1,Q61838_CHAIN_2	6.2	163072	uniprot_sprot	K|TMAFLEEELPITACGVYTYGKPVPGLVTLR|V	[TMTsixplex_Nterm]TM[Oxidation_M]AFLEEELPITAC[Cys_CAM]GVYTYGK[TMTsixplex_K]PVPGLVTLR	4	212-241	TRUE	16.89	-4.307	950.77	4	223.95	3799.03	1	3	Q61838,Q61838_CHAIN_0,Q61838_CHAIN_1	8778.28	23898.7	49634.7	52262.8	18287.8	13355.8	9117.1	24028.3	50890.7	52134	16748.5	13648.1	0.917069	0.295042	3.10827	11803	9618.1	9117.1	24028.3	0.646276	26849.1
3	Q61838_CHAIN_0	A2M_MOUSE	Alpha-2-macroglobulin 35 kDa subunit [CHAIN 0]	1817.9	40.99	137	55	1	Q61838	2	Q61838_CHAIN_1,Q61838_CHAIN_2	6.2	163072	uniprot_sprot	K|TVQGAFFGVPVYK|D	[TMTsixplex_Nterm]TVQGAFFGVPVYK[TMTsixplex_K]	2	601-613	TRUE	14.187	-1.298	624.367	3	187.67	1870.08	0	3	Q61838,Q61838_CHAIN_0,Q61838_CHAIN_1	88431.3	353863	758083	607683	255462	173337	91382.9	357979	780780	594962	239760	176504	0.926344	0.302574	3.06154	168963	124386	91382.9	357979	0.652813	384353
3	Q61838_CHAIN_0	A2M_MOUSE	Alpha-2-macroglobulin 35 kDa subunit [CHAIN 0]	1817.9	40.99	137	55	1	Q61838	2	Q61838_CHAIN_1,Q61838_CHAIN_2	6.2	163072	uniprot_sprot	K|TVQGAFFGVPVYK|D	[TMTsixplex_Nterm]TVQGAFFGVPVYK[TMTsixplex_K]	2	601-613	TRUE	9.951	-0.891	936.046	2	187.75	1870.08	0	3	Q61838,Q61838_CHAIN_0,Q61838_CHAIN_1	54902.2	188473	415477	343834	142173	103520	56862.8	190073	428053	337427	132966	105697	0.966499	0.311782	3.09992	93703.7	74486.9	56862.8	190073	0.681111	213154
3	Q61838_CHAIN_0	A2M_MOUSE	Alpha-2-macroglobulin 35 kDa subunit [CHAIN 0]	1817.9	40.99	137	55	1	Q61838	2	Q61838_CHAIN_1,Q61838_CHAIN_2	6.2	163072	uniprot_sprot	K|TVSWAVTPK|S	[TMTsixplex_Nterm]TVSWAVTPK[TMTsixplex_K]	2	843-851	TRUE	9.094	4.585	482.96	3	137.98	1445.87	0	3	Q61838,Q61838_CHAIN_0,Q61838_CHAIN_1	15236.2	44214.7	78604.4	72051.1	57368.8	41107.1	15812.3	44722	80410.1	70376	56462.2	41869.2	1.62439	0.652125	2.49092	39790	29506.1	15812.3	44722	1.14474	90513.1
3	Q61838_CHAIN_0	A2M_MOUSE	Alpha-2-macroglobulin 35 kDa subunit [CHAIN 0]	1817.9	40.99	137	55	1	Q61838	2	Q61838_CHAIN_1,Q61838_CHAIN_2	6.2	163072	uniprot_sprot	K|TVSWAVTPK|S	[TMTsixplex_Nterm]TVSWAVTPK[TMTsixplex_K]	2	843-851	TRUE	9.248	0.501	723.939	2	138.02	1445.87	0	3	Q61838,Q61838_CHAIN_0,Q61838_CHAIN_1	53679.4	169978	320412	271862	131399	91012.3	55651.6	171959	328706	266745	124948	92701.4	0.956236	0.36552	2.6161	88053.5	65328.5	55651.6	171959	0.673879	200301
3	Q61838_CHAIN_0	A2M_MOUSE	Alpha-2-macroglobulin 35 kDa subunit [CHAIN 0]	1817.9	40.99	137	55	1	Q61838	2	Q61838_CHAIN_1,Q61838_CHAIN_2	6.2	163072	uniprot_sprot	K|TVSWAVTPK|S	[TMTsixplex_Nterm]TVSWAVTPK[TMTsixplex_K]	2	843-851	TRUE	10.875	0.289	482.962	3	138.65	1445.87	0	3	Q61838,Q61838_CHAIN_0,Q61838_CHAIN_1	46163.5	214601	431066	419060	122932	104540	47581.3	217748	442093	416939	109307	107438	0.816891	0.252313	3.23761	77030.8	75713.6	47581.3	217748	0.575679	175227
3	Q61838_CHAIN_0	A2M_MOUSE	Alpha-2-macroglobulin 35 kDa subunit [CHAIN 0]	1817.9	40.99	137	55	1	Q61838	2	Q61838_CHAIN_1,Q61838_CHAIN_2	6.2	163072	uniprot_sprot	K|TVSWAVTPK|S	[TMTsixplex_Nterm]TVSWAVTPK[TMTsixplex_K]	2	843-851	TRUE	11.352	-0.344	723.94	2	138.7	1445.87	0	3	Q61838,Q61838_CHAIN_0,Q61838_CHAIN_1	306925	1159747	2.41473e+06	2.31384e+06	633712	466396	317448	1.17259e+06	2.47946e+06	2.30146e+06	559262	477322	0.695677	0.216817	3.20859	394123	336378	317448	1.17259e+06	0.490257	896537
3	Q61838_CHAIN_0	A2M_MOUSE	Alpha-2-macroglobulin 35 kDa subunit [CHAIN 0]	1817.9	40.99	137	55	1	Q61838	2	Q61838_CHAIN_1,Q61838_CHAIN_2	6.2	163072	uniprot_sprot	K|TVSWAVTPK|S	[TMTsixplex_Nterm]TVSWAVTPK[TMTsixplex_K]	2	843-851	TRUE	8.221	-0.514	482.962	3	139.32	1445.87	0	3	Q61838,Q61838_CHAIN_0,Q61838_CHAIN_1	11084.4	29828.2	48557.3	46313.6	34677.2	28375.4	11512.8	30188.7	49514.9	45416	33902.1	29043.5	1.50943	0.663068	2.27644	23891.5	20467.5	11512.8	30188.7	1.06373	54347.5
3	Q61838_CHAIN_0	A2M_MOUSE	Alpha-2-macroglobulin 35 kDa subunit [CHAIN 0]	1817.9	40.99	137	55	1	Q61838	2	Q61838_CHAIN_1,Q61838_CHAIN_2	6.2	163072	uniprot_sprot	K|VNTNYRPGLPFSGQVLLVDEK|G	[TMTsixplex_Nterm]VNTNYRPGLPFSGQVLLVDEK[TMTsixplex_K]	2	330-350	TRUE	10.488	-0.514	701.899	4	189.6	2803.56	1	3	Q61838,Q61838_CHAIN_0,Q61838_CHAIN_1	123500	482474	1.10262e+06	990284	300566	228510	127674	486753	1.13569e+06	980190	269636	233985	0.81966	0.23802	3.44366	190018	164894	127674	486753	0.577631	432247
3	Q61838_CHAIN_0	A2M_MOUSE	Alpha-2-macroglobulin 35 kDa subunit [CHAIN 0]	1817.9	40.99	137	55	1	Q61838	2	Q61838_CHAIN_1,Q61838_CHAIN_2	6.2	163072	uniprot_sprot	K|VPDTITEWK|A	[TMTsixplex_Nterm]VPDTITEWK[TMTsixplex_K]	2	746-754	TRUE	9.773	-2.983	773.95	2	157.82	1545.88	0	3	Q61838,Q61838_CHAIN_0,Q61838_CHAIN_1	92745.8	284576	580835	444757	185247	134561	96192.8	287202	597911	434103	173448	137375	0.81071	0.30118	2.69178	122232	96810.7	96192.8	287202	0.571323	278049
3	Q61838_CHAIN_0	A2M_MOUSE	Alpha-2-macroglobulin 35 kDa subunit [CHAIN 0]	1817.9	40.99	137	55	1	Q61838	2	Q61838_CHAIN_1,Q61838_CHAIN_2	6.2	163072	uniprot_sprot	R|VVVTYK|Q	[TMTsixplex_Nterm]VVVTYK[TMTsixplex_K]	2	396-401	TRUE	9.202	0.168	583.881	2	113.4	1165.75	0	3	Q61838,Q61838_CHAIN_0,Q61838_CHAIN_1	147143	642027	1.44504e+06	923662	411206	301701	151839	649656	1.49375e+06	887480	387879	308038	0.868272	0.292251	2.97098	273346	217080	151839	649656	0.611888	621798
3	Q61838_CHAIN_0	A2M_MOUSE	Alpha-2-macroglobulin 35 kDa subunit [CHAIN 0]	1817.9	40.99	137	55	1	Q61838	2	Q61838_CHAIN_1,Q61838_CHAIN_2	6.2	163072	uniprot_sprot	K|VYDYYETDEFTVEEYSAPFSDGSEQGNA|-	[TMTsixplex_Nterm]VYDYYETDEFTVEEYSAPFSDGSEQGNA	1	1444-1471	TRUE	11.947	-3.216	1147.83	3	193.02	3440.46	0	3	Q61838,Q61838_CHAIN_0,Q61838_CHAIN_2	4032.19	9751.82	19506.2	17316.3	10226.6	8801.59	4192.76	9798.47	20031.6	16982.3	9832.18	9027.98	1.348	0.509542	2.64551	6928.93	6362.19	4192.76	9798.47	0.949961	15761.7
3	Q61838_CHAIN_0	A2M_MOUSE	Alpha-2-macroglobulin 35 kDa subunit [CHAIN 0]	1817.9	40.99	137	55	1	Q61838	2	Q61838_CHAIN_1,Q61838_CHAIN_2	6.2	163072	uniprot_sprot	K|YGAATFTR|S	[TMTsixplex_Nterm]YGAATFTR	1	1258-1265	FALSE	10.987	-0.193	558.306	2	88.63	1114.6	0	5	Q6GQT1,Q6GQT1_CHAIN_0,Q61838,Q61838_CHAIN_0,Q61838_CHAIN_2	341341	1.28996e+06	2.89248e+06	2348766	724026	532019	353051	1.30208e+06	2.98198e+06	2.30932e+06	651968	544089
3	Q61838_CHAIN_0	A2M_MOUSE	Alpha-2-macroglobulin 35 kDa subunit [CHAIN 0]	1817.9	40.99	137	55	1	Q61838	2	Q61838_CHAIN_1,Q61838_CHAIN_2	6.2	163072	uniprot_sprot	K|YGAATFTR|S	[TMTsixplex_Nterm]YGAATFTR	1	1258-1265	FALSE	10.187	0.681	558.306	2	89.32	1114.6	0	5	Q6GQT1,Q6GQT1_CHAIN_0,Q61838,Q61838_CHAIN_0,Q61838_CHAIN_2	46990.6	165427	378127	328030	128697	99406.7	48652.8	166675	389651	323110	119462	101728
3	Q61838_CHAIN_0	A2M_MOUSE	Alpha-2-macroglobulin 35 kDa subunit [CHAIN 0]	1817.9	40.99	137	55	1	Q61838	2	Q61838_CHAIN_1,Q61838_CHAIN_2	6.2	163072	uniprot_sprot	K|YGAATFTR|S	[TMTsixplex_Nterm]YGAATFTR	1	1258-1265	FALSE	7.471	-7.216	558.31	2	89.98	1114.6	0	5	Q6GQT1,Q6GQT1_CHAIN_0,Q61838,Q61838_CHAIN_0,Q61838_CHAIN_2	17362	45528.3	86471.2	76989	49849.9	34412.8	18038.6	45887.8	88669.4	75395.8	48499.7	35016.4
3	Q61838_CHAIN_0	A2M_MOUSE	Alpha-2-macroglobulin 35 kDa subunit [CHAIN 0]	1817.9	40.99	137	55	1	Q61838	2	Q61838_CHAIN_1,Q61838_CHAIN_2	6.2	163072	uniprot_sprot	K|YNILPVADGK|A	[TMTsixplex_Nterm]YNILPVADGK[TMTsixplex_K]	2	1324-1333	TRUE	9.736	4.537	774.46	2	150.25	1546.91	0	3	Q61838,Q61838_CHAIN_0,Q61838_CHAIN_2	20158.4	65856.8	123239	108894	53327.8	40733.1	20890.8	66662.2	126332	107103	50647.7	41636.8	1.05404	0.395333	2.66622	35692.4	29342.2	20890.8	66662.2	0.742804	81192
3	Q61838_CHAIN_0	A2M_MOUSE	Alpha-2-macroglobulin 35 kDa subunit [CHAIN 0]	1817.9	40.99	137	55	1	Q61838	2	Q61838_CHAIN_1,Q61838_CHAIN_2	6.2	163072	uniprot_sprot	K|YNILPVADGK|A	[TMTsixplex_Nterm]YNILPVADGK[TMTsixplex_K]	2	1324-1333	TRUE	11.999	-0.096	774.464	2	152.93	1546.91	0	3	Q61838,Q61838_CHAIN_0,Q61838_CHAIN_2	400591	1737307	3.83044e+06	3126628	930988	649109	413420	1.75761e+06	3.94703e+06	3.07629e+06	834913	662730	0.689831	0.213239	3.23502	588379	467039	413420	1.75761e+06	0.486137	1.33843e+06
3	Q61838_CHAIN_0	A2M_MOUSE	Alpha-2-macroglobulin 35 kDa subunit [CHAIN 0]	1817.9	40.99	137	55	1	Q61838	2	Q61838_CHAIN_1,Q61838_CHAIN_2	6.2	163072	uniprot_sprot	K|YNILPVADGK|A	[TMTsixplex_Nterm]YNILPVADGK[TMTsixplex_K]	2	1324-1333	TRUE	12.269	-0.805	516.645	3	153.22	1546.91	0	3	Q61838,Q61838_CHAIN_0,Q61838_CHAIN_2	72946.7	273507	598708	514110	185970	123995	75457.5	276202	616427	506568	171548	126260	0.846864	0.265191	3.19341	120893	88977.8	75457.5	276202	0.596802	275004
3	Q61838_CHAIN_0	A2M_MOUSE	Alpha-2-macroglobulin 35 kDa subunit [CHAIN 0]	1817.9	40.99	137	55	1	Q61838	2	Q61838_CHAIN_1,Q61838_CHAIN_2	6.2	163072	uniprot_sprot	K|YNILPVADGKAPFALQVNTLPLNFDK|A	[TMTsixplex_Nterm]YNILPVADGK[TMTsixplex_K]APFALQVNTLPLNFDK[TMTsixplex_K]	3	1324-1349	TRUE	10.679	-6.86	887.27	4	237.67	3545.03	1	3	Q61838,Q61838_CHAIN_0,Q61838_CHAIN_2	12077.9	40156.7	85278.7	78093.7	36451.8	29584.9	12514.4	40509.5	87659.8	77017.3	34409	30307.8	1.22052	0.392992	3.10571	24248.7	21358.5	12514.4	40509.5	0.860126	55160.2
4	Q921I1_CHAIN_0	TRFE_MOUSE	Serotransferrin (Transferrin) [CHAIN 0]	1694.67	68.14	156	45	0		1	Q921I1	6.99	74881.5	uniprot_sprot	K|ADRDQYELLCLDNTR|K	[TMTsixplex_Nterm]ADRDQYELLC[Cys_CAM]LDNTR	2	218-232	TRUE	13.102	0.717	704.351	3	133.73	2110.03	1	2	Q921I1,Q921I1_CHAIN_0	28018.4	60955.3	88400	89304.8	68280.2	50970.4	29160.1	61557.7	89726.4	87835.5	66977.4	52000.3	1.31151	0.670063	1.9573	47200.3	36645.6	29160.1	61557.7	0.92425	107370
4	Q921I1_CHAIN_0	TRFE_MOUSE	Serotransferrin (Transferrin) [CHAIN 0]	1694.67	68.14	156	45	0		1	Q921I1	6.99	74881.5	uniprot_sprot	K|ADRDQYELLCLDNTR|K	[TMTsixplex_Nterm]ADRDQYELLC[Cys_CAM]LDNTR	2	218-232	TRUE	14.726	2.918	1056.02	2	134.03	2110.03	1	2	Q921I1,Q921I1_CHAIN_0	6318.55	25360.2	31889.1	26604	13803.8	16420	6527.88	25970.3	32273.4	26068.1	12998.1	16992	0.922826	0.514044	1.79523	9160	11974.6	6527.88	25970.3	0.650333	20836.9
4	Q921I1_CHAIN_0	TRFE_MOUSE	Serotransferrin (Transferrin) [CHAIN 0]	1694.67	68.14	156	45	0		1	Q921I1	6.99	74881.5	uniprot_sprot	K|ADRDQYELLCLDNTR|K	[TMTsixplex_Nterm]ADRDQYELLC[Cys_CAM]LDNTR	2	218-232	TRUE	16.317	-0.522	704.352	3	134.43	2110.03	1	2	Q921I1,Q921I1_CHAIN_0	221867	648557	1191446	1.10862e+06	425300	247358	230239	655473	1.21995e+06	1.09739e+06	396121	250366	0.729907	0.278978	2.61636	279154	176438	230239	655473	0.51438	635011
4	Q921I1_CHAIN_0	TRFE_MOUSE	Serotransferrin (Transferrin) [CHAIN 0]	1694.67	68.14	156	45	0		1	Q921I1	6.99	74881.5	uniprot_sprot	K|ADRDQYELLCLDNTR|K	[TMTsixplex_Nterm]ADRDQYELLC[Cys_CAM]LDNTR	2	218-232	TRUE	13.551	-0.78	704.352	3	135.12	2110.03	1	2	Q921I1,Q921I1_CHAIN_0	59952.6	159039	249932	260276	143289	99541.2	62279	161001	254247	258037	137696	101360	1.07065	0.466646	2.29436	97036.7	71430.1	62279	161001	0.75451	220736
4	Q921I1_CHAIN_0	TRFE_MOUSE	Serotransferrin (Transferrin) [CHAIN 0]	1694.67	68.14	156	45	0		1	Q921I1	6.99	74881.5	uniprot_sprot	K|ADRDQYELLCLDNTR|K	[TMTsixplex_Nterm]ADRDQYELLC[Cys_CAM]LDNTR	2	218-232	TRUE	9.693	2.969	704.349	3	137.17	2110.03	1	2	Q921I1,Q921I1_CHAIN_0	28718.1	64657	82729.3	79205.6	57756.2	46556	29878.7	65515.8	83644	77771.3	56398.4	47630.5	1.09051	0.64448	1.69208	39745.1	33566.1	29878.7	65515.8	0.768506	90410.8
4	Q921I1_CHAIN_0	TRFE_MOUSE	Serotransferrin (Transferrin) [CHAIN 0]	1694.67	68.14	156	45	0		1	Q921I1	6.99	74881.5	uniprot_sprot	K|ASDTSITWNNLK|G	[TMTsixplex_Nterm]ASDTSITWNNLK[TMTsixplex_K]	2	437-448	TRUE	13.378	-0.035	904.501	2	146.62	1806.99	0	2	Q921I1,Q921I1_CHAIN_0	33486	112142	186728	192861	79843.7	52914.6	34690.1	113832	190320	191885	74784.9	53836.7	0.866008	0.336525	2.57339	52702.4	37939.8	34690.1	113832	0.610293	119886
4	Q921I1_CHAIN_0	TRFE_MOUSE	Serotransferrin (Transferrin) [CHAIN 0]	1694.67	68.14	156	45	0		1	Q921I1	6.99	74881.5	uniprot_sprot	K|ASDTSITWNNLK|G	[TMTsixplex_Nterm]ASDTSITWNNLK[TMTsixplex_K]	2	437-448	TRUE	11.215	-0.723	603.337	3	146.9	1806.99	0	2	Q921I1,Q921I1_CHAIN_0	392140	1.56887e+06	2.54547e+06	2768208	830177	618710	405189	1.5972e+06	2.59007e+06	2.77106e+06	743061	633171	0.687296	0.256705	2.67737	523649	446208	405189	1.5972e+06	0.484351	1.19118e+06
4	Q921I1_CHAIN_0	TRFE_MOUSE	Serotransferrin (Transferrin) [CHAIN 0]	1694.67	68.14	156	45	0		1	Q921I1	6.99	74881.5	uniprot_sprot	K|ASDTSITWNNLK|G	[TMTsixplex_Nterm]ASDTSITWNNLK[TMTsixplex_K]	2	437-448	TRUE	8.513	9.562	452.75	4	147.17	1806.99	0	2	Q921I1,Q921I1_CHAIN_0	11005.4	26636.9	50733.5	48960.9	35441.7	29234.9	11443.5	26794.1	51965.6	48068.2	34573.3	29933.2	1.687	0.644848	2.61611	24364.5	21094.5	11443.5	26794.1	1.18886	55423.6
4	Q921I1_CHAIN_0	TRFE_MOUSE	Serotransferrin (Transferrin) [CHAIN 0]	1694.67	68.14	156	45	0		1	Q921I1	6.99	74881.5	uniprot_sprot	K|ASDTSITWNNLK|G	[TMTsixplex_Nterm]ASDTSITWNNLK[TMTsixplex_K]	2	437-448	TRUE	12.887	-0.165	904.502	2	147.3	1806.99	0	2	Q921I1,Q921I1_CHAIN_0	253883	1.00068e+06	1.57412e+06	1.71764e+06	542496	436465	262391	1.01926e+06	1.6e+06	1.71897e+06	488438	447668	0.73039	0.282048	2.5896	344212	315480	262391	1.01926e+06	0.51472	783002
4	Q921I1_CHAIN_0	TRFE_MOUSE	Serotransferrin (Transferrin) [CHAIN 0]	1694.67	68.14	156	45	0		1	Q921I1	6.99	74881.5	uniprot_sprot	K|ASDTSITWNNLK|G	[TMTsixplex_Nterm]ASDTSITWNNLK[TMTsixplex_K]	2	437-448	TRUE	12.432	-0.027	603.337	3	147.58	1806.99	0	2	Q921I1,Q921I1_CHAIN_0	92657.4	319763	509891	561430	269287	194258	95949.5	324995	518397	559366	255463	198178	1.07767	0.420909	2.56035	180030	139660	95949.5	324995	0.759458	409526
4	Q921I1_CHAIN_0	TRFE_MOUSE	Serotransferrin (Transferrin) [CHAIN 0]	1694.67	68.14	156	45	0		1	Q921I1	6.99	74881.5	uniprot_sprot	K|ASDTSITWNNLK|G	[TMTsixplex_Nterm]ASDTSITWNNLK[TMTsixplex_K]	2	437-448	TRUE	10.567	1.504	904.5	2	147.98	1806.99	0	2	Q921I1,Q921I1_CHAIN_0	22859.1	85818.6	139513	137953	59599.7	47762.1	23642.9	87317.8	142180	136862	55831.2	48921.3	0.944051	0.3754	2.51478	39345.3	34475.8	23642.9	87317.8	0.665291	89501.4
[truncated: 3,520 more rows]
[truncated: 24 more columns]

## Sheet: TMT6-1 Random Ratio ECMvsNI
R01	IR.N126	R02	IR.N127N	R03	IR.N126	R04	IR.N127N		IR.N126	IR.N127N	IR.N126*	IR.N127N*	Ratio	n	Xi	SumXi	LogR	Xi-LogR	(Xi-LogR)2	Sum(Xi-LogR)2	n-1	[Sum(Xi-LogR)2]/n-1	LogS	eLogR	eLogS-1	SD	Threshold
[truncated: 3,465 more rows]

## Sheet: TMT6-1 Random Ratio ECMvsd3pi
R01	IR.N128C	R02	IR.N129N	R03	IR.N128C	R04	IR.N129N		IR.N128C	IR.N129N	IR.N128C*	IR.N129N*	Ratio	n	Xi	SumXi	LogR	Xi-LogR	(Xi-LogR)2	Sum(Xi-LogR)2	n-1	[Sum(Xi-LogR)2]/n-1	LogS	eLogR	eLogS-1	SD	Threshold
[truncated: 3,465 more rows]

[truncated: 19 more sheets: TMT6-1 Random Ratio d3pivsNI, TMT6-1 Protein Summary, TMT6-1 Quant Stats Info, TMT6-1 Libra Quant Details, TMT6-1 Protein Expression 99 %, TMT6-1 Diff. proteins, TMT6-1 Peptide ratio distrib., TMT6-2 Export params, TMT6-2 Job Params, TMT6-2 Protein Details, TMT6-2Random Ratio ECMvsNI, TMT6-2Random Ratio ECMvsd3pi, TMT6-2Random Ratio d3pivsNI, TMT6-2 Protein Summary, TMT6-2 Quant Stats Info, TMT6-2 Libra Quant Details, TMT6-2 Protein Expression 99 %, TMT6-2 Diff.proteins, TMT6-2 Peptide ratio ditrib.]
